# Supplementary material for: Spatial transcriptomics reveals distinct and conserved tumor core and edge architectures that predict survival and targeted therapy response
Source: Nat Commun. 2023 Aug 18;14:5029. doi: 10.1038/s41467-023-40271-4 (PMC10439131; doi:10.1038/s41467-023-40271-4)
Supplement: Supplementary file 4 — Supplementary Data 1 [file 41467_2023_40271_MOESM4_ESM.xlsx]

## Sheet: SD1
p_val	avg_log2FC	pct.1	pct.2	p_val_adj	group	gene
0	1.11919	0.968	0.952	0	n3	COL1A1
0	1.07746	0.954	0.923	0	n3	FN1
0	1.04769	0.952	0.928	0	n3	COL1A2
0	1.04046	0.983	0.954	0	n3	TIMP1
0	0.982348	0.941	0.877	0	n3	COL6A2
0	0.916657	0.944	0.918	0	n3	COL3A1
0	0.902377	0.966	0.945	0	n3	SPARC
0	0.875264	0.996	0.994	0	n3	VIM
0	0.791543	0.973	0.922	0	n3	HMGN2
0	0.778831	0.986	0.974	0	n3	TNC
0	0.716863	0.964	0.923	0	n3	IGFBP7
0	0.653062	1	1	0	n3	FTL
0	0.612219	0.998	0.999	0	n3	MT2A
0	0.546409	0.997	0.997	0	n3	PFN1
0	0.472353	0.888	0.76	0	n3	FBLN2
4.63e-302	0.668868	0.979	0.967	9.25e-299	n3	LGALS1
1.04e-301	0.561742	0.968	0.964	2.07e-298	n3	CCL18
8.61e-287	0.314755	1	1	1.72e-283	n3	MT-CO3
4.7e-278	0.580621	0.881	0.8	9.4e-275	n3	SFRP2
2.27e-277	0.524062	0.853	0.757	4.55e-274	n3	SULF1
6.74e-264	0.726258	0.897	0.839	1.35e-260	n3	COL6A1
4.27e-244	0.279475	0.939	0.919	8.54e-241	n3	NRG1
4.57e-241	0.697033	0.866	0.764	9.15e-238	n3	AEBP1
1.26e-237	0.320135	0.834	0.653	2.52e-234	n3	LAMA4
2.36e-236	0.56171	0.994	0.994	4.73e-233	n3	CRIP1
6.04e-236	0.356086	0.792	0.743	1.21e-232	n3	CST1
2.75e-235	0.672913	0.84	0.709	5.51e-232	n3	BGN
8.37e-232	0.61059	0.958	0.942	1.67e-228	n3	C1QB
4.48e-226	0.620932	0.94	0.902	8.95e-223	n3	CXCL9
7.65e-217	0.397794	0.925	0.891	1.53e-213	n3	CCL21
3.73e-199	0.599249	0.956	0.944	7.45e-196	n3	H2AFZ
7.19e-187	0.550446	0.942	0.925	1.44e-183	n3	TGFBI
1.41e-182	0.471764	0.992	0.997	2.81e-179	n3	COL17A1
8.33e-181	0.542134	0.95	0.908	1.67e-177	n3	CAV1
6.84e-171	0.549953	0.738	0.559	1.37e-167	n3	POSTN
1.17e-167	0.365201	0.739	0.587	2.34e-164	n3	PRRX1
1.69e-166	0.487622	0.907	0.839	3.38e-163	n3	RANBP1
2.97e-157	0.53455	0.84	0.741	5.94e-154	n3	COL6A3
4.85e-154	0.502729	0.961	0.931	9.69e-151	n3	ITGB1
4.64e-153	0.364615	0.877	0.801	9.29e-150	n3	C1QC
2.69e-152	0.252652	0.774	0.628	5.37e-149	n3	CTHRC1
9.39e-150	0.322419	0.997	0.998	1.88e-146	n3	TMSB4X
1.93e-147	0.411448	0.948	0.933	3.87e-144	n3	IGFBP2
5.23e-145	0.535254	0.85	0.782	1.05e-141	n3	LUM
1.07e-141	0.291514	0.927	0.891	2.14e-138	n3	CAVIN3
1.9e-141	0.271462	0.732	0.636	3.81e-138	n3	THBS4
4.47e-141	0.324601	0.853	0.784	8.94e-138	n3	BOLA3
5.65e-135	0.568711	0.931	0.927	1.13e-131	n3	CXCL10
7.07e-135	0.481291	0.809	0.735	1.41e-131	n3	CCN2
8.03e-128	0.251027	0.748	0.724	1.61e-124	n3	COMP
3.35e-127	0.438114	0.961	0.954	6.71e-124	n3	SLIRP
3.12e-125	0.478923	0.917	0.88	6.25e-122	n3	C1QA
7.84e-123	0.350219	0.744	0.61	1.57e-119	n3	THY1
1.1e-122	0.416427	0.901	0.865	2.19e-119	n3	CCL5
6.99e-122	0.418261	0.783	0.682	1.4e-118	n3	TAGLN
5.15e-121	0.335733	0.966	0.97	1.03e-117	n3	CSRP2
6.69e-120	0.310577	0.839	0.768	1.34e-116	n3	IGFBP5
3.06e-115	0.451667	0.799	0.68	6.12e-112	n3	COL4A2
5.54e-104	0.332751	0.846	0.798	1.11e-100	n3	C12orf75
9.74e-104	0.477078	0.849	0.788	1.95e-100	n3	COL18A1
1.25e-102	0.25169	0.836	0.755	2.5e-99	n3	TK1
1.02e-101	0.445175	0.835	0.791	2.05e-98	n3	IGFBP6
3.46e-98	0.254126	0.684	0.55	6.92e-95	n3	PHLDB1
6.16e-98	0.372164	0.926	0.899	1.23e-94	n3	FCER1G
5.47e-96	0.366143	0.99	0.994	1.09e-92	n3	LAMB3
1.03e-95	0.407385	0.96	0.958	2.07e-92	n3	ATP1A1
1.84e-95	0.371921	0.826	0.718	3.67e-92	n3	THBS1
8.72e-95	0.388721	0.827	0.742	1.74e-91	n3	IGFBP4
1.21e-91	0.25559	0.739	0.611	2.42e-88	n3	DCTPP1
4.51e-90	0.283193	0.865	0.832	9.02e-87	n3	FST
2.22e-88	0.415818	0.793	0.717	4.45e-85	n3	STMN1
3.41e-88	0.407009	0.925	0.912	6.83e-85	n3	LYZ
1.74e-81	0.370065	0.934	0.938	3.48e-78	n3	CXCL14
1.78e-80	0.425785	0.695	0.617	3.57e-77	n3	SERPINH1
2.71e-80	0.459099	0.701	0.627	5.42e-77	n3	COL5A2
6.24e-77	0.365328	0.875	0.869	1.25e-73	n3	MT1E
1.03e-76	0.40649	0.928	0.909	2.07e-73	n3	HLA-DPB1
1.52e-76	0.443595	0.905	0.886	3.05e-73	n3	HSP90B1
2.9e-76	0.296278	0.672	0.579	5.8e-73	n3	VCAN
3.43e-74	0.470872	0.893	0.841	6.86e-71	n3	COL4A1
4.22e-74	0.346555	0.738	0.625	8.44e-71	n3	PRSS23
3.54e-73	0.297016	0.795	0.722	7.08e-70	n3	RRM2
1.95e-71	0.351328	0.908	0.887	3.9e-68	n3	PCNA
4.87e-70	0.379215	0.732	0.635	9.75e-67	n3	DCN
9.55e-70	0.281408	0.947	0.937	1.91e-66	n3	EMP3
1.78e-69	0.379299	0.872	0.856	3.56e-66	n3	SULF2
4.44e-69	0.256536	0.675	0.597	8.88e-66	n3	FAP
4.65e-66	0.335999	0.968	0.975	9.29e-63	n3	TNFRSF12A
5.65e-64	0.367629	0.864	0.836	1.13e-60	n3	COL7A1
3.36e-63	0.258749	0.731	0.63	6.73e-60	n3	PRDX4
4.07e-61	0.266769	0.833	0.762	8.13e-58	n3	PTTG1
2.27e-56	0.337177	0.961	0.959	4.55e-53	n3	IFITM1
6.34e-56	0.355885	0.836	0.8	1.27e-52	n3	A2M
7.14e-56	0.407521	0.785	0.742	1.43e-52	n3	MMP2
5.92e-55	0.29576	0.96	0.951	1.18e-51	n3	TNS4
2.12e-54	0.284539	0.743	0.661	4.24e-51	n3	EFEMP1
3.3e-54	0.304039	0.972	0.981	6.59e-51	n3	ITGA6
9.26e-51	0.268976	0.777	0.691	1.85e-47	n3	PHB
4.2e-50	0.267759	0.918	0.917	8.4e-47	n3	APOC1
1.39e-49	0.281929	0.954	0.976	2.78e-46	n3	LAMC2
1.57e-49	0.294962	0.96	0.968	3.14e-46	n3	SERPINE1
2.25e-48	0.255679	0.832	0.776	4.51e-45	n3	ENG
5.04e-47	0.272626	0.815	0.774	1.01e-43	n3	MRPS34
3.69e-46	0.338019	0.817	0.761	7.39e-43	n3	KRT15
3.14e-44	0.331073	0.931	0.933	6.29e-41	n3	ACTN1
5.93e-42	0.305484	0.903	0.91	1.19e-38	n3	PLAU
5.82e-41	0.287198	0.592	0.516	1.16e-37	n3	COL12A1
7.91e-41	0.337418	0.836	0.789	1.58e-37	n3	IL32
2.4e-40	0.252742	0.834	0.792	4.8e-37	n3	ITGA5
6.25e-38	0.279521	0.92	0.901	1.25e-34	n3	ANO1
2.69e-36	0.258311	0.855	0.84	5.38e-33	n3	HMGB3
4.14e-36	0.251737	0.713	0.658	8.28e-33	n3	CKS1B
1.32e-35	0.293947	0.814	0.784	2.65e-32	n3	FBL
1.57e-33	0.291701	0.926	0.925	3.14e-30	n3	APOE
1.78e-29	0.286483	0.847	0.818	3.57e-26	n3	ITGA3
3.5e-29	0.305744	0.678	0.623	7e-26	n3	FSTL1
4.14e-26	0.264436	0.836	0.83	8.28e-23	n3	PDPN
6.25e-26	0.2946	0.962	0.969	1.25e-22	n3	FGFBP1
3.82e-24	0.264384	0.685	0.675	7.64e-21	n3	PDGFRB
1.02e-23	0.335427	0.995	1	2.04e-20	n3	IGKC
0	0.53588	0.999	0.997	0	n2	KRT6C
0	0.424765	0.999	0.994	0	n2	LYPD3
0	0.392202	1	0.99	0	n2	KRTDAP
0	0.371322	1	1	0	n2	KRT6B
0	0.369927	0.998	0.986	0	n2	SLPI
0	0.29155	1	1	0	n2	ANXA1
0	0.273915	1	0.999	0	n2	KRT17
0	0.256587	1	0.997	0	n2	SPRR1B
3.26e-303	0.286792	0.997	0.968	6.53e-300	n2	SBSN
2.67e-277	0.448042	0.995	0.952	5.34e-274	n2	IVL
7.62e-253	0.288018	0.997	0.979	1.52e-249	n2	PERP
9.37e-251	0.304053	1	0.998	1.87e-247	n2	LY6D
2.66e-223	0.335295	0.99	0.967	5.33e-220	n2	DEFB1
1.43e-216	0.379758	0.999	0.992	2.87e-213	n2	AQP3
9.46e-208	0.395489	0.994	0.95	1.89e-204	n2	DSC2
8.8e-203	0.420796	0.928	0.809	1.76e-199	n2	C10orf99
5.78e-181	0.364043	0.929	0.81	1.16e-177	n2	DSG1
3.21e-175	0.314565	0.949	0.875	6.43e-172	n2	KRT1
7.29e-171	0.346873	0.996	0.969	1.46e-167	n2	S100A14
1.39e-162	0.318155	0.992	0.957	2.77e-159	n2	DSG3
3.7e-157	0.293258	0.945	0.83	7.4e-154	n2	PLA2G4E
1.52e-154	0.371458	0.993	0.965	3.03e-151	n2	TUBB2A
1.42e-153	0.262678	0.939	0.811	2.84e-150	n2	A2ML1
7.81e-150	0.330239	0.997	0.985	1.56e-146	n2	NDRG1
1.46e-149	0.286711	0.991	0.959	2.91e-146	n2	CDA
6.48e-141	0.271247	0.993	0.974	1.3e-137	n2	SERPINB5
3.64e-136	0.255093	0.98	0.917	7.29e-133	n2	GJB2
4.67e-135	0.261182	0.998	0.988	9.34e-132	n2	LGALS7B
1.49e-131	0.251099	0.995	0.985	2.98e-128	n2	LGALS7
1.83e-130	0.351943	0.992	0.962	3.65e-127	n2	TM4SF1
1.44e-127	0.250299	0.999	0.989	2.87e-124	n2	SERPINB1
1.48e-116	0.305003	0.889	0.819	2.96e-113	n2	CLDN4
9.22e-106	0.2904	0.989	0.948	1.84e-102	n2	FAM83A
1.55e-90	0.272953	0.99	0.968	3.1e-87	n2	ODC1
2.44e-78	0.253764	0.965	0.937	4.87e-75	n2	TMEM79
0	2.70642	1	0.952	0	n1	SPRR2D
0	2.65435	1	0.972	0	n1	SPRR2E
0	2.57946	0.999	0.955	0	n1	DEFB4A
0	2.52069	1	0.975	0	n1	SPRR2A
0	2.44939	0.999	0.879	0	n1	LCN2
0	2.41471	1	0.92	0	n1	CRCT1
0	2.39017	0.999	0.915	0	n1	SLURP2
0	2.34235	0.999	0.969	0	n1	CNFN
0	2.34048	0.998	0.831	0	n1	SLURP1
0	2.26058	1	0.995	0	n1	S100A7
0	2.19465	1	0.989	0	n1	SPRR3
0	2.1733	0.989	0.761	0	n1	SPRR2B
0	2.09704	0.997	0.844	0	n1	KLK13
0	2.08202	0.996	0.923	0	n1	LCE3D
0	2.02772	0.993	0.82	0	n1	KLK6
0	2.01787	0.999	0.917	0	n1	SPRR1A
0	1.99983	0.993	0.766	0	n1	S100A12
0	1.82967	0.964	0.774	0	n1	LCE3E
0	1.78992	1	0.98	0	n1	CSTA
0	1.74963	0.988	0.825	0	n1	SLC6A14
0	1.73797	1	1	0	n1	S100A9
0	1.72831	0.987	0.739	0	n1	KLK12
0	1.72651	0.997	0.936	0	n1	KLK7
0	1.71374	0.985	0.893	0	n1	SPRR2F
0	1.71278	0.992	0.842	0	n1	SPRR2G
0	1.68877	0.995	0.827	0	n1	HOPX
0	1.6539	1	0.995	0	n1	PI3
0	1.63562	0.986	0.79	0	n1	PRSS27
0	1.6081	0.998	0.935	0	n1	ECM1
0	1.6037	0.994	0.947	0	n1	APOBEC3A
0	1.58765	1	0.975	0	n1	SBSN
0	1.57842	0.999	0.998	0	n1	SPRR1B
0	1.54656	0.989	0.781	0	n1	SPINK5
0	1.52032	0.983	0.853	0	n1	CALML5
0	1.51632	1	0.979	0	n1	KLK10
0	1.51353	0.988	0.804	0	n1	IL36RN
0	1.50751	0.981	0.935	0	n1	MAL
0	1.50412	1	0.971	0	n1	IL1RN
0	1.49844	0.98	0.71	0	n1	NCCRP1
0	1.4695	0.989	0.818	0	n1	KLK5
0	1.46274	1	0.991	0	n1	CSTB
0	1.44097	0.985	0.833	0	n1	CEACAM5
0	1.43439	0.991	0.945	0	n1	PRSS22
0	1.42526	0.951	0.668	0	n1	SPINK7
0	1.41645	0.983	0.813	0	n1	IL36G
0	1.41012	0.995	0.878	0	n1	KLK11
0	1.40626	0.992	0.754	0	n1	TGM1
0	1.40589	0.991	0.849	0	n1	FAM25A
0	1.40421	0.932	0.662	0	n1	RNASE7
0	1.39941	0.982	0.747	0	n1	EPS8L1
0	1.38479	0.956	0.722	0	n1	CDSN
0	1.36595	0.996	0.946	0	n1	RHCG
0	1.36298	0.982	0.763	0	n1	CYSRT1
0	1.34851	0.984	0.879	0	n1	ERO1A
0	1.34104	0.998	0.966	0	n1	KRT13
0	1.31876	0.999	0.992	0	n1	KRTDAP
0	1.29445	0.948	0.614	0	n1	S100P
0	1.27166	0.964	0.853	0	n1	CRNN
0	1.26842	0.937	0.688	0	n1	WFDC12
0	1.24283	0.999	0.921	0	n1	CD24
0	1.22612	0.996	0.95	0	n1	TMPRSS11D
0	1.21929	0.98	0.747	0	n1	PPL
0	1.21923	0.94	0.633	0	n1	LYPD2
0	1.21878	1	0.989	0	n1	SLPI
0	1.21609	0.981	0.764	0	n1	SCEL
0	1.20853	0.976	0.673	0	n1	CLIC3
0	1.20787	0.999	0.963	0	n1	IVL
0	1.1921	0.993	0.852	0	n1	PDZK1IP1
0	1.15995	0.984	0.785	0	n1	SERPINB3
0	1.14271	0.965	0.87	0	n1	SCNN1D
0	1.13378	0.968	0.701	0	n1	NDRG2
0	1.11157	0.964	0.743	0	n1	ELF3
0	1.1093	0.986	0.836	0	n1	A2ML1
0	1.09171	0.95	0.809	0	n1	KLK9
0	1.0737	0.991	0.882	0	n1	LRP10
0	1.05766	0.966	0.808	0	n1	TMPRSS11E
0	1.04713	0.894	0.469	0	n1	ASPRV1
0	1.04384	0.999	0.995	0	n1	ISG15
0	1.04154	0.995	0.944	0	n1	EMP1
0	1.0325	0.895	0.672	0	n1	PRR9
0	1.02867	1	1	0	n1	ANXA1
0	1.02071	0.967	0.743	0	n1	KRT80
0	1.01897	0.963	0.691	0	n1	CST6
0	0.997636	0.963	0.662	0	n1	VSIG10L
0	0.99536	0.942	0.733	0	n1	AIF1L
0	0.985353	0.997	0.957	0	n1	DMKN
0	0.976496	0.979	0.875	0	n1	RSAD2
0	0.973633	0.997	0.931	0	n1	GJB2
0	0.947275	0.961	0.891	0	n1	TMPRSS11B
0	0.943983	0.942	0.69	0	n1	PRSS8
0	0.937867	0.969	0.782	0	n1	DEFB4B
0	0.932483	0.959	0.807	0	n1	DHRS9
0	0.929347	0.942	0.852	0	n1	TGM3
0	0.929306	0.983	0.855	0	n1	MAB21L4
0	0.905865	0.912	0.624	0	n1	LYPD5
0	0.879339	0.995	0.972	0	n1	DEFB1
0	0.870163	0.994	0.961	0	n1	DSC2
0	0.863879	0.998	0.982	0	n1	TACSTD2
0	0.854916	0.982	0.769	0	n1	GRHL1
0	0.852786	0.969	0.887	0	n1	DIO2
0	0.851068	1	0.983	0	n1	PERP
0	0.850424	0.942	0.714	0	n1	HEPHL1
0	0.84343	0.981	0.923	0	n1	PPIF
0	0.842677	0.924	0.665	0	n1	KRT78
0	0.835603	0.969	0.795	0	n1	HSPB8
0	0.828316	0.938	0.614	0	n1	BICDL2
0	0.812459	0.99	0.903	0	n1	CARHSP1
0	0.809242	0.916	0.607	0	n1	SPRR4
0	0.808234	0.938	0.83	0	n1	KRT4
0	0.802324	0.931	0.673	0	n1	ATG9B
0	0.793098	0.966	0.827	0	n1	STEAP4
0	0.785401	0.897	0.646	0	n1	KPRP
0	0.784855	0.977	0.904	0	n1	MXD1
0	0.783777	0.989	0.917	0	n1	SDCBP2
0	0.783169	0.93	0.658	0	n1	CLDN7
0	0.775676	0.973	0.823	0	n1	TMEM40
0	0.771338	0.893	0.673	0	n1	LCE3A
0	0.771071	0.97	0.814	0	n1	QSOX1
0	0.769471	0.918	0.581	0	n1	S100A7A
0	0.768823	0.991	0.912	0	n1	ZNF185
0	0.768732	0.897	0.697	0	n1	SPNS2
0	0.76788	0.939	0.645	0	n1	FAM43A
0	0.766608	0.888	0.611	0	n1	LY6G6C
0	0.765507	0.963	0.817	0	n1	SULT2B1
0	0.76423	0.933	0.71	0	n1	WFDC5
0	0.754495	0.997	0.965	0	n1	DSG3
0	0.744319	0.956	0.711	0	n1	SERPINB13
0	0.713497	0.979	0.845	0	n1	SAMD9
0	0.704999	0.988	0.919	0	n1	DUSP1
0	0.703777	0.933	0.695	0	n1	TTC9
0	0.702304	0.883	0.624	0	n1	RPTN
0	0.687127	0.959	0.829	0	n1	SDR9C7
0	0.677624	0.913	0.759	0	n1	GSDMA
0	0.673497	0.982	0.856	0	n1	GLTP
0	0.671381	0.996	0.972	0	n1	KLK8
0	0.663507	0.961	0.739	0	n1	CERS3
0	0.654188	0.963	0.836	0	n1	YOD1
0	0.653054	0.96	0.798	0	n1	PLA2G2F
0	0.642733	0.957	0.818	0	n1	DUOX2
0	0.637026	0.931	0.683	0	n1	CXCL8
0	0.631183	0.925	0.666	0	n1	PGLYRP4
0	0.626675	0.956	0.725	0	n1	RNF222
0	0.605307	0.95	0.786	0	n1	CEACAM1
0	0.599048	0.89	0.467	0	n1	SCNN1A
0	0.593104	0.868	0.574	0	n1	SERPINB7
0	0.581845	0.905	0.672	0	n1	LRG1
0	0.576927	0.875	0.526	0	n1	PLBD1
0	0.576379	0.865	0.552	0	n1	ALOX12B
0	0.561184	0.951	0.727	0	n1	CCNG2
0	0.560728	0.858	0.562	0	n1	POF1B
0	0.55652	0.908	0.775	0	n1	TMEM45B
0	0.551457	0.886	0.605	0	n1	PCDH1
0	0.538929	0.949	0.768	0	n1	AMPD3
0	0.530335	0.905	0.643	0	n1	FUT3
0	0.527898	0.943	0.688	0	n1	CCL20
0	0.524528	0.895	0.679	0	n1	CD177
0	0.52194	0.924	0.747	0	n1	SLC5A1
0	0.498644	0.915	0.603	0	n1	EHF
0	0.494412	0.937	0.853	0	n1	TGM5
0	0.491398	0.96	0.729	0	n1	TTC22
0	0.489595	0.835	0.499	0	n1	EPN3
0	0.489486	0.946	0.823	0	n1	DUOXA2
0	0.481587	0.919	0.635	0	n1	AC004816.1
0	0.473111	0.88	0.627	0	n1	DGAT2
0	0.446938	0.914	0.811	0	n1	IL23A
0	0.435209	0.825	0.582	0	n1	ATP6V1C2
0	0.424139	0.837	0.557	0	n1	TPRG1
0	0.405043	0.91	0.842	0	n1	ENDOU
0	0.397221	0.876	0.65	0	n1	ABHD17B
0	0.386344	0.91	0.708	0	n1	SMIM5
0	0.371595	0.905	0.757	0	n1	CLCA4
0	0.343547	0.956	0.813	0	n1	HCAR3
0	0.341247	0.866	0.743	0	n1	C1orf68
0	0.330723	0.906	0.621	0	n1	NOD2
0	0.329441	0.922	0.807	0	n1	TMPRSS11A
0	0.325455	0.922	0.733	0	n1	HS3ST1
0	0.319956	0.943	0.841	0	n1	PPP1R3C
0	0.319148	0.794	0.589	0	n1	PLA2G4D
0	0.313789	0.907	0.709	0	n1	PLAT
0	0.307818	0.826	0.69	0	n1	EPHX3
0	0.306836	0.807	0.575	0	n1	CLDN17
0	0.30667	0.815	0.581	0	n1	VSIG8
0	0.306513	0.956	0.91	0	n1	BAMBI
0	0.300932	0.926	0.762	0	n1	PAX9
0	0.285499	0.892	0.8	0	n1	TMPRSS2
0	0.267709	0.908	0.735	0	n1	SLC26A9
0	0.263355	0.856	0.559	0	n1	GGT6
0	0.261657	0.798	0.564	0	n1	AL355312.4
0	0.258931	0.848	0.547	0	n1	ZDHHC21
1.1e-305	0.618923	0.96	0.799	2.2e-302	n1	TOM1
1.28e-304	0.254331	0.918	0.826	2.57e-301	n1	CYP2C18
3.68e-304	0.597987	0.918	0.648	7.36e-301	n1	LMO7
4.22e-302	0.531596	0.868	0.6	8.44e-299	n1	RDH10
9.55e-302	0.348238	0.814	0.621	1.91e-298	n1	ACP7
1.44e-299	0.297201	0.785	0.61	2.89e-296	n1	TREX2
1.45e-299	0.433686	0.806	0.438	2.9e-296	n1	MPZL3
3.34e-298	0.639047	0.961	0.84	6.68e-295	n1	C6orf132
3.78e-298	0.567603	0.838	0.552	7.57e-295	n1	FCHSD1
2.5e-297	0.564521	1	0.995	4.99e-294	n1	LYPD3
7.14e-296	0.339618	0.848	0.453	1.43e-292	n1	FBXO32
1.25e-295	0.641752	0.959	0.817	2.49e-292	n1	UGCG
6.63e-295	0.64722	0.959	0.826	1.33e-291	n1	CLDN4
4.52e-293	0.360901	0.932	0.803	9.05e-290	n1	GPSM1
1.05e-291	0.429113	0.965	0.879	2.1e-288	n1	DUSP5
1.34e-291	0.605382	0.945	0.798	2.68e-288	n1	PIM1
1.77e-291	0.257256	0.778	0.585	3.54e-288	n1	SCNN1B
4.93e-289	0.80632	0.914	0.775	9.86e-286	n1	C15orf48
7.22e-289	0.338327	0.846	0.512	1.44e-285	n1	SERPINA3
1.79e-286	0.443542	0.899	0.692	3.57e-283	n1	RAB11FIP1
1.42e-285	0.348689	0.874	0.678	2.84e-282	n1	RASAL1
4.58e-285	0.770897	0.981	0.889	9.15e-282	n1	KRT1
2.09e-281	0.748904	0.987	0.905	4.17e-278	n1	NFKBIA
5.4e-281	0.619921	0.955	0.756	1.08e-277	n1	GJB6
1.53e-280	0.541555	0.969	0.798	3.06e-277	n1	TNFAIP2
3.76e-278	0.3129	0.841	0.653	7.52e-275	n1	PSCA
4.89e-278	0.68961	0.99	0.925	9.79e-275	n1	ZFP36
2.23e-277	0.422277	0.821	0.532	4.46e-274	n1	LIPE-AS1
1.03e-276	0.290308	0.858	0.591	2.07e-273	n1	NDRG4
1.49e-276	0.356594	0.96	0.895	2.99e-273	n1	NUAK2
3.78e-276	0.455504	0.948	0.777	7.56e-273	n1	TMPRSS4
2.46e-274	0.479734	0.894	0.703	4.91e-271	n1	ABCA12
3.26e-272	0.545339	0.97	0.872	6.52e-269	n1	C1orf116
6.49e-272	0.66017	0.98	0.876	1.3e-268	n1	C4orf3
1.19e-267	0.647357	0.941	0.774	2.37e-264	n1	ALDH3B2
1.36e-267	0.32705	0.882	0.681	2.73e-264	n1	ADGRL2
6.15e-266	0.307271	0.848	0.532	1.23e-262	n1	UBL3
8.93e-266	0.303298	0.92	0.739	1.79e-262	n1	DAPP1
1.34e-264	0.662352	0.967	0.833	2.68e-261	n1	C10orf99
2.2e-264	0.677048	0.982	0.908	4.41e-261	n1	METRNL
6.16e-264	0.294479	0.903	0.85	1.23e-260	n1	RNF223
8.85e-262	0.554603	0.904	0.734	1.77e-258	n1	BNIP3L
6.81e-261	0.604994	0.971	0.854	1.36e-257	n1	RAB10
1.81e-260	0.605735	0.97	0.852	3.63e-257	n1	ADM
3.18e-259	0.508836	0.979	0.885	6.37e-256	n1	MX2
4.55e-257	0.555326	0.989	0.958	9.09e-254	n1	EPHA2
4.85e-256	0.562793	0.981	0.854	9.7e-253	n1	PLA2G4E
3.49e-255	0.366891	0.958	0.819	6.97e-252	n1	ARNTL2
7.15e-255	0.456719	0.941	0.758	1.43e-251	n1	CRYBG2
1.57e-254	0.251591	0.813	0.556	3.13e-251	n1	ANKRD37
2.19e-253	0.276267	0.902	0.716	4.38e-250	n1	FBXW11
2.26e-253	0.342443	0.791	0.582	4.52e-250	n1	PRSS3
1.2e-249	0.860891	0.95	0.848	2.4e-246	n1	CTSV
5.41e-248	0.601018	0.979	0.883	1.08e-244	n1	PITX1
1.76e-247	0.438999	0.875	0.725	3.52e-244	n1	ALDH1A3
2.3e-246	0.611314	0.995	0.938	4.61e-243	n1	CALML3
4.68e-246	0.284359	0.858	0.655	9.35e-243	n1	XDH
8.67e-245	0.494311	0.983	0.956	1.73e-241	n1	CD55
1.23e-244	0.295328	0.818	0.569	2.47e-241	n1	ZDHHC13
1.2e-242	0.343327	0.856	0.584	2.41e-239	n1	PRDM1
3.89e-242	0.612931	0.935	0.81	7.77e-239	n1	CPA4
8.09e-242	0.333933	0.854	0.529	1.62e-238	n1	TST
4.49e-241	0.471191	0.949	0.911	8.98e-238	n1	HMOX1
9.03e-239	0.343867	0.937	0.761	1.81e-235	n1	CMPK2
3.36e-237	0.481397	0.958	0.791	6.72e-234	n1	NECTIN4
6.43e-237	0.464839	0.906	0.708	1.29e-233	n1	TGFA
1.71e-235	0.387355	0.905	0.774	3.42e-232	n1	ARRDC4
1.98e-233	0.575611	0.951	0.74	3.97e-230	n1	TNIP1
5.91e-232	0.364829	0.804	0.589	1.18e-228	n1	ALOXE3
1.58e-230	0.28195	0.758	0.463	3.17e-227	n1	MB
2.3e-230	0.483853	0.981	0.924	4.61e-227	n1	GPRC5A
4.26e-227	0.30376	1	1	8.53e-224	n1	KRT17
6.15e-227	0.49283	0.965	0.853	1.23e-223	n1	MBOAT2
4.98e-226	0.318127	0.894	0.786	9.95e-223	n1	CRB3
2.2e-224	0.541447	0.804	0.539	4.39e-221	n1	CEACAM6
1.99e-223	0.325854	0.788	0.617	3.98e-220	n1	PNLIPRP3
2.52e-223	0.428415	0.949	0.85	5.04e-220	n1	SLC28A3
1.07e-222	0.408449	0.883	0.702	2.14e-219	n1	GPX3
4.57e-220	0.499882	0.869	0.651	9.14e-217	n1	SERPINB4
3.15e-216	0.531945	0.888	0.658	6.31e-213	n1	TMEM45A
7.33e-216	0.521763	0.916	0.693	1.47e-212	n1	H2AFJ
9.28e-216	0.440697	0.774	0.467	1.86e-212	n1	KRT23
2.74e-215	0.564274	0.959	0.836	5.48e-212	n1	DSG1
5.36e-213	0.278073	0.763	0.59	1.07e-209	n1	LINC02560
9.81e-212	0.551953	0.971	0.844	1.96e-208	n1	ATP1B1
2.79e-211	0.499962	0.853	0.635	5.59e-208	n1	BNIP3
3.47e-208	0.343959	0.734	0.429	6.94e-205	n1	AZGP1
4.11e-206	0.553231	0.972	0.872	8.22e-203	n1	KIFC3
2.81e-205	0.28764	0.87	0.627	5.62e-202	n1	GRB7
5.16e-205	0.519572	0.963	0.829	1.03e-201	n1	RAB25
1.32e-203	0.573572	0.968	0.839	2.64e-200	n1	UPP1
1.05e-202	0.409291	0.967	0.895	2.11e-199	n1	BHLHE40
9.7e-202	0.439776	0.902	0.714	1.94e-198	n1	NT5C3A
9.99e-202	0.356906	0.827	0.574	2e-198	n1	CRYAB
3.78e-200	0.389118	0.95	0.805	7.56e-197	n1	PPP1R15A
1.3e-199	0.494421	0.961	0.844	2.59e-196	n1	SOWAHC
2.33e-198	0.31878	0.841	0.624	4.66e-195	n1	ANKRD22
8.35e-198	0.508697	0.984	0.896	1.67e-194	n1	DUOXA1
9.04e-197	0.478123	0.995	0.958	1.81e-193	n1	FAM83A
4.68e-195	0.29855	0.781	0.495	9.36e-192	n1	TMPRSS13
1.6e-193	0.364672	0.943	0.812	3.19e-190	n1	SERPINB2
5.24e-191	0.318786	1	1	1.05e-187	n1	KRT6B
2.12e-190	0.491889	0.987	0.941	4.24e-187	n1	TMEM79
1.09e-188	0.323346	0.791	0.49	2.19e-185	n1	TMEM184A
2.72e-188	0.522108	0.961	0.877	5.44e-185	n1	OASL
6.91e-188	0.297087	0.778	0.556	1.38e-184	n1	ZNF426
2.89e-187	0.476836	1	0.994	5.78e-184	n1	AQP3
3.55e-187	0.314162	0.781	0.519	7.11e-184	n1	BNIPL
6.77e-186	0.30099	0.928	0.737	1.35e-182	n1	PLK3
1.12e-185	0.444065	0.999	0.998	2.23e-182	n1	KRT6C
1.12e-185	0.283682	0.751	0.481	2.24e-182	n1	TM7SF2
1.76e-184	0.308423	0.905	0.685	3.52e-181	n1	VWA1
2.33e-183	0.483134	0.987	0.94	4.66e-180	n1	MALL
2.3e-180	0.526742	0.82	0.624	4.6e-177	n1	HK2
1.49e-177	0.308774	0.877	0.684	2.98e-174	n1	GRHL3
1.29e-174	0.35372	0.841	0.639	2.59e-171	n1	VAT1
1.11e-171	0.439972	0.938	0.75	2.22e-168	n1	EVPL
4.01e-171	0.251654	0.847	0.703	8.01e-168	n1	MYO5B
1.5e-169	0.429993	0.976	0.923	3.01e-166	n1	SDR16C5
5.49e-169	0.32603	0.804	0.598	1.1e-165	n1	SORT1
5.71e-169	0.380657	0.929	0.78	1.14e-165	n1	CLDN1
4.53e-166	0.251455	0.798	0.61	9.06e-163	n1	CXCL17
3.2e-164	0.320159	0.961	0.827	6.4e-161	n1	IFIH1
1.85e-161	0.453741	0.964	0.845	3.7e-158	n1	NAMPT
1.13e-159	0.3562	0.985	0.968	2.26e-156	n1	CDA
1.61e-159	0.289883	0.837	0.611	3.22e-156	n1	OVOL1
5.61e-156	0.384706	1	0.992	1.12e-152	n1	SERPINB1
1.42e-155	0.48235	0.937	0.795	2.85e-152	n1	GM2A
5.7e-154	0.378178	0.945	0.812	1.14e-150	n1	ICAM1
1.96e-152	0.270721	0.862	0.647	3.93e-149	n1	TSC22D2
3.55e-152	0.323289	0.862	0.657	7.09e-149	n1	CREG1
2.48e-151	0.472389	0.932	0.798	4.95e-148	n1	ADIRF
6.3e-150	0.289914	0.938	0.871	1.26e-146	n1	ABHD17C
3.95e-148	0.38524	0.979	0.878	7.9e-145	n1	TNFSF10
3.6e-147	0.255356	0.898	0.812	7.19e-144	n1	PLA2G3
7.33e-145	0.547632	0.961	0.846	1.47e-141	n1	GLUL
1.57e-141	0.3611	0.946	0.869	3.14e-138	n1	LGALSL
9.46e-141	0.277624	0.902	0.66	1.89e-137	n1	HMGCS1
6.47e-137	0.316018	0.933	0.801	1.29e-133	n1	CD68
2.47e-135	0.370932	0.923	0.762	4.94e-132	n1	MPZL2
1.35e-133	0.38276	0.982	0.949	2.69e-130	n1	CITED4
6.06e-133	0.268365	0.96	0.894	1.21e-129	n1	MAST4
1.52e-132	0.292282	0.906	0.763	3.04e-129	n1	CES2
3.42e-131	0.283573	0.959	0.829	6.84e-128	n1	HELZ2
3.81e-129	0.313671	0.956	0.856	7.63e-126	n1	IL13RA1
6.17e-129	0.295249	0.708	0.487	1.23e-125	n1	RNF39
8.26e-128	0.271012	0.838	0.678	1.65e-124	n1	TOB1
9.05e-128	0.423022	0.99	0.97	1.81e-124	n1	TM4SF1
1.99e-126	0.379273	0.966	0.84	3.97e-123	n1	ID1
2.11e-126	0.271815	0.719	0.646	4.22e-123	n1	CYP4F22
2.65e-124	0.274273	0.87	0.688	5.3e-121	n1	ZFAND6
4.23e-121	0.316349	0.904	0.81	8.46e-118	n1	STAT3
1.29e-116	0.395626	0.998	0.976	2.58e-113	n1	S100A14
2.85e-116	0.410347	0.909	0.767	5.7e-113	n1	DDIT4
7.47e-112	0.297139	0.949	0.83	1.49e-108	n1	MARCKSL1
3.88e-110	0.317992	0.896	0.791	7.75e-107	n1	CTNNBIP1
2.95e-109	0.261028	0.829	0.746	5.9e-106	n1	AVPI1
2.51e-107	0.286948	0.901	0.723	5.02e-104	n1	CDH1
2.53e-105	0.264936	0.845	0.606	5.06e-102	n1	UPK3BL1
5.74e-105	0.285864	0.887	0.729	1.15e-101	n1	SLC27A4
1.62e-104	0.315788	0.979	0.934	3.25e-101	n1	ELOVL1
1.66e-102	0.309642	0.923	0.816	3.33e-99	n1	MAP1LC3B
1.71e-102	0.284224	0.947	0.825	3.41e-99	n1	MAL2
4.26e-102	0.428079	0.967	0.867	8.52e-99	n1	SOD2
7.33e-95	0.260764	0.959	0.855	1.47e-91	n1	IER3
7.05e-93	0.252984	0.741	0.543	1.41e-89	n1	GBA
4.24e-88	0.26419	0.985	0.965	8.48e-85	n1	KLF4
1.02e-85	0.300913	0.992	0.966	2.04e-82	n1	CDKN1A
3.52e-83	0.264982	0.822	0.62	7.05e-80	n1	HEBP2
1.38e-82	0.271417	0.931	0.815	2.76e-79	n1	MUC1
2.83e-81	0.278515	0.653	0.493	5.66e-78	n1	SPRR5
2.55e-64	0.63253	0.75	0.629	5.1e-61	n1	HBB
6.96e-23	0.456043	0.79	0.709	1.39e-19	n1	HBA1
