# Supplementary material for: Spatial transcriptomics reveals distinct and conserved tumor core and edge architectures that predict survival and targeted therapy response
Source: Nat Commun. 2023 Aug 18;14:5029. doi: 10.1038/s41467-023-40271-4 (PMC10439131; doi:10.1038/s41467-023-40271-4)
Supplement: Supplementary file 5 — Supplementary Data 2 [file 41467_2023_40271_MOESM5_ESM.xlsx]

## Sheet: SD2
Pathway	Pval	adjPval	qval	FC
REACTOME_FORMATION_OF_THE_CORNIFIED_ENVELOPE	7.31e-198	6.51e-194	13.8992	41.5889
REACTOME_KERATINIZATION	7.31e-198	6.51e-194	13.8992	41.6014
GOBP_EPIDERMAL_CELL_DIFFERENTIATION	1.41e-194	1.25e-190	13.7805	37.2593
GOBP_EPIDERMIS_DEVELOPMENT	6.01e-193	5.35e-189	13.7212	38.9071
GOBP_KERATINOCYTE_DIFFERENTIATION	2.53e-191	2.25e-187	13.6619	34.6902
GOBP_SKIN_DEVELOPMENT	4.28e-188	3.81e-184	13.5432	36.4302
GOCC_CORNIFIED_ENVELOPE	4.28e-188	3.81e-184	13.5432	29.7638
GOBP_ANTIMICROBIAL_HUMORAL_RESPONSE	1.01e-181	8.99e-178	13.3059	12.5397
GOBP_PEPTIDE_CROSS_LINKING	1.01e-181	8.99e-178	13.3059	13.6174
GOBP_KERATINIZATION	3.8e-180	3.39e-176	13.2465	27.4466
GOBP_HUMORAL_IMMUNE_RESPONSE	5.14e-177	4.58e-173	13.1278	10.9881
GOBP_DEFENSE_RESPONSE_TO_BACTERIUM	1.85e-175	1.64e-171	13.0685	17.3785
GOBP_ANTIMICROBIAL_HUMORAL_IMMUNE_RESPONSE_MEDIATED_BY_ANTIMICROBIAL_PEPTIDE	2.61e-169	2.33e-165	12.831	8.35826
REACTOME_ANTIMICROBIAL_PEPTIDES	8.66e-168	7.71e-164	12.7716	10.0726
GOBP_NEGATIVE_REGULATION_OF_PEPTIDASE_ACTIVITY	2.83e-166	2.51e-162	12.7122	10.342
GOCC_VESICLE_LUMEN	2.86e-163	2.55e-159	12.5934	5.26092
REACTOME_NEUTROPHIL_DEGRANULATION	2.86e-163	2.55e-159	12.5934	13.5533
GOBP_REGULATION_OF_PEPTIDASE_ACTIVITY	8.91e-162	7.93e-158	12.534	11.218
GOBP_NEGATIVE_REGULATION_OF_PROTEOLYSIS	7.1e-156	6.31e-152	12.2963	8.93629
GOCC_COLLAGEN_CONTAINING_EXTRACELLULAR_MATRIX	7.1e-156	6.31e-152	12.2963	-12.7605
GOMF_PEPTIDASE_REGULATOR_ACTIVITY	7.1e-156	6.31e-152	12.2963	9.02808
GOBP_NEGATIVE_REGULATION_OF_HYDROLASE_ACTIVITY	2.04e-154	1.81e-150	12.2369	11.4978
GOMF_ENZYME_INHIBITOR_ACTIVITY	5.75e-153	5.12e-149	12.1775	8.47638
WP_VITAMIN_D_RECEPTOR_PATHWAY	5.75e-153	5.12e-149	12.1775	8.67889
GOMF_STRUCTURAL_CONSTITUENT_OF_SKIN_EPIDERMIS	4.38e-150	3.89e-146	12.0586	7.26771
GOBP_ANTIBACTERIAL_HUMORAL_RESPONSE	1.18e-148	1.05e-144	11.9991	7.26315
GOBP_CELL_CHEMOTAXIS	1.18e-148	1.05e-144	11.9991	4.03196
GOBP_GRANULOCYTE_CHEMOTAXIS	3.12e-147	2.78e-143	11.9397	4.66834
GOBP_LEUKOCYTE_MIGRATION	2.09e-144	1.86e-140	11.8208	2.95746
GOBP_LEUKOCYTE_CHEMOTAXIS	5.28e-143	4.7e-139	11.7613	3.2904
GOMF_SIGNALING_RECEPTOR_REGULATOR_ACTIVITY	5.28e-143	4.7e-139	11.7613	3.69602
GOBP_SEQUESTERING_OF_METAL_ION	1.31e-141	1.17e-137	11.7018	4.26558
GOMF_ENDOPEPTIDASE_REGULATOR_ACTIVITY	3.21e-140	2.86e-136	11.6423	9.39164
GOBP_MONONUCLEAR_CELL_MIGRATION	1.83e-137	1.63e-133	11.5233	2.45761
GOBP_POSITIVE_REGULATION_OF_RESPONSE_TO_EXTERNAL_STIMULUS	1.83e-137	1.63e-133	11.5233	4.88759
GOBP_RESPONSE_TO_MOLECULE_OF_BACTERIAL_ORIGIN	9.82e-135	8.74e-131	11.4043	8.36193
GOBP_GRANULOCYTE_MIGRATION	2.22e-133	1.97e-129	11.3448	4.71317
GOMF_CALCIUM_DEPENDENT_PROTEIN_BINDING	2.22e-133	1.97e-129	11.3448	8.10182
GOBP_DEFENSE_RESPONSE_TO_FUNGUS	4.93e-132	4.39e-128	11.2853	5.11847
GOMF_ENDOPEPTIDASE_ACTIVITY	4.93e-132	4.39e-128	11.2853	8.92227
GOBP_POSITIVE_REGULATION_OF_DEFENSE_RESPONSE	1.08e-130	9.61e-127	11.2258	4.86042
GOBP_WOUND_HEALING	1.08e-130	9.61e-127	11.2258	0.0878949
GOMF_SERINE_TYPE_ENDOPEPTIDASE_INHIBITOR_ACTIVITY	1.08e-130	9.61e-127	11.2258	8.27949
HALLMARK_KRAS_SIGNALING_DN	1.08e-130	9.61e-127	11.2258	9.30013
GOMF_SERINE_HYDROLASE_ACTIVITY	2.32e-129	2.07e-125	11.1662	9.82904
GOBP_RESPONSE_TO_FUNGUS	4.93e-128	4.38e-124	11.1067	5.01537
REACTOME_REGULATION_OF_TLR_BY_ENDOGENOUS_LIGAND	4.93e-128	4.38e-124	11.1067	1.87884
GOBP_EXTERNAL_ENCAPSULATING_STRUCTURE_ORGANIZATION	1.03e-126	9.14e-123	11.0471	-5.16089
GOBP_MODULATION_OF_PROCESS_OF_ANOTHER_ORGANISM	1.03e-126	9.14e-123	11.0471	2.7349
GOCC_ANCHORED_COMPONENT_OF_MEMBRANE	1.03e-126	9.14e-123	11.0471	7.75537
GOMF_PROTEASE_BINDING	1.03e-126	9.14e-123	11.0471	3.25949
GOBP_CHRONIC_INFLAMMATORY_RESPONSE	2.11e-125	1.88e-121	10.9876	1.96401
GOMF_RAGE_RECEPTOR_BINDING	2.11e-125	1.88e-121	10.9876	4.52252
WP_HAIR_FOLLICLE_DEVELOPMENT_CYTODIFFERENTIATION_PART_3_OF_3	2.11e-125	1.88e-121	10.9876	6.97424
GOBP_REGULATION_OF_INFLAMMATORY_RESPONSE	4.26e-124	3.79e-120	10.928	6.45104
REACTOME_IRAK4_DEFICIENCY_TLR2_4	4.26e-124	3.79e-120	10.928	2.1747
WP_BURN_WOUND_HEALING	4.26e-124	3.79e-120	10.928	-1.98803
GOBP_MULTICELLULAR_ORGANISMAL_HOMEOSTASIS	8.47e-123	7.54e-119	10.8684	7.51604
GOMF_CADHERIN_BINDING	8.47e-123	7.54e-119	10.8684	-0.522376
GOBP_EPITHELIAL_CELL_PROLIFERATION	1.66e-121	1.48e-117	10.8088	2.45405
GOBP_LEUKOCYTE_MIGRATION_INVOLVED_IN_INFLAMMATORY_RESPONSE	1.66e-121	1.48e-117	10.8088	2.15529
GOBP_MYELOID_LEUKOCYTE_MIGRATION	1.66e-121	1.48e-117	10.8088	3.28393
GOBP_NEUTROPHIL_MIGRATION	1.66e-121	1.48e-117	10.8088	2.11472
GOMF_LONG_CHAIN_FATTY_ACID_BINDING	3.19e-120	2.84e-116	10.7493	2.61164
GOBP_POSITIVE_REGULATION_OF_PEPTIDASE_ACTIVITY	6.05e-119	5.39e-115	10.6897	1.6584
HALLMARK_ESTROGEN_RESPONSE_LATE	6.05e-119	5.39e-115	10.6897	8.21061
GOBP_LEUKOCYTE_AGGREGATION	1.13e-117	1e-113	10.6301	1.86274
GOCC_CELL_CELL_JUNCTION	1.13e-117	1e-113	10.6301	10.112
REACTOME_SIGNALING_BY_INTERLEUKINS	1.13e-117	1e-113	10.6301	-1.6899
GOBP_INTRINSIC_APOPTOTIC_SIGNALING_PATHWAY	2.07e-116	1.84e-112	10.5704	1.26375
GOBP_REGULATION_OF_DNA_BINDING_TRANSCRIPTION_FACTOR_ACTIVITY	2.07e-116	1.84e-112	10.5704	1.69359
GOBP_MONOCYTE_CHEMOTAXIS	3.74e-115	3.33e-111	10.5108	2.86961
GOBP_POSITIVE_REGULATION_OF_INFLAMMATORY_RESPONSE	3.74e-115	3.33e-111	10.5108	4.0995
GOBP_POSITIVE_REGULATION_OF_MAPK_CASCADE	3.74e-115	3.33e-111	10.5108	-0.965904
GOBP_PROTEIN_NITROSYLATION	3.74e-115	3.33e-111	10.5108	1.90615
GOBP_POSITIVE_REGULATION_OF_DNA_BINDING_TRANSCRIPTION_FACTOR_ACTIVITY	6.66e-114	5.92e-110	10.4512	2.2202
GOCC_APICAL_PLASMA_MEMBRANE	6.66e-114	5.92e-110	10.4512	6.40318
GOBP_ZINC_ION_HOMEOSTASIS	1.16e-112	1.04e-108	10.3916	0.759828
GOMF_TOLL_LIKE_RECEPTOR_BINDING	1.16e-112	1.04e-108	10.3916	2.55603
REACTOME_TOLL_LIKE_RECEPTOR_CASCADES	1.16e-112	1.04e-108	10.3916	3.89617
GOBP_NEUTROPHIL_CHEMOTAXIS	2.01e-111	1.79e-107	10.3319	2.04114
GOCC_FICOLIN_1_RICH_GRANULE_LUMEN	2.01e-111	1.79e-107	10.3319	-0.693319
GOCC_INTERMEDIATE_FILAMENT_CYTOSKELETON	2.01e-111	1.79e-107	10.3319	9.20624
GOMF_CYTOKINE_ACTIVITY	2.01e-111	1.79e-107	10.3319	2.51975
GOMF_FATTY_ACID_BINDING	2.01e-111	1.79e-107	10.3319	2.5634
GOBP_CELLULAR_TRANSITION_METAL_ION_HOMEOSTASIS	3.4e-110	3.03e-106	10.2723	1.54919
GOBP_PROTEIN_MATURATION	3.4e-110	3.03e-106	10.2723	-0.980121
GOBP_PROTEIN_PROCESSING	3.4e-110	3.03e-106	10.2723	1.1605
GOCC_CELL_SUBSTRATE_JUNCTION	3.4e-110	3.03e-106	10.2723	-16.413
GOBP_CELL_KILLING	5.67e-109	5.05e-105	10.2126	1.30628
GOBP_RESPONSE_TO_OXIDATIVE_STRESS	5.67e-109	5.05e-105	10.2126	0.705192
GOBP_TRANSITION_METAL_ION_HOMEOSTASIS	5.67e-109	5.05e-105	10.2126	1.27087
REACTOME_TOLL_LIKE_RECEPTOR_TLR1_TLR2_CASCADE	5.67e-109	5.05e-105	10.2126	3.81389
GOBP_MAINTENANCE_OF_LOCATION	9.31e-108	8.29e-104	10.1529	3.19838
REACTOME_DISEASES_OF_IMMUNE_SYSTEM	9.31e-108	8.29e-104	10.1529	2.21334
GOBP_ASTROCYTE_DEVELOPMENT	1.5e-106	1.34e-102	10.0932	1.38016
GOBP_CELLULAR_COMPONENT_DISASSEMBLY	1.5e-106	1.34e-102	10.0932	-0.493597
GOBP_DEFENSE_RESPONSE_TO_GRAM_NEGATIVE_BACTERIUM	1.5e-106	1.34e-102	10.0932	3.21893
GOBP_POSITIVE_REGULATION_OF_APOPTOTIC_SIGNALING_PATHWAY	1.5e-106	1.34e-102	10.0932	-0.779869
GOBP_POSITIVE_REGULATION_OF_GROWTH	1.5e-106	1.34e-102	10.0932	4.12125
GOCC_FICOLIN_1_RICH_GRANULE	1.5e-106	1.34e-102	10.0932	1.38053
GOBP_MAINTENANCE_OF_LOCATION_IN_CELL	2.39e-105	2.13e-101	10.0335	0.906683
GOBP_REGULATION_OF_PROTEIN_SERINE_THREONINE_KINASE_ACTIVITY	2.39e-105	2.13e-101	10.0335	0.202706
GOMF_CYSTEINE_TYPE_ENDOPEPTIDASE_INHIBITOR_ACTIVITY	2.39e-105	2.13e-101	10.0335	4.74472
GOBP_LEUKOCYTE_CELL_CELL_ADHESION	3.74e-104	3.33e-100	9.97384	0.994582
GOBP_REGULATION_OF_IMMUNE_EFFECTOR_PROCESS	3.74e-104	3.33e-100	9.97384	2.43751
GOCC_INTERMEDIATE_FILAMENT	3.74e-104	3.33e-100	9.97384	7.5399
GOMF_MONOCARBOXYLIC_ACID_BINDING	3.74e-104	3.33e-100	9.97384	1.90271
GOBP_ASTROCYTE_DIFFERENTIATION	5.77e-103	5.13e-99	9.91412	1.40462
REACTOME_RHO_GTPASES_ACTIVATE_NADPH_OXIDASES	5.77e-103	5.13e-99	9.91412	2.52701
GOBP_POSITIVE_REGULATION_OF_CELL_ADHESION	8.74e-102	7.78e-98	9.8544	-4.80954
GOBP_POSITIVE_REGULATION_OF_NF_KAPPAB_TRANSCRIPTION_FACTOR_ACTIVITY	8.74e-102	7.78e-98	9.8544	2.85279
GOBP_REGULATION_OF_BINDING	8.74e-102	7.78e-98	9.8544	-1.99554
GOBP_REPRODUCTIVE_SYSTEM_DEVELOPMENT	8.74e-102	7.78e-98	9.8544	0.276372
GOBP_VIRAL_LIFE_CYCLE	8.74e-102	7.78e-98	9.8544	0.769983
GOBP_VIRAL_PROCESS	8.74e-102	7.78e-98	9.8544	-0.346345
GOCC_APICAL_PART_OF_CELL	8.74e-102	7.78e-98	9.8544	6.22298
REACTOME_INFLUENZA_INFECTION	8.74e-102	7.78e-98	9.8544	-19.7005
GOBP_REGULATION_OF_PROTEIN_BINDING	1.3e-100	1.16e-96	9.79467	-0.504515
GOBP_ACTIVATION_OF_CYSTEINE_TYPE_ENDOPEPTIDASE_ACTIVITY_INVOLVED_IN_APOPTOTIC_PROCESS	1.91e-99	1.7e-95	9.73492	1.27733
GOBP_REGULATION_OF_CELL_CELL_ADHESION	1.91e-99	1.7e-95	9.73492	1.33912
GOBP_REGULATION_OF_CYSTEINE_TYPE_ENDOPEPTIDASE_ACTIVITY	1.91e-99	1.7e-95	9.73492	0.477039
GOBP_REGULATION_OF_INTRINSIC_APOPTOTIC_SIGNALING_PATHWAY	1.91e-99	1.7e-95	9.73492	-0.453266
HALLMARK_COMPLEMENT	1.91e-99	1.7e-95	9.73492	2.07366
REACTOME_EXTRACELLULAR_MATRIX_ORGANIZATION	1.91e-99	1.7e-95	9.73492	-15.2495
GOBP_KERATINOCYTE_PROLIFERATION	2.77e-98	2.46e-94	9.67517	4.37916
GOBP_NEGATIVE_REGULATION_OF_RESPONSE_TO_EXTERNAL_STIMULUS	2.77e-98	2.46e-94	9.67517	1.06122
GOBP_PEPTIDYL_CYSTEINE_MODIFICATION	2.77e-98	2.46e-94	9.67517	1.82193
GOBP_POSITIVE_REGULATION_OF_PROTEOLYSIS	2.77e-98	2.46e-94	9.67517	0.477396
GOBP_REGULATION_OF_BODY_FLUID_LEVELS	2.77e-98	2.46e-94	9.67517	0.0716542
GOCC_RIBOSOMAL_SUBUNIT	2.77e-98	2.46e-94	9.67517	-20.8233
GOBP_REGULATION_OF_LEUKOCYTE_MIGRATION	3.93e-97	3.5e-93	9.6154	1.32636
GOBP_RESPONSE_TO_INORGANIC_SUBSTANCE	3.93e-97	3.5e-93	9.6154	-3.42562
GOBP_T_CELL_ACTIVATION	3.93e-97	3.5e-93	9.6154	-3.05008
GOCC_BASAL_PART_OF_CELL	3.93e-97	3.5e-93	9.6154	3.32846
GOCC_RIBOSOME	3.93e-97	3.5e-93	9.6154	-21.5663
GOCC_VACUOLAR_LUMEN	3.93e-97	3.5e-93	9.6154	1.06577
GOMF_ORGANIC_ACID_BINDING	3.93e-97	3.5e-93	9.6154	1.99575
GOMF_SIGNALING_RECEPTOR_INHIBITOR_ACTIVITY	3.93e-97	3.5e-93	9.6154	2.59299
GOMF_TUBULIN_BINDING	3.93e-97	3.5e-93	9.6154	2.23957
HALLMARK_IL2_STAT5_SIGNALING	3.93e-97	3.5e-93	9.6154	0.959156
REACTOME_EUKARYOTIC_TRANSLATION_ELONGATION	3.93e-97	3.5e-93	9.6154	-18.5138
GOBP_DIVALENT_INORGANIC_CATION_HOMEOSTASIS	5.5e-96	4.9e-92	9.55562	-0.299595
GOBP_REGENERATION	5.5e-96	4.9e-92	9.55562	2.65875
GOBP_REGULATION_OF_APOPTOTIC_SIGNALING_PATHWAY	5.5e-96	4.9e-92	9.55562	-2.34359
GOBP_REGULATION_OF_MAP_KINASE_ACTIVITY	5.5e-96	4.9e-92	9.55562	1.96294
GOBP_RESPONSE_TO_REACTIVE_OXYGEN_SPECIES	5.5e-96	4.9e-92	9.55562	0.926583
GOCC_CYTOSOLIC_RIBOSOME	5.5e-96	4.9e-92	9.55562	-16.8678
GOBP_CELL_GROWTH	7.58e-95	6.75e-91	9.49584	-0.955298
GOBP_KILLING_OF_CELLS_OF_ANOTHER_ORGANISM	7.58e-95	6.75e-91	9.49584	2.40474
GOBP_NEGATIVE_REGULATION_OF_LOCOMOTION	7.58e-95	6.75e-91	9.49584	-0.940297
GOBP_POSITIVE_REGULATION_OF_INTRINSIC_APOPTOTIC_SIGNALING_PATHWAY	7.58e-95	6.75e-91	9.49584	0.148398
GOBP_POSITIVE_REGULATION_OF_KINASE_ACTIVITY	7.58e-95	6.75e-91	9.49584	-2.23946
GOBP_POSITIVE_REGULATION_OF_PROTEIN_SERINE_THREONINE_KINASE_ACTIVITY	7.58e-95	6.75e-91	9.49584	0.478623
GOBP_RESPONSE_TO_XENOBIOTIC_STIMULUS	7.58e-95	6.75e-91	9.49584	-3.37815
GOCC_LAMELLAR_BODY	7.58e-95	6.75e-91	9.49584	4.80313
GOMF_CARBOXYLIC_ACID_BINDING	7.58e-95	6.75e-91	9.49584	0.859299
GOMF_MICROTUBULE_BINDING	7.58e-95	6.75e-91	9.49584	3.63946
GOBP_LYMPHOCYTE_MIGRATION	1.03e-93	9.15e-90	9.43604	0.816884
GOBP_RESPONSE_TO_TOXIC_SUBSTANCE	1.03e-93	9.15e-90	9.43604	-0.797591
HALLMARK_ESTROGEN_RESPONSE_EARLY	1.03e-93	9.15e-90	9.43604	7.96463
GOBP_ANION_TRANSPORT	1.37e-92	1.22e-88	9.37622	2.01775
GOBP_UROGENITAL_SYSTEM_DEVELOPMENT	1.37e-92	1.22e-88	9.37622	-1.85901
GOMF_CYTOKINE_RECEPTOR_BINDING	1.37e-92	1.22e-88	9.37622	3.81733
GOBP_AMEBOIDAL_TYPE_CELL_MIGRATION	1.8e-91	1.6e-87	9.3164	-1.40035
GOBP_CYTOKINE_MEDIATED_SIGNALING_PATHWAY	1.8e-91	1.6e-87	9.3164	1.77636
GOBP_POSITIVE_REGULATION_OF_PROTEIN_KINASE_ACTIVITY	1.8e-91	1.6e-87	9.3164	-1.86209
GOBP_REGULATION_OF_NEURON_PROJECTION_DEVELOPMENT	1.8e-91	1.6e-87	9.3164	0.465606
GOBP_REGULATION_OF_T_CELL_ACTIVATION	1.8e-91	1.6e-87	9.3164	-0.367657
GOBP_T_CELL_MIGRATION	1.8e-91	1.6e-87	9.3164	1.04127
KEGG_RIBOSOME	1.8e-91	1.6e-87	9.3164	-17.2252
REACTOME_REGULATION_OF_EXPRESSION_OF_SLITS_AND_ROBOS	1.8e-91	1.6e-87	9.3164	-20.933
GOBP_REGULATION_OF_HORMONE_LEVELS	2.33e-90	2.07e-86	9.25656	7.03382
GOBP_REGULATION_OF_LYMPHOCYTE_ACTIVATION	2.33e-90	2.07e-86	9.25656	-2.98505
GOBP_REGULATION_OF_RESPONSE_TO_BIOTIC_STIMULUS	2.33e-90	2.07e-86	9.25656	-0.221634
GOBP_RESPONSE_TO_ESTRADIOL	2.33e-90	2.07e-86	9.25656	0.720562
GOBP_RESPONSE_TO_METAL_ION	2.33e-90	2.07e-86	9.25656	-1.04727
GOBP_GLIOGENESIS	2.96e-89	2.63e-85	9.19671	1.71994
GOBP_NEGATIVE_REGULATION_OF_CELL_ADHESION	2.96e-89	2.63e-85	9.19671	0.538912
GOBP_RESPONSE_TO_OXYGEN_LEVELS	2.96e-89	2.63e-85	9.19671	1.38697
GOBP_SKELETAL_SYSTEM_DEVELOPMENT	2.96e-89	2.63e-85	9.19671	-6.59733
GOCC_BASOLATERAL_PLASMA_MEMBRANE	2.96e-89	2.63e-85	9.19671	3.06958
GOCC_KERATIN_FILAMENT	2.96e-89	2.63e-85	9.19671	5.21325
GOCC_SPECIFIC_GRANULE_LUMEN	2.96e-89	2.63e-85	9.19671	3.50494
REACTOME_CELLULAR_RESPONSE_TO_STARVATION	2.96e-89	2.63e-85	9.19671	-16.6584
REACTOME_METABOLISM_OF_AMINO_ACIDS_AND_DERIVATIVES	2.96e-89	2.63e-85	9.19671	-21.2596
REACTOME_SIGNALING_BY_ROBO_RECEPTORS	2.96e-89	2.63e-85	9.19671	-21.6419
REACTOME_SRP_DEPENDENT_COTRANSLATIONAL_PROTEIN_TARGETING_TO_MEMBRANE	2.96e-89	2.63e-85	9.19671	-18.1059
WP_CYTOPLASMIC_RIBOSOMAL_PROTEINS	2.96e-89	2.63e-85	9.19671	-16.7079
GOBP_MONONUCLEAR_CELL_DIFFERENTIATION	3.7e-88	3.3e-84	9.13685	-2.62505
GOBP_NEGATIVE_REGULATION_OF_IMMUNE_SYSTEM_PROCESS	3.7e-88	3.3e-84	9.13685	-1.47295
GOBP_NEGATIVE_REGULATION_OF_INTRACELLULAR_SIGNAL_TRANSDUCTION	3.7e-88	3.3e-84	9.13685	-1.2962
GOBP_RESPONSE_TO_STEROID_HORMONE	3.7e-88	3.3e-84	9.13685	-0.548738
GOBP_TISSUE_MIGRATION	3.7e-88	3.3e-84	9.13685	0.563076
GOCC_AZUROPHIL_GRANULE_LUMEN	3.7e-88	3.3e-84	9.13685	2.26191
GOCC_EXTERNAL_SIDE_OF_PLASMA_MEMBRANE	3.7e-88	3.3e-84	9.13685	-2.36896
REACTOME_INTERLEUKIN_4_AND_INTERLEUKIN_13_SIGNALING	3.7e-88	3.3e-84	9.13685	0.0590332
GOBP_CELL_CELL_ADHESION_VIA_PLASMA_MEMBRANE_ADHESION_MOLECULES	4.56e-87	4.06e-83	9.07698	4.96235
GOBP_ENDOTHELIAL_CELL_MIGRATION	4.56e-87	4.06e-83	9.07698	-1.34593
GOBP_MORPHOGENESIS_OF_AN_EPITHELIUM	4.56e-87	4.06e-83	9.07698	-1.37864
GOBP_NEGATIVE_REGULATION_OF_CYTOKINE_PRODUCTION	4.56e-87	4.06e-83	9.07698	2.28402
GOBP_RESPONSE_TO_RADIATION	4.56e-87	4.06e-83	9.07698	-4.37291
GOCC_SPECIFIC_GRANULE	4.56e-87	4.06e-83	9.07698	4.48117
REACTOME_ANTIGEN_PROCESSING_CROSS_PRESENTATION	4.56e-87	4.06e-83	9.07698	-2.69154
GOBP_CELL_CELL_SIGNALING_BY_WNT	5.53e-86	4.92e-82	9.01709	0.379943
GOBP_NCRNA_PROCESSING	5.53e-86	4.92e-82	9.01709	-15.3203
GOBP_POSITIVE_REGULATION_OF_CELL_GROWTH	5.53e-86	4.92e-82	9.01709	2.95989
GOBP_POSITIVE_REGULATION_OF_IMMUNE_EFFECTOR_PROCESS	5.53e-86	4.92e-82	9.01709	1.34062
GOBP_REGULATION_OF_VASCULATURE_DEVELOPMENT	5.53e-86	4.92e-82	9.01709	0.75626
GOBP_RESPONSE_TO_ZINC_ION	5.53e-86	4.92e-82	9.01709	-0.409715
GOMF_STRUCTURAL_CONSTITUENT_OF_RIBOSOME	5.53e-86	4.92e-82	9.01709	-20.4418
REACTOME_NONSENSE_MEDIATED_DECAY_NMD	5.53e-86	4.92e-82	9.01709	-17.6594
WP_IL1_AND_MEGAKARYOCYTES_IN_OBESITY	5.53e-86	4.92e-82	9.01709	0.844314
WP_VEGFAVEGFR2_SIGNALING_PATHWAY	5.53e-86	4.92e-82	9.01709	-7.57322
GOBP_NCRNA_METABOLIC_PROCESS	6.6e-85	5.87e-81	8.95719	-16.9566
GOBP_NEGATIVE_REGULATION_OF_PROTEIN_MODIFICATION_PROCESS	6.6e-85	5.87e-81	8.95719	-2.62595
GOBP_REGULATION_OF_MONONUCLEAR_CELL_MIGRATION	6.6e-85	5.87e-81	8.95719	1.16331
GOBP_WATER_HOMEOSTASIS	6.6e-85	5.87e-81	8.95719	5.96344
GOMF_MRNA_BINDING	6.6e-85	5.87e-81	8.95719	-11.611
HALLMARK_APICAL_JUNCTION	6.6e-85	5.87e-81	8.95719	-2.57904
HALLMARK_HYPOXIA	6.6e-85	5.87e-81	8.95719	2.47669
REACTOME_RESPONSE_OF_EIF2AK4_GCN2_TO_AMINO_ACID_DEFICIENCY	6.6e-85	5.87e-81	8.95719	-17.6532
REACTOME_RHO_GTPASE_EFFECTORS	6.6e-85	5.87e-81	8.95719	-1.13719
REACTOME_RRNA_PROCESSING	6.6e-85	5.87e-81	8.95719	-21.9953
REACTOME_SELENOAMINO_ACID_METABOLISM	6.6e-85	5.87e-81	8.95719	-17.6989
REACTOME_TRANSLATION	6.6e-85	5.87e-81	8.95719	-26.2708
GOBP_POSITIVE_REGULATION_OF_CYSTEINE_TYPE_ENDOPEPTIDASE_ACTIVITY	7.75e-84	6.9e-80	8.89727	0.836649
GOBP_REGULATION_OF_T_CELL_MIGRATION	7.75e-84	6.9e-80	8.89727	1.91438
GOBP_GLIAL_CELL_DEVELOPMENT	8.96e-83	7.97e-79	8.83734	0.924552
GOBP_GLIAL_CELL_DIFFERENTIATION	8.96e-83	7.97e-79	8.83734	1.3575
GOBP_INTERMEDIATE_FILAMENT_ORGANIZATION	8.96e-83	7.97e-79	8.83734	2.2804
GOBP_LEUKOCYTE_PROLIFERATION	8.96e-83	7.97e-79	8.83734	-1.94693
GOBP_MYELOID_LEUKOCYTE_ACTIVATION	8.96e-83	7.97e-79	8.83734	0.904346
GOBP_POSITIVE_REGULATION_OF_CHEMOTAXIS	8.96e-83	7.97e-79	8.83734	-0.665821
GOBP_REGULATION_OF_LEUKOCYTE_CHEMOTAXIS	8.96e-83	7.97e-79	8.83734	-0.201428
GOBP_REGULATION_OF_PRODUCTION_OF_MOLECULAR_MEDIATOR_OF_IMMUNE_RESPONSE	8.96e-83	7.97e-79	8.83734	1.43706
GOCC_TERTIARY_GRANULE	8.96e-83	7.97e-79	8.83734	4.93645
GOCC_TERTIARY_GRANULE_LUMEN	8.96e-83	7.97e-79	8.83734	2.50694
GOMF_NEUROTRANSMITTER_RECEPTOR_REGULATOR_ACTIVITY	8.96e-83	7.97e-79	8.83734	3.12058
REACTOME_CLASS_I_MHC_MEDIATED_ANTIGEN_PROCESSING_PRESENTATION	8.96e-83	7.97e-79	8.83734	-2.81208
GOBP_CYTOPLASMIC_TRANSLATION	1.02e-81	9.06e-78	8.77739	-18.444
GOBP_ENTRY_INTO_HOST	1.02e-81	9.06e-78	8.77739	-0.386621
GOBP_POSITIVE_REGULATION_OF_CYTOKINE_PRODUCTION	1.02e-81	9.06e-78	8.77739	-3.16653
GOBP_POSITIVE_REGULATION_OF_MAP_KINASE_ACTIVITY	1.02e-81	9.06e-78	8.77739	1.65997
GOBP_REGULATION_OF_RESPONSE_TO_WOUNDING	1.02e-81	9.06e-78	8.77739	1.78932
GOCC_MEMBRANE_MICRODOMAIN	1.02e-81	9.06e-78	8.77739	-1.50849
GOMF_G_PROTEIN_COUPLED_RECEPTOR_BINDING	1.02e-81	9.06e-78	8.77739	-0.212665
REACTOME_DEGRADATION_OF_THE_EXTRACELLULAR_MATRIX	1.02e-81	9.06e-78	8.77739	-7.42616
GOBP_AMIDE_TRANSPORT	1.14e-80	1.01e-76	8.71743	2.84497
GOBP_CELL_CELL_JUNCTION_ORGANIZATION	1.14e-80	1.01e-76	8.71743	6.20781
GOBP_ERK1_AND_ERK2_CASCADE	1.14e-80	1.01e-76	8.71743	-1.62199
GOBP_NEGATIVE_REGULATION_OF_PHOSPHORUS_METABOLIC_PROCESS	1.14e-80	1.01e-76	8.71743	-0.47341
GOBP_NEGATIVE_REGULATION_OF_TRANSFERASE_ACTIVITY	1.14e-80	1.01e-76	8.71743	-2.33271
GOBP_OSSIFICATION	1.14e-80	1.01e-76	8.71743	-6.47044
GOBP_POSITIVE_REGULATION_OF_RESPONSE_TO_BIOTIC_STIMULUS	1.14e-80	1.01e-76	8.71743	0.341827
GOBP_REGULATION_OF_CHEMOTAXIS	1.14e-80	1.01e-76	8.71743	-1.09678
GOBP_SMALL_MOLECULE_BIOSYNTHETIC_PROCESS	1.14e-80	1.01e-76	8.71743	2.65031
GOCC_AZUROPHIL_GRANULE	1.14e-80	1.01e-76	8.71743	3.31776
GOCC_CELL_LEADING_EDGE	1.14e-80	1.01e-76	8.71743	-1.43844
GOBP_BIOLOGICAL_PROCESS_INVOLVED_IN_INTERACTION_WITH_HOST	1.26e-79	1.12e-75	8.65746	-0.162328
GOBP_FEMALE_SEX_DIFFERENTIATION	1.26e-79	1.12e-75	8.65746	0.602625
GOBP_NEGATIVE_REGULATION_OF_EPITHELIAL_CELL_PROLIFERATION	1.26e-79	1.12e-75	8.65746	-0.587261
GOBP_POSITIVE_REGULATION_OF_CELL_CELL_ADHESION	1.26e-79	1.12e-75	8.65746	-1.86491
GOCC_CELL_PROJECTION_MEMBRANE	1.26e-79	1.12e-75	8.65746	0.200779
GOMF_ACTIN_BINDING	1.26e-79	1.12e-75	8.65746	-3.45723
GOMF_COPPER_ION_BINDING	1.26e-79	1.12e-75	8.65746	0.255115
HALLMARK_EPITHELIAL_MESENCHYMAL_TRANSITION	1.26e-79	1.12e-75	8.65746	-17.4119
REACTOME_POST_TRANSLATIONAL_MODIFICATION_SYNTHESIS_OF_GPI_ANCHORED_PROTEINS	1.26e-79	1.12e-75	8.65746	3.24101
GOBP_CELL_SURFACE_RECEPTOR_SIGNALING_PATHWAY_INVOLVED_IN_CELL_CELL_SIGNALING	1.36e-78	1.21e-74	8.59747	-0.0725452
GOBP_NEGATIVE_REGULATION_OF_DEFENSE_RESPONSE	1.36e-78	1.21e-74	8.59747	1.83503
GOBP_PEPTIDE_TRANSPORT	1.36e-78	1.21e-74	8.59747	2.34715
GOBP_PRODUCTION_OF_MOLECULAR_MEDIATOR_OF_IMMUNE_RESPONSE	1.36e-78	1.21e-74	8.59747	-0.353145
GOBP_REGULATION_OF_MONOCYTE_CHEMOTAXIS	1.36e-78	1.21e-74	8.59747	0.958149
GOBP_RESPONSE_TO_PEPTIDE	1.36e-78	1.21e-74	8.59747	-0.718753
REACTOME_DISEASES_OF_SIGNAL_TRANSDUCTION_BY_GROWTH_FACTOR_RECEPTORS_AND_SECOND_MESSENGERS	1.36e-78	1.21e-74	8.59747	-5.98652
REACTOME_PLATELET_ACTIVATION_SIGNALING_AND_AGGREGATION	1.36e-78	1.21e-74	8.59747	-5.14229
GOBP_AGING	1.45e-77	1.29e-73	8.53746	-2.56265
GOBP_IN_UTERO_EMBRYONIC_DEVELOPMENT	1.45e-77	1.29e-73	8.53746	0.116376
GOBP_NEGATIVE_REGULATION_OF_SIGNALING_RECEPTOR_ACTIVITY	1.45e-77	1.29e-73	8.53746	1.96901
GOBP_NON_MEMBRANE_BOUNDED_ORGANELLE_ASSEMBLY	1.45e-77	1.29e-73	8.53746	-11.5834
GOBP_POSITIVE_REGULATION_OF_CELL_PROJECTION_ORGANIZATION	1.45e-77	1.29e-73	8.53746	0.791283
GOBP_RIBOSOME_BIOGENESIS	1.45e-77	1.29e-73	8.53746	-16.6269
GOBP_SIGNAL_TRANSDUCTION_BY_P53_CLASS_MEDIATOR	1.45e-77	1.29e-73	8.53746	-4.49795
GOCC_ACTIN_CYTOSKELETON	1.45e-77	1.29e-73	8.53746	0.112952
GOCC_PEPTIDASE_INHIBITOR_COMPLEX	1.45e-77	1.29e-73	8.53746	1.49663
HALLMARK_GLYCOLYSIS	1.45e-77	1.29e-73	8.53746	0.522399
REACTOME_INTERLEUKIN_1_FAMILY_SIGNALING	1.45e-77	1.29e-73	8.53746	0.531683
GOBP_CELL_SUBSTRATE_ADHESION	1.53e-76	1.36e-72	8.47744	-7.71482
GOBP_DETOXIFICATION	1.53e-76	1.36e-72	8.47744	-1.20109
GOBP_GLAND_DEVELOPMENT	1.53e-76	1.36e-72	8.47744	-0.865531
GOBP_LOCOMOTORY_BEHAVIOR	1.53e-76	1.36e-72	8.47744	2.20662
GOBP_POSITIVE_REGULATION_OF_CELL_ACTIVATION	1.53e-76	1.36e-72	8.47744	-3.74336
GOBP_POSITIVE_REGULATION_OF_CELL_CYCLE	1.53e-76	1.36e-72	8.47744	-2.80898
GOBP_REGULATION_OF_CELLULAR_AMIDE_METABOLIC_PROCESS	1.53e-76	1.36e-72	8.47744	-8.48463
GOBP_REGULATION_OF_SYSTEM_PROCESS	1.53e-76	1.36e-72	8.47744	0.184593
GOBP_TISSUE_REGENERATION	1.53e-76	1.36e-72	8.47744	3.84909
GOCC_CYTOSOLIC_LARGE_RIBOSOMAL_SUBUNIT	1.53e-76	1.36e-72	8.47744	-9.78418
GOMF_EXTRACELLULAR_MATRIX_STRUCTURAL_CONSTITUENT	1.53e-76	1.36e-72	8.47744	-13.0218
GOMF_GROWTH_FACTOR_BINDING	1.53e-76	1.36e-72	8.47744	-4.62569
REACTOME_DDX58_IFIH1_MEDIATED_INDUCTION_OF_INTERFERON_ALPHA_BETA	1.53e-76	1.36e-72	8.47744	0.655208
GOBP_DEVELOPMENT_OF_PRIMARY_SEXUAL_CHARACTERISTICS	1.58e-75	1.4e-71	8.4174	-0.376278
GOBP_EXTRACELLULAR_MATRIX_DISASSEMBLY	1.58e-75	1.4e-71	8.4174	0.395889
GOBP_INTERMEDIATE_FILAMENT_BASED_PROCESS	1.58e-75	1.4e-71	8.4174	4.01669
GOBP_LYMPHOCYTE_CHEMOTAXIS	1.58e-75	1.4e-71	8.4174	0.573026
GOBP_NEGATIVE_REGULATION_OF_CELL_CELL_ADHESION	1.58e-75	1.4e-71	8.4174	2.28828
GOBP_POSITIVE_REGULATION_OF_LEUKOCYTE_MIGRATION	1.58e-75	1.4e-71	8.4174	-0.735994
GOBP_POSITIVE_REGULATION_OF_MONONUCLEAR_CELL_MIGRATION	1.58e-75	1.4e-71	8.4174	0.125954
GOBP_REGULATION_OF_HUMORAL_IMMUNE_RESPONSE	1.58e-75	1.4e-71	8.4174	3.10381
GOBP_RESPONSE_TO_VIRUS	1.58e-75	1.4e-71	8.4174	-3.79104
GOBP_RIBONUCLEOPROTEIN_COMPLEX_BIOGENESIS	1.58e-75	1.4e-71	8.4174	-22.3402
GOBP_RIBOSE_PHOSPHATE_METABOLIC_PROCESS	1.58e-75	1.4e-71	8.4174	-2.65385
GOBP_SEX_DIFFERENTIATION	1.58e-75	1.4e-71	8.4174	-0.736676
GOCC_SMALL_RIBOSOMAL_SUBUNIT	1.58e-75	1.4e-71	8.4174	-8.60719
WP_NETWORK_MAP_OF_SARSCOV2_SIGNALING_PATHWAY	1.58e-75	1.4e-71	8.4174	-3.79913
GOBP_BIOLOGICAL_PROCESS_INVOLVED_IN_SYMBIOTIC_INTERACTION	1.61e-74	1.43e-70	8.35734	-1.94159
GOBP_CELL_CYCLE_PHASE_TRANSITION	1.61e-74	1.43e-70	8.35734	-7.14898
GOBP_CELL_JUNCTION_ASSEMBLY	1.61e-74	1.43e-70	8.35734	1.00414
GOBP_HOMEOSTASIS_OF_NUMBER_OF_CELLS	1.61e-74	1.43e-70	8.35734	-3.30226
GOBP_POSITIVE_REGULATION_OF_LEUKOCYTE_CELL_CELL_ADHESION	1.61e-74	1.43e-70	8.35734	-2.58703
GOBP_POSITIVE_REGULATION_OF_MONOCYTE_CHEMOTAXIS	1.61e-74	1.43e-70	8.35734	0.744841
GOBP_POSITIVE_REGULATION_OF_ORGANELLE_ORGANIZATION	1.61e-74	1.43e-70	8.35734	-4.66145
GOBP_REGULATION_OF_CELL_CYCLE_PHASE_TRANSITION	1.61e-74	1.43e-70	8.35734	-4.80131
GOBP_REGULATION_OF_ESTABLISHMENT_OF_PROTEIN_LOCALIZATION	1.61e-74	1.43e-70	8.35734	-1.83462
GOBP_REGULATION_OF_LYMPHOCYTE_MIGRATION	1.61e-74	1.43e-70	8.35734	1.705
GOBP_REGULATION_OF_RESPONSE_TO_CYTOKINE_STIMULUS	1.61e-74	1.43e-70	8.35734	1.70353
GOBP_REGULATION_OF_VIRAL_PROCESS	1.61e-74	1.43e-70	8.35734	1.07604
GOBP_RRNA_METABOLIC_PROCESS	1.61e-74	1.43e-70	8.35734	-12.9423
GOCC_CYTOSOLIC_SMALL_RIBOSOMAL_SUBUNIT	1.61e-74	1.43e-70	8.35734	-7.14968
GOMF_ANION_TRANSMEMBRANE_TRANSPORTER_ACTIVITY	1.61e-74	1.43e-70	8.35734	0.752071
REACTOME_EUKARYOTIC_TRANSLATION_INITIATION	1.61e-74	1.43e-70	8.35734	-18.4924
GOBP_CELLULAR_RESPONSE_TO_CHEMICAL_STRESS	1.61e-73	1.43e-69	8.29726	-1.18541
GOBP_DEFENSE_RESPONSE_TO_GRAM_POSITIVE_BACTERIUM	1.61e-73	1.43e-69	8.29726	3.87121
GOBP_HEMOSTASIS	1.61e-73	1.43e-69	8.29726	-5.08467
GOBP_MUSCLE_CELL_DIFFERENTIATION	1.61e-73	1.43e-69	8.29726	-3.16187
GOBP_NEGATIVE_REGULATION_OF_IMMUNE_RESPONSE	1.61e-73	1.43e-69	8.29726	1.13255
GOBP_REGULATION_OF_GRANULOCYTE_CHEMOTAXIS	1.61e-73	1.43e-69	8.29726	1.64035
GOBP_REGULATION_OF_KERATINOCYTE_PROLIFERATION	1.61e-73	1.43e-69	8.29726	3.20729
GOBP_T_CELL_PROLIFERATION	1.61e-73	1.43e-69	8.29726	-0.395252
GOMF_IRON_ION_BINDING	1.61e-73	1.43e-69	8.29726	1.00555
HALLMARK_KRAS_SIGNALING_UP	1.61e-73	1.43e-69	8.29726	2.34847
HALLMARK_MYC_TARGETS_V1	1.61e-73	1.43e-69	8.29726	-19.8951
GOBP_CONNECTIVE_TISSUE_DEVELOPMENT	1.58e-72	1.41e-68	8.23717	-4.07848
GOBP_I_KAPPAB_KINASE_NF_KAPPAB_SIGNALING	1.58e-72	1.41e-68	8.23717	0.309935
GOBP_ORGANIC_CYCLIC_COMPOUND_CATABOLIC_PROCESS	1.58e-72	1.41e-68	8.23717	-6.8333
GOBP_PLASMA_MEMBRANE_ORGANIZATION	1.58e-72	1.41e-68	8.23717	3.05609
GOBP_REGULATION_OF_HEMOPOIESIS	1.58e-72	1.41e-68	8.23717	-0.325454
GOBP_REGULATION_OF_WOUND_HEALING	1.58e-72	1.41e-68	8.23717	1.13281
GOCC_ENDOPLASMIC_RETICULUM_LUMEN	1.58e-72	1.41e-68	8.23717	-11.3227
GOMF_ACETYLCHOLINE_RECEPTOR_BINDING	1.58e-72	1.41e-68	8.23717	1.95436
HALLMARK_P53_PATHWAY	1.58e-72	1.41e-68	8.23717	3.9487
REACTOME_SIGNALING_BY_RECEPTOR_TYROSINE_KINASES	1.58e-72	1.41e-68	8.23717	-6.8453
WP_IL18_SIGNALING_PATHWAY	1.58e-72	1.41e-68	8.23717	-3.03559
GOBP_LIPID_LOCALIZATION	1.54e-71	1.37e-67	8.17706	6.55559
GOBP_NEGATIVE_REGULATION_OF_CATABOLIC_PROCESS	1.54e-71	1.37e-67	8.17706	-3.54931
GOBP_NEGATIVE_REGULATION_OF_VIRAL_PROCESS	1.54e-71	1.37e-67	8.17706	1.66447
GOBP_PROTEIN_COMPLEX_OLIGOMERIZATION	1.54e-71	1.37e-67	8.17706	-1.33
GOBP_REGULATION_OF_T_CELL_CHEMOTAXIS	1.54e-71	1.37e-67	8.17706	0.886904
GOBP_RESPONSE_TO_ACETYLCHOLINE	1.54e-71	1.37e-67	8.17706	1.41402
GOBP_RESPONSE_TO_KETONE	1.54e-71	1.37e-67	8.17706	-0.669382
GOCC_CELL_CORTEX	1.54e-71	1.37e-67	8.17706	-0.594338
GOCC_EXTRINSIC_COMPONENT_OF_MEMBRANE	1.54e-71	1.37e-67	8.17706	2.88524
REACTOME_REGULATION_OF_INSULIN_LIKE_GROWTH_FACTOR_IGF_TRANSPORT_AND_UPTAKE_BY_INSULIN_LIKE_GROWTH_FACTOR_BINDING_PROTEINS_IGFBPS	1.54e-71	1.37e-67	8.17706	-4.42639
GOBP_ACUTE_INFLAMMATORY_RESPONSE	1.47e-70	1.3e-66	8.11693	0.451993
GOBP_CELLULAR_RESPONSE_TO_TOXIC_SUBSTANCE	1.47e-70	1.3e-66	8.11693	0.254027
GOBP_CELLULAR_RESPONSE_TO_XENOBIOTIC_STIMULUS	1.47e-70	1.3e-66	8.11693	0.647698
GOBP_GENERATION_OF_PRECURSOR_METABOLITES_AND_ENERGY	1.47e-70	1.3e-66	8.11693	-8.58098
GOBP_MITOTIC_CELL_CYCLE_PHASE_TRANSITION	1.47e-70	1.3e-66	8.11693	-6.96188
GOBP_NEPHRON_DEVELOPMENT	1.47e-70	1.3e-66	8.11693	-0.163555
GOBP_POSITIVE_REGULATION_OF_EPITHELIAL_CELL_PROLIFERATION	1.47e-70	1.3e-66	8.11693	0.612763
GOBP_REGULATION_OF_EPITHELIAL_CELL_DIFFERENTIATION	1.47e-70	1.3e-66	8.11693	3.09272
GOBP_REGULATION_OF_LYMPHOCYTE_CHEMOTAXIS	1.47e-70	1.3e-66	8.11693	0.826835
GOBP_REGULATION_OF_SIGNALING_RECEPTOR_ACTIVITY	1.47e-70	1.3e-66	8.11693	1.78826
GOBP_RESPONSE_TO_ALCOHOL	1.47e-70	1.3e-66	8.11693	-1.42141
GOCC_POLYSOME	1.47e-70	1.3e-66	8.11693	-6.77418
HALLMARK_ALLOGRAFT_REJECTION	1.47e-70	1.3e-66	8.11693	-4.95066
WP_NUCLEAR_RECEPTORS_METAPATHWAY	1.47e-70	1.3e-66	8.11693	2.40992
WP_OREXIN_RECEPTOR_PATHWAY	1.47e-70	1.3e-66	8.11693	3.04809
GOBP_CELL_CYCLE_G1_S_PHASE_TRANSITION	1.38e-69	1.23e-65	8.05678	-2.58039
GOBP_CELLULAR_OXIDANT_DETOXIFICATION	1.38e-69	1.23e-65	8.05678	-0.0550467
GOBP_DEVELOPMENT_OF_PRIMARY_FEMALE_SEXUAL_CHARACTERISTICS	1.38e-69	1.23e-65	8.05678	0.718914
GOBP_HETEROTYPIC_CELL_CELL_ADHESION	1.38e-69	1.23e-65	8.05678	2.24963
GOBP_HOMOTYPIC_CELL_CELL_ADHESION	1.38e-69	1.23e-65	8.05678	-1.08458
GOBP_POSITIVE_REGULATION_OF_GRANULOCYTE_CHEMOTAXIS	1.38e-69	1.23e-65	8.05678	1.7729
GOBP_POSITIVE_REGULATION_OF_I_KAPPAB_KINASE_NF_KAPPAB_SIGNALING	1.38e-69	1.23e-65	8.05678	-0.447175
GOBP_POSITIVE_REGULATION_OF_T_CELL_MIGRATION	1.38e-69	1.23e-65	8.05678	0.736249
GOBP_PURINE_CONTAINING_COMPOUND_METABOLIC_PROCESS	1.38e-69	1.23e-65	8.05678	-3.69787
GOBP_REGULATION_OF_WNT_SIGNALING_PATHWAY	1.38e-69	1.23e-65	8.05678	-1.89929
GOCC_SECRETORY_GRANULE_MEMBRANE	1.38e-69	1.23e-65	8.05678	2.8551
GOMF_ANTIOXIDANT_ACTIVITY	1.38e-69	1.23e-65	8.05678	-0.10172
GOMF_GLYCOSAMINOGLYCAN_BINDING	1.38e-69	1.23e-65	8.05678	-6.90964
WP_OVERVIEW_OF_PROINFLAMMATORY_AND_PROFIBROTIC_MEDIATORS	1.38e-69	1.23e-65	8.05678	1.27741
GOBP_IMMUNE_RESPONSE_REGULATING_SIGNALING_PATHWAY	1.27e-68	1.13e-64	7.99662	-1.62714
GOBP_MOLTING_CYCLE	1.27e-68	1.13e-64	7.99662	2.18191
GOBP_ORGANIC_ANION_TRANSPORT	1.27e-68	1.13e-64	7.99662	0.410175
GOBP_POSTSYNAPTIC_SIGNAL_TRANSDUCTION	1.27e-68	1.13e-64	7.99662	1.23345
GOBP_REGULATION_OF_DEFENSE_RESPONSE_TO_BACTERIUM	1.27e-68	1.13e-64	7.99662	3.19905
GOBP_REGULATION_OF_LEUKOCYTE_PROLIFERATION	1.27e-68	1.13e-64	7.99662	-0.441026
GOBP_REGULATION_OF_T_CELL_PROLIFERATION	1.27e-68	1.13e-64	7.99662	0.640574
GOBP_REGULATION_OF_WATER_LOSS_VIA_SKIN	1.27e-68	1.13e-64	7.99662	5.1464
GOBP_RESPONSE_TO_LIGHT_STIMULUS	1.27e-68	1.13e-64	7.99662	-2.43774
GOCC_LARGE_RIBOSOMAL_SUBUNIT	1.27e-68	1.13e-64	7.99662	-12.3143
HALLMARK_APOPTOSIS	1.27e-68	1.13e-64	7.99662	-0.866848
HALLMARK_TNFA_SIGNALING_VIA_NFKB	1.27e-68	1.13e-64	7.99662	2.79422
REACTOME_CELL_CYCLE_MITOTIC	1.27e-68	1.13e-64	7.99662	-14.0506
REACTOME_INTERLEUKIN_1_SIGNALING	1.27e-68	1.13e-64	7.99662	-0.81677
GOBP_CELLULAR_NITROGEN_COMPOUND_CATABOLIC_PROCESS	1.16e-67	1.03e-63	7.93643	-5.89268
GOBP_NEGATIVE_REGULATION_OF_IMMUNE_EFFECTOR_PROCESS	1.16e-67	1.03e-63	7.93643	2.09703
GOBP_NEGATIVE_REGULATION_OF_PHOSPHORYLATION	1.16e-67	1.03e-63	7.93643	-0.247455
GOBP_POSITIVE_REGULATION_OF_CELLULAR_COMPONENT_BIOGENESIS	1.16e-67	1.03e-63	7.93643	-2.71387
GOBP_POSITIVE_REGULATION_OF_ERK1_AND_ERK2_CASCADE	1.16e-67	1.03e-63	7.93643	-1.44918
GOBP_POSITIVE_REGULATION_OF_PEPTIDE_SECRETION	1.16e-67	1.03e-63	7.93643	0.989882
GOBP_PROTEIN_STABILIZATION	1.16e-67	1.03e-63	7.93643	-3.95944
GOBP_REGULATION_OF_CELL_MORPHOGENESIS	1.16e-67	1.03e-63	7.93643	-1.2229
GOBP_REGULATION_OF_PROTEIN_STABILITY	1.16e-67	1.03e-63	7.93643	-4.68882
GOBP_STRIATED_MUSCLE_CELL_DIFFERENTIATION	1.16e-67	1.03e-63	7.93643	-2.08323
GOCC_RIBONUCLEOPROTEIN_GRANULE	1.16e-67	1.03e-63	7.93643	-4.10468
GOMF_PROTEIN_HETERODIMERIZATION_ACTIVITY	1.16e-67	1.03e-63	7.93643	-0.82276
REACTOME_RESPONSE_TO_ELEVATED_PLATELET_CYTOSOLIC_CA2	1.16e-67	1.03e-63	7.93643	-3.79939
GOBP_ACTIN_FILAMENT_ORGANIZATION	1.04e-66	9.23e-63	7.87622	-2.83537
GOBP_ACTIVATION_OF_IMMUNE_RESPONSE	1.04e-66	9.23e-63	7.87622	-4.65735
GOBP_ENDOMEMBRANE_SYSTEM_ORGANIZATION	1.04e-66	9.23e-63	7.87622	5.91493
GOBP_HORMONE_METABOLIC_PROCESS	1.04e-66	9.23e-63	7.87622	4.27521
GOBP_NEGATIVE_REGULATION_OF_MAPK_CASCADE	1.04e-66	9.23e-63	7.87622	0.355913
GOBP_NEGATIVE_REGULATION_OF_ORGANELLE_ORGANIZATION	1.04e-66	9.23e-63	7.87622	-2.76367
GOBP_NEUROMUSCULAR_PROCESS	1.04e-66	9.23e-63	7.87622	1.0361
GOBP_ODONTOGENESIS	1.04e-66	9.23e-63	7.87622	-0.919052
GOBP_POSITIVE_REGULATION_OF_LYMPHOCYTE_MIGRATION	1.04e-66	9.23e-63	7.87622	0.719515
GOBP_REGULATION_OF_MITOTIC_CELL_CYCLE	1.04e-66	9.23e-63	7.87622	-5.30974
GOBP_RESPONSE_TO_CORTICOSTEROID	1.04e-66	9.23e-63	7.87622	0.657186
GOBP_RIBONUCLEOPROTEIN_COMPLEX_SUBUNIT_ORGANIZATION	1.04e-66	9.23e-63	7.87622	-10.2252
GOBP_T_CELL_DIFFERENTIATION	1.04e-66	9.23e-63	7.87622	-0.738485
GOCC_TRANSPORTER_COMPLEX	1.04e-66	9.23e-63	7.87622	-2.63311
GOMF_CHEMOKINE_RECEPTOR_BINDING	1.04e-66	9.23e-63	7.87622	1.47123
GOMF_PASSIVE_TRANSMEMBRANE_TRANSPORTER_ACTIVITY	1.04e-66	9.23e-63	7.87622	2.99186
WP_FOCAL_ADHESION_PI3KAKTMTORSIGNALING_PATHWAY	1.04e-66	9.23e-63	7.87622	-7.71687
GOBP_CARBOHYDRATE_DERIVATIVE_CATABOLIC_PROCESS	9.14e-66	8.13e-62	7.81599	1.95339
GOBP_CHLORIDE_TRANSPORT	9.14e-66	8.13e-62	7.81599	1.95342
GOBP_HISTONE_MODIFICATION	9.14e-66	8.13e-62	7.81599	-4.24023
GOBP_MITOCHONDRION_ORGANIZATION	9.14e-66	8.13e-62	7.81599	-6.27357
GOBP_MUSCLE_SYSTEM_PROCESS	9.14e-66	8.13e-62	7.81599	-1.80763
GOBP_POSITIVE_REGULATION_OF_EPITHELIAL_CELL_DIFFERENTIATION	9.14e-66	8.13e-62	7.81599	1.33923
GOBP_POSITIVE_REGULATION_OF_LEUKOCYTE_CHEMOTAXIS	9.14e-66	8.13e-62	7.81599	-0.0731021
GOBP_REGULATION_OF_ACTIN_FILAMENT_BASED_PROCESS	9.14e-66	8.13e-62	7.81599	-1.50942
GOBP_REGULATION_OF_EPITHELIAL_CELL_MIGRATION	9.14e-66	8.13e-62	7.81599	0.477476
GOBP_REGULATION_OF_ION_TRANSMEMBRANE_TRANSPORT	9.14e-66	8.13e-62	7.81599	-1.24779
GOBP_REGULATION_OF_PEPTIDE_TRANSPORT	9.14e-66	8.13e-62	7.81599	0.79544
GOBP_REGULATION_OF_TRANSMEMBRANE_TRANSPORT	9.14e-66	8.13e-62	7.81599	-0.963708
GOBP_RESPONSE_TO_EXTRACELLULAR_STIMULUS	9.14e-66	8.13e-62	7.81599	-0.658994
GOCC_CELL_BODY	9.14e-66	8.13e-62	7.81599	-3.47404
GOCC_LATERAL_PLASMA_MEMBRANE	9.14e-66	8.13e-62	7.81599	4.62831
GOCC_RUFFLE	9.14e-66	8.13e-62	7.81599	-1.118
GOMF_ACTIVE_TRANSMEMBRANE_TRANSPORTER_ACTIVITY	9.14e-66	8.13e-62	7.81599	-4.27802
GOMF_PHOSPHOLIPID_BINDING	9.14e-66	8.13e-62	7.81599	2.39883
REACTOME_IRON_UPTAKE_AND_TRANSPORT	9.14e-66	8.13e-62	7.81599	1.64074
REACTOME_TOLL_LIKE_RECEPTOR_9_TLR9_CASCADE	9.14e-66	8.13e-62	7.81599	1.65576
GOBP_COLLAGEN_METABOLIC_PROCESS	7.93e-65	7.05e-61	7.75574	-3.18439
GOBP_IRON_ION_HOMEOSTASIS	7.93e-65	7.05e-61	7.75574	0.729157
GOBP_IRON_ION_TRANSPORT	7.93e-65	7.05e-61	7.75574	1.11689
GOBP_NUCLEOSIDE_PHOSPHATE_BIOSYNTHETIC_PROCESS	7.93e-65	7.05e-61	7.75574	-3.96824
GOBP_REGULATION_OF_CANONICAL_WNT_SIGNALING_PATHWAY	7.93e-65	7.05e-61	7.75574	-0.985299
GOBP_REGULATION_OF_ENDOTHELIAL_CELL_MIGRATION	7.93e-65	7.05e-61	7.75574	-0.937736
GOBP_REGULATION_OF_HEART_CONTRACTION	7.93e-65	7.05e-61	7.75574	1.42482
GOBP_RESPONSE_TO_MECHANICAL_STIMULUS	7.93e-65	7.05e-61	7.75574	0.207656
GOBP_SENSORY_PERCEPTION	7.93e-65	7.05e-61	7.75574	0.251436
GOCC_GOLGI_LUMEN	7.93e-65	7.05e-61	7.75574	0.772325
REACTOME_MYD88_INDEPENDENT_TLR4_CASCADE	7.93e-65	7.05e-61	7.75574	1.51722
REACTOME_TAK1_ACTIVATES_NFKB_BY_PHOSPHORYLATION_AND_ACTIVATION_OF_IKKS_COMPLEX	7.93e-65	7.05e-61	7.75574	0.862905
GOBP_ANATOMICAL_STRUCTURE_HOMEOSTASIS	6.77e-64	6.02e-60	7.69547	1.07218
GOBP_AXON_DEVELOPMENT	6.77e-64	6.02e-60	7.69547	-2.61813
GOBP_CELL_MATRIX_ADHESION	6.77e-64	6.02e-60	7.69547	-5.26435
GOBP_DEFENSE_RESPONSE_TO_SYMBIONT	6.77e-64	6.02e-60	7.69547	-1.02244
GOBP_OSTEOBLAST_DIFFERENTIATION	6.77e-64	6.02e-60	7.69547	-5.30793
GOBP_PEPTIDYL_TYROSINE_MODIFICATION	6.77e-64	6.02e-60	7.69547	-2.26193
GOBP_POSITIVE_REGULATION_OF_LEUKOCYTE_PROLIFERATION	6.77e-64	6.02e-60	7.69547	-0.336465
GOBP_REGULATION_OF_CELL_SUBSTRATE_ADHESION	6.77e-64	6.02e-60	7.69547	-3.71945
GOBP_REGULATION_OF_VIRAL_GENOME_REPLICATION	6.77e-64	6.02e-60	7.69547	0.70606
GOBP_VIRAL_GENOME_REPLICATION	6.77e-64	6.02e-60	7.69547	-0.0829349
GOCC_VACUOLAR_MEMBRANE	6.77e-64	6.02e-60	7.69547	1.93276
GOMF_ACYLTRANSFERASE_ACTIVITY	6.77e-64	6.02e-60	7.69547	3.24127
GOMF_STRUCTURAL_CONSTITUENT_OF_CYTOSKELETON	6.77e-64	6.02e-60	7.69547	-0.588438
KEGG_PATHWAYS_IN_CANCER	6.77e-64	6.02e-60	7.69547	-4.72476
WP_SPINAL_CORD_INJURY	6.77e-64	6.02e-60	7.69547	-0.501301
GOBP_HEART_PROCESS	5.69e-63	5.06e-59	7.63517	1.31456
GOBP_LYMPHOCYTE_MEDIATED_IMMUNITY	5.69e-63	5.06e-59	7.63517	-4.97908
GOBP_ORGANIC_ACID_BIOSYNTHETIC_PROCESS	5.69e-63	5.06e-59	7.63517	1.82521
GOBP_POSITIVE_REGULATION_OF_DEVELOPMENTAL_GROWTH	5.69e-63	5.06e-59	7.63517	2.21758
GOBP_POSITIVE_REGULATION_OF_TRANSLATION	5.69e-63	5.06e-59	7.63517	-3.94821
GOBP_PROTEASOMAL_PROTEIN_CATABOLIC_PROCESS	5.69e-63	5.06e-59	7.63517	-2.90191
GOBP_REGULATION_OF_BLOOD_CIRCULATION	5.69e-63	5.06e-59	7.63517	1.09312
GOBP_REGULATION_OF_DNA_METABOLIC_PROCESS	5.69e-63	5.06e-59	7.63517	-9.77638
GOBP_REGULATION_OF_MEMBRANE_POTENTIAL	5.69e-63	5.06e-59	7.63517	0.168214
GOBP_REGULATION_OF_MUSCLE_CELL_DIFFERENTIATION	5.69e-63	5.06e-59	7.63517	0.528941
GOBP_REGULATION_OF_SMALL_MOLECULE_METABOLIC_PROCESS	5.69e-63	5.06e-59	7.63517	0.900617
GOBP_REGULATION_OF_VESICLE_MEDIATED_TRANSPORT	5.69e-63	5.06e-59	7.63517	1.46109
GOBP_RESPONSE_TO_PEPTIDE_HORMONE	5.69e-63	5.06e-59	7.63517	0.323631
GOBP_RNA_SPLICING	5.69e-63	5.06e-59	7.63517	-15.9786
GOCC_NUCLEAR_ENVELOPE	5.69e-63	5.06e-59	7.63517	-6.70728
HALLMARK_COAGULATION	5.69e-63	5.06e-59	7.63517	-2.44714
REACTOME_APOPTOSIS	5.69e-63	5.06e-59	7.63517	-2.54313
REACTOME_CELL_CELL_COMMUNICATION	5.69e-63	5.06e-59	7.63517	-1.82045
GOBP_ATP_METABOLIC_PROCESS	4.7e-62	4.18e-58	7.57486	-8.15927
GOBP_CELLULAR_IRON_ION_HOMEOSTASIS	4.7e-62	4.18e-58	7.57486	1.00182
GOBP_CELLULAR_RESPONSE_TO_EXTERNAL_STIMULUS	4.7e-62	4.18e-58	7.57486	1.16684
GOBP_EPITHELIAL_TO_MESENCHYMAL_TRANSITION	4.7e-62	4.18e-58	7.57486	-3.0497
GOBP_GLOMERULUS_DEVELOPMENT	4.7e-62	4.18e-58	7.57486	-0.12064
GOBP_NEGATIVE_REGULATION_OF_CELLULAR_CATABOLIC_PROCESS	4.7e-62	4.18e-58	7.57486	-2.65101
GOBP_NEGATIVE_REGULATION_OF_KINASE_ACTIVITY	4.7e-62	4.18e-58	7.57486	-0.162158
GOBP_PEPTIDYL_LYSINE_MODIFICATION	4.7e-62	4.18e-58	7.57486	-3.73808
GOBP_REGULATION_OF_EPIDERMIS_DEVELOPMENT	4.7e-62	4.18e-58	7.57486	3.26235
GOBP_REGULATION_OF_SUPRAMOLECULAR_FIBER_ORGANIZATION	4.7e-62	4.18e-58	7.57486	-3.07002
GOCC_DESMOSOME	4.7e-62	4.18e-58	7.57486	6.16537
GOMF_SULFUR_COMPOUND_BINDING	4.7e-62	4.18e-58	7.57486	-6.61213
GOMF_UBIQUITIN_LIKE_PROTEIN_LIGASE_BINDING	4.7e-62	4.18e-58	7.57486	-3.52456
REACTOME_ACTIVATION_OF_THE_MRNA_UPON_BINDING_OF_THE_CAP_BINDING_COMPLEX_AND_EIFS_AND_SUBSEQUENT_BINDING_TO_43S	4.7e-62	4.18e-58	7.57486	-8.69813
REACTOME_ADVANCED_GLYCOSYLATION_ENDPRODUCT_RECEPTOR_SIGNALING	4.7e-62	4.18e-58	7.57486	1.15565
REACTOME_CELL_JUNCTION_ORGANIZATION	4.7e-62	4.18e-58	7.57486	-1.48456
REACTOME_METABOLISM_OF_CARBOHYDRATES	4.7e-62	4.18e-58	7.57486	-3.75296
REACTOME_PROGRAMMED_CELL_DEATH	4.7e-62	4.18e-58	7.57486	-2.55968
REACTOME_RHO_GTPASE_CYCLE	4.7e-62	4.18e-58	7.57486	-2.96546
GOBP_MYELOID_CELL_HOMEOSTASIS	3.83e-61	3.4e-57	7.51451	-1.58615
GOBP_NEGATIVE_REGULATION_OF_TRANSPORT	3.83e-61	3.4e-57	7.51451	1.58058
GOBP_ORGANELLE_FISSION	3.83e-61	3.4e-57	7.51451	-7.65813
GOBP_POSITIVE_REGULATION_OF_PRODUCTION_OF_MOLECULAR_MEDIATOR_OF_IMMUNE_RESPONSE	3.83e-61	3.4e-57	7.51451	0.437271
GOBP_REGULATION_OF_CELL_DEVELOPMENT	3.83e-61	3.4e-57	7.51451	-2.73209
GOBP_REGULATION_OF_CYTOSOLIC_CALCIUM_ION_CONCENTRATION	3.83e-61	3.4e-57	7.51451	-0.812363
GOBP_REGULATION_OF_LYMPHOCYTE_DIFFERENTIATION	3.83e-61	3.4e-57	7.51451	-0.289588
GOBP_RESPIRATORY_SYSTEM_DEVELOPMENT	3.83e-61	3.4e-57	7.51451	-0.559384
GOBP_RESPONSE_TO_ETHANOL	3.83e-61	3.4e-57	7.51451	-0.231622
GOBP_RESPONSE_TO_UV	3.83e-61	3.4e-57	7.51451	-2.5267
GOBP_T_CELL_CHEMOTAXIS	3.83e-61	3.4e-57	7.51451	0.483463
REACTOME_CELL_SURFACE_INTERACTIONS_AT_THE_VASCULAR_WALL	3.83e-61	3.4e-57	7.51451	-4.20643
REACTOME_CELLULAR_RESPONSE_TO_CHEMICAL_STRESS	3.83e-61	3.4e-57	7.51451	-3.55215
REACTOME_TRANSCRIPTIONAL_REGULATION_BY_TP53	3.83e-61	3.4e-57	7.51451	-7.25606
GOBP_ACTIN_FILAMENT_BUNDLE_ORGANIZATION	3.06e-60	2.73e-56	7.45415	-3.11337
GOBP_FAT_CELL_DIFFERENTIATION	3.06e-60	2.73e-56	7.45415	3.14028
GOBP_HORMONE_TRANSPORT	3.06e-60	2.73e-56	7.45415	2.85431
GOBP_MESENCHYMAL_CELL_DIFFERENTIATION	3.06e-60	2.73e-56	7.45415	-3.74941
GOBP_MRNA_PROCESSING	3.06e-60	2.73e-56	7.45415	-16.6445
GOBP_MULTI_MULTICELLULAR_ORGANISM_PROCESS	3.06e-60	2.73e-56	7.45415	-0.333819
GOBP_MYELOID_CELL_DIFFERENTIATION	3.06e-60	2.73e-56	7.45415	-2.16431
GOBP_POSITIVE_REGULATION_OF_CELLULAR_AMIDE_METABOLIC_PROCESS	3.06e-60	2.73e-56	7.45415	-3.85156
GOBP_POSITIVE_REGULATION_OF_PROTEIN_LOCALIZATION	3.06e-60	2.73e-56	7.45415	-3.69075
GOBP_SULFUR_COMPOUND_METABOLIC_PROCESS	3.06e-60	2.73e-56	7.45415	-0.62496
GOBP_TRANSFORMING_GROWTH_FACTOR_BETA_PRODUCTION	3.06e-60	2.73e-56	7.45415	-1.18374
GOCC_BLOOD_MICROPARTICLE	3.06e-60	2.73e-56	7.45415	-2.6222
REACTOME_MITOTIC_G2_G2_M_PHASES	3.06e-60	2.73e-56	7.45415	-6.46741
WP_NRF2_PATHWAY	3.06e-60	2.73e-56	7.45415	0.668404
GOBP_BLOOD_VESSEL_ENDOTHELIAL_CELL_MIGRATION	2.42e-59	2.15e-55	7.39376	-0.203494
GOBP_LEUKOCYTE_MEDIATED_IMMUNITY	2.42e-59	2.15e-55	7.39376	-4.74135
GOBP_NUCLEAR_TRANSPORT	2.42e-59	2.15e-55	7.39376	-6.50696
GOBP_ORGANIC_HYDROXY_COMPOUND_METABOLIC_PROCESS	2.42e-59	2.15e-55	7.39376	6.11492
GOBP_POSITIVE_REGULATION_OF_LYMPHOCYTE_CHEMOTAXIS	2.42e-59	2.15e-55	7.39376	1.24931
GOBP_POSITIVE_REGULATION_OF_NEURON_PROJECTION_DEVELOPMENT	2.42e-59	2.15e-55	7.39376	0.700843
GOBP_POSITIVE_REGULATION_OF_SMALL_MOLECULE_METABOLIC_PROCESS	2.42e-59	2.15e-55	7.39376	-0.244734
GOBP_PROTEIN_LOCALIZATION_TO_CELL_PERIPHERY	2.42e-59	2.15e-55	7.39376	1.84326
GOBP_PROTEIN_LOCALIZATION_TO_NUCLEUS	2.42e-59	2.15e-55	7.39376	-5.61199
GOBP_REGULATION_OF_DEVELOPMENTAL_GROWTH	2.42e-59	2.15e-55	7.39376	1.54351
GOBP_REGULATION_OF_LEUKOCYTE_DIFFERENTIATION	2.42e-59	2.15e-55	7.39376	-0.894736
GOBP_REGULATION_OF_METAL_ION_TRANSPORT	2.42e-59	2.15e-55	7.39376	-3.09646
GOBP_RESPONSE_TO_ESTROGEN	2.42e-59	2.15e-55	7.39376	-0.288725
GOCC_ENDOCYTIC_VESICLE	2.42e-59	2.15e-55	7.39376	-1.35594
GOMF_GUANYL_NUCLEOTIDE_BINDING	2.42e-59	2.15e-55	7.39376	-1.11483
GOMF_KINASE_REGULATOR_ACTIVITY	2.42e-59	2.15e-55	7.39376	-1.89352
HALLMARK_INTERFERON_GAMMA_RESPONSE	2.42e-59	2.15e-55	7.39376	-3.3331
GOBP_BIOMINERALIZATION	1.87e-58	1.67e-54	7.33334	-1.24215
GOBP_CELLULAR_RESPONSE_TO_BIOTIC_STIMULUS	1.87e-58	1.67e-54	7.33334	1.16941
GOBP_DEVELOPMENTAL_MATURATION	1.87e-58	1.67e-54	7.33334	0.03734
GOBP_ENSHEATHMENT_OF_NEURONS	1.87e-58	1.67e-54	7.33334	1.98387
GOBP_ERYTHROCYTE_HOMEOSTASIS	1.87e-58	1.67e-54	7.33334	-1.67697
GOBP_INORGANIC_ANION_TRANSPORT	1.87e-58	1.67e-54	7.33334	1.30042
GOBP_MATING	1.87e-58	1.67e-54	7.33334	0.950994
GOBP_MUSCLE_CONTRACTION	1.87e-58	1.67e-54	7.33334	-1.89259
GOBP_NEGATIVE_REGULATION_OF_APOPTOTIC_SIGNALING_PATHWAY	1.87e-58	1.67e-54	7.33334	-1.55359
GOBP_POSITIVE_REGULATION_OF_RESPONSE_TO_WOUNDING	1.87e-58	1.67e-54	7.33334	1.29809
GOBP_POSITIVE_REGULATION_OF_SECRETION	1.87e-58	1.67e-54	7.33334	3.18961
GOBP_PROTEIN_FOLDING	1.87e-58	1.67e-54	7.33334	-3.25171
GOBP_REGULATION_OF_NEUROTRANSMITTER_RECEPTOR_ACTIVITY	1.87e-58	1.67e-54	7.33334	1.99528
GOBP_TRANSITION_METAL_ION_TRANSPORT	1.87e-58	1.67e-54	7.33334	1.22762
GOCC_CHLORIDE_CHANNEL_COMPLEX	1.87e-58	1.67e-54	7.33334	1.37691
HALLMARK_E2F_TARGETS	1.87e-58	1.67e-54	7.33334	-12.8225
REACTOME_AUTOPHAGY	1.87e-58	1.67e-54	7.33334	-1.49729
REACTOME_COLLAGEN_FORMATION	1.87e-58	1.67e-54	7.33334	-8.8872
REACTOME_INTERFERON_SIGNALING	1.87e-58	1.67e-54	7.33334	-5.15327
WP_CORTICOTROPINRELEASING_HORMONE_SIGNALING_PATHWAY	1.87e-58	1.67e-54	7.33334	2.45428
WP_EPITHELIAL_TO_MESENCHYMAL_TRANSITION_IN_COLORECTAL_CANCER	1.87e-58	1.67e-54	7.33334	0.285293
WP_MALIGNANT_PLEURAL_MESOTHELIOMA	1.87e-58	1.67e-54	7.33334	-9.20879
WP_PI3KAKT_SIGNALING_PATHWAY	1.87e-58	1.67e-54	7.33334	-8.65803
GOBP_ADAPTIVE_THERMOGENESIS	1.43e-57	1.27e-53	7.2729	0.40449
GOBP_ADULT_LOCOMOTORY_BEHAVIOR	1.43e-57	1.27e-53	7.2729	1.12926
GOBP_GLYCOPROTEIN_METABOLIC_PROCESS	1.43e-57	1.27e-53	7.2729	-0.622795
GOBP_MESENCHYME_DEVELOPMENT	1.43e-57	1.27e-53	7.2729	-4.47304
GOBP_NEGATIVE_REGULATION_OF_RESPONSE_TO_BIOTIC_STIMULUS	1.43e-57	1.27e-53	7.2729	-0.0695608
GOBP_NEGATIVE_REGULATION_OF_TRANSFORMING_GROWTH_FACTOR_BETA_PRODUCTION	1.43e-57	1.27e-53	7.2729	-0.0398968
GOBP_ODONTOGENESIS_OF_DENTIN_CONTAINING_TOOTH	1.43e-57	1.27e-53	7.2729	-0.176666
GOBP_PHAGOCYTOSIS	1.43e-57	1.27e-53	7.2729	-1.33179
GOBP_POSITIVE_REGULATION_OF_ENDOTHELIAL_CELL_MIGRATION	1.43e-57	1.27e-53	7.2729	-1.09805
GOBP_POSITIVE_REGULATION_OF_ESTABLISHMENT_OF_PROTEIN_LOCALIZATION	1.43e-57	1.27e-53	7.2729	-2.67568
GOBP_REGULATION_OF_LIPID_BIOSYNTHETIC_PROCESS	1.43e-57	1.27e-53	7.2729	-0.112955
GOBP_REGULATION_OF_PEPTIDYL_TYROSINE_PHOSPHORYLATION	1.43e-57	1.27e-53	7.2729	-1.74691
GOBP_REGULATION_OF_PROTEIN_CONTAINING_COMPLEX_ASSEMBLY	1.43e-57	1.27e-53	7.2729	-2.39446
GOBP_RIBOSE_PHOSPHATE_BIOSYNTHETIC_PROCESS	1.43e-57	1.27e-53	7.2729	-3.63901
GOBP_SUBSTRATE_ADHESION_DEPENDENT_CELL_SPREADING	1.43e-57	1.27e-53	7.2729	-2.64728
GOBP_XENOBIOTIC_METABOLIC_PROCESS	1.43e-57	1.27e-53	7.2729	1.30233
GOCC_ACTIN_BASED_CELL_PROJECTION	1.43e-57	1.27e-53	7.2729	-0.262876
GOCC_LEADING_EDGE_MEMBRANE	1.43e-57	1.27e-53	7.2729	-1.06968
GOCC_NEURON_TO_NEURON_SYNAPSE	1.43e-57	1.27e-53	7.2729	-1.82265
GOMF_AMIDE_BINDING	1.43e-57	1.27e-53	7.2729	-5.0699
GOMF_GTPASE_BINDING	1.43e-57	1.27e-53	7.2729	-2.3502
GOMF_TRANSCRIPTION_COREGULATOR_ACTIVITY	1.43e-57	1.27e-53	7.2729	-5.13336
HALLMARK_APICAL_SURFACE	1.43e-57	1.27e-53	7.2729	1.61304
REACTOME_ASSEMBLY_OF_COLLAGEN_FIBRILS_AND_OTHER_MULTIMERIC_STRUCTURES	1.43e-57	1.27e-53	7.2729	-7.73867
GOBP_CELLULAR_RESPONSE_TO_ABIOTIC_STIMULUS	1.08e-56	9.57e-53	7.21243	-4.06478
GOBP_COPULATION	1.08e-56	9.57e-53	7.21243	1.22026
GOBP_EPITHELIAL_TUBE_MORPHOGENESIS	1.08e-56	9.57e-53	7.21243	-1.68546
GOBP_MUSCLE_TISSUE_DEVELOPMENT	1.08e-56	9.57e-53	7.21243	-1.50593
GOBP_NEGATIVE_REGULATION_OF_BINDING	1.08e-56	9.57e-53	7.21243	-0.0619162
GOBP_NEGATIVE_REGULATION_OF_CELL_CYCLE	1.08e-56	9.57e-53	7.21243	-3.50409
GOBP_POSITIVE_REGULATION_OF_T_CELL_PROLIFERATION	1.08e-56	9.57e-53	7.21243	0.0513785
GOBP_PURINE_CONTAINING_COMPOUND_BIOSYNTHETIC_PROCESS	1.08e-56	9.57e-53	7.21243	-4.30385
GOBP_REGULATION_OF_ANATOMICAL_STRUCTURE_SIZE	1.08e-56	9.57e-53	7.21243	-2.08095
GOBP_REGULATION_OF_G_PROTEIN_COUPLED_RECEPTOR_SIGNALING_PATHWAY	1.08e-56	9.57e-53	7.21243	1.38376
GOBP_REGULATION_OF_STRIATED_MUSCLE_CELL_DIFFERENTIATION	1.08e-56	9.57e-53	7.21243	0.961586
GOBP_REGULATION_OF_T_CELL_DIFFERENTIATION	1.08e-56	9.57e-53	7.21243	0.946832
GOBP_RIBOSOMAL_LARGE_SUBUNIT_BIOGENESIS	1.08e-56	9.57e-53	7.21243	-5.87081
GOBP_RNA_CATABOLIC_PROCESS	1.08e-56	9.57e-53	7.21243	-6.21113
GOBP_SIGNAL_RELEASE	1.08e-56	9.57e-53	7.21243	3.22507
GOCC_OUTER_MEMBRANE	1.08e-56	9.57e-53	7.21243	-1.71664
GOMF_GROWTH_FACTOR_RECEPTOR_BINDING	1.08e-56	9.57e-53	7.21243	2.74868
GOBP_CARTILAGE_DEVELOPMENT	7.95e-56	7.08e-52	7.15193	-3.96516
GOBP_CELLULAR_RESPONSE_TO_PEPTIDE	7.95e-56	7.08e-52	7.15193	0.360452
GOBP_CELLULAR_RESPONSE_TO_REACTIVE_OXYGEN_SPECIES	7.95e-56	7.08e-52	7.15193	-0.740217
GOBP_FATTY_ACID_METABOLIC_PROCESS	7.95e-56	7.08e-52	7.15193	4.10107
GOBP_NEGATIVE_REGULATION_OF_CELL_CYCLE_PHASE_TRANSITION	7.95e-56	7.08e-52	7.15193	-2.70065
GOBP_NEGATIVE_REGULATION_OF_RESPONSE_TO_CYTOKINE_STIMULUS	7.95e-56	7.08e-52	7.15193	1.70514
GOBP_NEGATIVE_REGULATION_OF_VASCULATURE_DEVELOPMENT	7.95e-56	7.08e-52	7.15193	-1.31028
GOBP_ORGANIC_ACID_TRANSPORT	7.95e-56	7.08e-52	7.15193	0.551715
GOBP_PROTEIN_LOCALIZATION_TO_EXTRACELLULAR_REGION	7.95e-56	7.08e-52	7.15193	1.57214
GOBP_REGULATION_OF_PROTEIN_MODIFICATION_BY_SMALL_PROTEIN_CONJUGATION_OR_REMOVAL	7.95e-56	7.08e-52	7.15193	-4.51031
GOBP_RESPONSE_TO_HYDROGEN_PEROXIDE	7.95e-56	7.08e-52	7.15193	0.183922
GOBP_TEMPERATURE_HOMEOSTASIS	7.95e-56	7.08e-52	7.15193	1.54751
GOBP_UNSATURATED_FATTY_ACID_METABOLIC_PROCESS	7.95e-56	7.08e-52	7.15193	2.75285
GOCC_ADHERENS_JUNCTION	7.95e-56	7.08e-52	7.15193	4.50693
GOCC_PIGMENT_GRANULE	7.95e-56	7.08e-52	7.15193	-2.08003
GOCC_SARCOLEMMA	7.95e-56	7.08e-52	7.15193	-2.2541
KEGG_ALZHEIMERS_DISEASE	7.95e-56	7.08e-52	7.15193	-5.10342
REACTOME_MAPK_FAMILY_SIGNALING_CASCADES	7.95e-56	7.08e-52	7.15193	-2.4072
WP_CILIARY_LANDSCAPE	7.95e-56	7.08e-52	7.15193	-0.591971
GOBP_ADAPTIVE_IMMUNE_RESPONSE	5.79e-55	5.15e-51	7.0914	-5.24321
GOBP_ALCOHOL_METABOLIC_PROCESS	5.79e-55	5.15e-51	7.0914	5.53199
GOBP_CANONICAL_WNT_SIGNALING_PATHWAY	5.79e-55	5.15e-51	7.0914	-0.56762
GOBP_EMBRYONIC_ORGAN_DEVELOPMENT	5.79e-55	5.15e-51	7.0914	0.76559
GOBP_EPITHELIAL_CELL_DEVELOPMENT	5.79e-55	5.15e-51	7.0914	2.28467
GOBP_GASTRULATION	5.79e-55	5.15e-51	7.0914	-4.69128
GOBP_INFLAMMATORY_RESPONSE_TO_ANTIGENIC_STIMULUS	5.79e-55	5.15e-51	7.0914	1.40874
GOBP_NEGATIVE_REGULATION_OF_CELL_CYCLE_PROCESS	5.79e-55	5.15e-51	7.0914	-3.68476
GOBP_NEGATIVE_REGULATION_OF_VIRAL_GENOME_REPLICATION	5.79e-55	5.15e-51	7.0914	1.50825
GOBP_REGULATION_OF_PROTEIN_CATABOLIC_PROCESS	5.79e-55	5.15e-51	7.0914	-6.07461
GOBP_SMALL_MOLECULE_CATABOLIC_PROCESS	5.79e-55	5.15e-51	7.0914	0.758935
GOBP_STEROL_HOMEOSTASIS	5.79e-55	5.15e-51	7.0914	1.56051
GOBP_SYNAPSE_ORGANIZATION	5.79e-55	5.15e-51	7.0914	-3.43668
GOMF_ANION_CHANNEL_ACTIVITY	5.79e-55	5.15e-51	7.0914	1.94122
GOMF_EXOGENOUS_PROTEIN_BINDING	5.79e-55	5.15e-51	7.0914	0.607583
REACTOME_L1CAM_INTERACTIONS	5.79e-55	5.15e-51	7.0914	-0.804521
REACTOME_M_PHASE	5.79e-55	5.15e-51	7.0914	-9.5979
WP_NONALCOHOLIC_FATTY_LIVER_DISEASE	5.79e-55	5.15e-51	7.0914	-4.89475
GOBP_ICOSANOID_METABOLIC_PROCESS	4.15e-54	3.69e-50	7.03085	2.35082
GOBP_KIDNEY_EPITHELIUM_DEVELOPMENT	4.15e-54	3.69e-50	7.03085	0.797023
GOBP_MONOCARBOXYLIC_ACID_BIOSYNTHETIC_PROCESS	4.15e-54	3.69e-50	7.03085	2.9398
GOBP_POSITIVE_REGULATION_OF_ACTIVATED_T_CELL_PROLIFERATION	4.15e-54	3.69e-50	7.03085	0.54198
GOBP_POSITIVE_REGULATION_OF_CELL_CYCLE_PROCESS	4.15e-54	3.69e-50	7.03085	-3.50438
GOBP_POSITIVE_REGULATION_OF_EPITHELIAL_CELL_MIGRATION	4.15e-54	3.69e-50	7.03085	-0.586661
GOBP_REGULATION_OF_CELL_CYCLE_G1_S_PHASE_TRANSITION	4.15e-54	3.69e-50	7.03085	-0.886855
GOBP_REGULATION_OF_CELLULAR_RESPONSE_TO_GROWTH_FACTOR_STIMULUS	4.15e-54	3.69e-50	7.03085	-4.42383
GOBP_RESPONSE_TO_INTERLEUKIN_1	4.15e-54	3.69e-50	7.03085	1.53709
GOBP_RESPONSE_TO_UV_B	4.15e-54	3.69e-50	7.03085	0.980691
GOBP_RIBOSOME_ASSEMBLY	4.15e-54	3.69e-50	7.03085	-5.04164
GOBP_SKELETAL_MUSCLE_TISSUE_REGENERATION	4.15e-54	3.69e-50	7.03085	2.21444
GOBP_SPHINGOLIPID_METABOLIC_PROCESS	4.15e-54	3.69e-50	7.03085	5.82296
GOCC_ION_CHANNEL_COMPLEX	4.15e-54	3.69e-50	7.03085	2.06143
GOMF_CYTOKINE_BINDING	4.15e-54	3.69e-50	7.03085	-0.859348
GOMF_DNA_BINDING_TRANSCRIPTION_FACTOR_BINDING	4.15e-54	3.69e-50	7.03085	-5.79608
HALLMARK_G2M_CHECKPOINT	4.15e-54	3.69e-50	7.03085	-10.5607
GOBP_CARBOXYLIC_ACID_TRANSPORT	2.93e-53	2.6e-49	6.97026	0.20474
GOBP_CELL_CELL_JUNCTION_ASSEMBLY	2.93e-53	2.6e-49	6.97026	4.87905
GOBP_CELLULAR_RESPONSE_TO_EXTRACELLULAR_STIMULUS	2.93e-53	2.6e-49	6.97026	0.864072
GOBP_CELLULAR_RESPONSE_TO_STEROID_HORMONE_STIMULUS	2.93e-53	2.6e-49	6.97026	-0.345849
GOBP_EAR_DEVELOPMENT	2.93e-53	2.6e-49	6.97026	1.62416
GOBP_ENERGY_DERIVATION_BY_OXIDATION_OF_ORGANIC_COMPOUNDS	2.93e-53	2.6e-49	6.97026	-7.90181
GOBP_HOMOPHILIC_CELL_ADHESION_VIA_PLASMA_MEMBRANE_ADHESION_MOLECULES	2.93e-53	2.6e-49	6.97026	2.8464
GOBP_INTRINSIC_APOPTOTIC_SIGNALING_PATHWAY_BY_P53_CLASS_MEDIATOR	2.93e-53	2.6e-49	6.97026	-1.69248
GOBP_NEGATIVE_REGULATION_OF_INFLAMMATORY_RESPONSE	2.93e-53	2.6e-49	6.97026	1.85194
GOBP_NEGATIVE_REGULATION_OF_INTRINSIC_APOPTOTIC_SIGNALING_PATHWAY	2.93e-53	2.6e-49	6.97026	-0.850854
GOBP_NEGATIVE_REGULATION_OF_MITOTIC_CELL_CYCLE	2.93e-53	2.6e-49	6.97026	-1.92687
GOBP_POSITIVE_REGULATION_OF_DNA_METABOLIC_PROCESS	2.93e-53	2.6e-49	6.97026	-7.90271
GOBP_POSITIVE_REGULATION_OF_EPIDERMIS_DEVELOPMENT	2.93e-53	2.6e-49	6.97026	1.84388
GOBP_POSITIVE_REGULATION_OF_PEPTIDYL_TYROSINE_PHOSPHORYLATION	2.93e-53	2.6e-49	6.97026	-0.737038
GOBP_REGULATION_OF_NERVOUS_SYSTEM_DEVELOPMENT	2.93e-53	2.6e-49	6.97026	-1.75249
GOBP_REGULATION_OF_SIGNAL_TRANSDUCTION_BY_P53_CLASS_MEDIATOR	2.93e-53	2.6e-49	6.97026	-4.71687
GOBP_REGULATION_OF_SMALL_GTPASE_MEDIATED_SIGNAL_TRANSDUCTION	2.93e-53	2.6e-49	6.97026	-0.992343
GOCC_EARLY_ENDOSOME	2.93e-53	2.6e-49	6.97026	0.801539
GOCC_MICROTUBULE	2.93e-53	2.6e-49	6.97026	-1.9687
GOCC_MITOCHONDRIAL_PROTEIN_CONTAINING_COMPLEX	2.93e-53	2.6e-49	6.97026	-12.9962
GOMF_EXTRACELLULAR_MATRIX_BINDING	2.93e-53	2.6e-49	6.97026	-1.92649
GOMF_METALLOPEPTIDASE_ACTIVITY	2.93e-53	2.6e-49	6.97026	-2.15331
GOMF_MRNA_3_UTR_BINDING	2.93e-53	2.6e-49	6.97026	-2.82267
HALLMARK_MTORC1_SIGNALING	2.93e-53	2.6e-49	6.97026	-0.295087
HALLMARK_XENOBIOTIC_METABOLISM	2.93e-53	2.6e-49	6.97026	0.654444
KEGG_LEUKOCYTE_TRANSENDOTHELIAL_MIGRATION	2.93e-53	2.6e-49	6.97026	-0.418399
REACTOME_DISEASES_OF_METABOLISM	2.93e-53	2.6e-49	6.97026	-2.56183
REACTOME_SARS_COV_INFECTIONS	2.93e-53	2.6e-49	6.97026	-4.28444
GOBP_ADULT_BEHAVIOR	2.03e-52	1.81e-48	6.90965	1.09346
GOBP_BLASTOCYST_DEVELOPMENT	2.03e-52	1.81e-48	6.90965	1.10014
GOBP_LIPID_HOMEOSTASIS	2.03e-52	1.81e-48	6.90965	2.09049
GOBP_MAST_CELL_ACTIVATION	2.03e-52	1.81e-48	6.90965	1.89207
GOBP_MEMBRANE_LIPID_METABOLIC_PROCESS	2.03e-52	1.81e-48	6.90965	5.7091
GOBP_POSITIVE_REGULATION_OF_DEFENSE_RESPONSE_TO_BACTERIUM	2.03e-52	1.81e-48	6.90965	2.05028
GOBP_REGULATION_OF_ATP_DEPENDENT_ACTIVITY	2.03e-52	1.81e-48	6.90965	-0.296241
GOBP_RENAL_TUBULE_DEVELOPMENT	2.03e-52	1.81e-48	6.90965	0.934562
GOBP_SKIN_MORPHOGENESIS	2.03e-52	1.81e-48	6.90965	-0.156502
GOBP_SODIUM_ION_TRANSPORT	2.03e-52	1.81e-48	6.90965	1.88406
GOCC_CYTOPLASMIC_SIDE_OF_MEMBRANE	2.03e-52	1.81e-48	6.90965	1.351
GOCC_MITOCHONDRIAL_MATRIX	2.03e-52	1.81e-48	6.90965	-10.8106
GOCC_RECEPTOR_COMPLEX	2.03e-52	1.81e-48	6.90965	-3.76745
GOCC_TRANSCRIPTION_REGULATOR_COMPLEX	2.03e-52	1.81e-48	6.90965	-2.72843
GOMF_CELL_ADHESION_MEDIATOR_ACTIVITY	2.03e-52	1.81e-48	6.90965	1.93798
GOMF_GTPASE_ACTIVITY	2.03e-52	1.81e-48	6.90965	0.922433
GOMF_INTEGRIN_BINDING	2.03e-52	1.81e-48	6.90965	-6.92992
REACTOME_CYTOPROTECTION_BY_HMOX1	2.03e-52	1.81e-48	6.90965	-4.17486
REACTOME_SLC_MEDIATED_TRANSMEMBRANE_TRANSPORT	2.03e-52	1.81e-48	6.90965	1.00156
REACTOME_TRAF6_MEDIATED_NF_KB_ACTIVATION	2.03e-52	1.81e-48	6.90965	1.12965
WP_ALZHEIMERS_DISEASE	2.03e-52	1.81e-48	6.90965	-1.87848
GOBP_CARDIAC_MUSCLE_TISSUE_DEVELOPMENT	1.39e-51	1.23e-47	6.849	-0.0874509
GOBP_CELLULAR_KETONE_METABOLIC_PROCESS	1.39e-51	1.23e-47	6.849	0.599087
GOBP_INSULIN_SECRETION	1.39e-51	1.23e-47	6.849	1.33658
GOBP_MRNA_CATABOLIC_PROCESS	1.39e-51	1.23e-47	6.849	-4.96102
GOBP_POSITIVE_REGULATION_OF_BINDING	1.39e-51	1.23e-47	6.849	-3.62347
GOBP_POSITIVE_REGULATION_OF_WOUND_HEALING	1.39e-51	1.23e-47	6.849	1.32598
GOBP_REACTIVE_OXYGEN_SPECIES_METABOLIC_PROCESS	1.39e-51	1.23e-47	6.849	1.96934
GOBP_REGULATION_OF_INTRACELLULAR_PROTEIN_TRANSPORT	1.39e-51	1.23e-47	6.849	-1.17971
GOBP_RESPONSE_TO_TEMPERATURE_STIMULUS	1.39e-51	1.23e-47	6.849	-0.489938
GOBP_SKIN_EPIDERMIS_DEVELOPMENT	1.39e-51	1.23e-47	6.849	1.20379
GOBP_SMALL_GTPASE_MEDIATED_SIGNAL_TRANSDUCTION	1.39e-51	1.23e-47	6.849	-2.07697
GOBP_STRESS_ACTIVATED_PROTEIN_KINASE_SIGNALING_CASCADE	1.39e-51	1.23e-47	6.849	0.75113
GOCC_SPLICEOSOMAL_COMPLEX	1.39e-51	1.23e-47	6.849	-10.8426
GOMF_INORGANIC_ANION_TRANSMEMBRANE_TRANSPORTER_ACTIVITY	1.39e-51	1.23e-47	6.849	1.65951
REACTOME_INTEGRIN_CELL_SURFACE_INTERACTIONS	1.39e-51	1.23e-47	6.849	-8.12357
WP_FOCAL_ADHESION	1.39e-51	1.23e-47	6.849	-10.574
GOBP_DNA_CONFORMATION_CHANGE	9.32e-51	8.29e-47	6.78832	-8.05295
GOBP_EXTRINSIC_APOPTOTIC_SIGNALING_PATHWAY	9.32e-51	8.29e-47	6.78832	-1.48287
GOBP_FATTY_ACID_BIOSYNTHETIC_PROCESS	9.32e-51	8.29e-47	6.78832	1.97809
GOBP_IMMUNE_RESPONSE_REGULATING_CELL_SURFACE_RECEPTOR_SIGNALING_PATHWAY	9.32e-51	8.29e-47	6.78832	-2.14685
GOBP_NEPHRON_EPITHELIUM_DEVELOPMENT	9.32e-51	8.29e-47	6.78832	0.787676
GOBP_NUCLEAR_EXPORT	9.32e-51	8.29e-47	6.78832	-4.72573
GOBP_POSITIVE_REGULATION_OF_WNT_SIGNALING_PATHWAY	9.32e-51	8.29e-47	6.78832	-0.704795
GOBP_PROTEIN_POLYMERIZATION	9.32e-51	8.29e-47	6.78832	-1.44691
GOBP_REGULATION_OF_LIPID_METABOLIC_PROCESS	9.32e-51	8.29e-47	6.78832	-0.84815
GOBP_REGULATION_OF_STRESS_ACTIVATED_PROTEIN_KINASE_SIGNALING_CASCADE	9.32e-51	8.29e-47	6.78832	0.191224
GOBP_REGULATION_OF_TRANSMEMBRANE_RECEPTOR_PROTEIN_SERINE_THREONINE_KINASE_SIGNALING_PATHWAY	9.32e-51	8.29e-47	6.78832	-4.27096
GOBP_RNA_SPLICING_VIA_TRANSESTERIFICATION_REACTIONS	9.32e-51	8.29e-47	6.78832	-13.7221
GOCC_EXTRINSIC_COMPONENT_OF_PLASMA_MEMBRANE	9.32e-51	8.29e-47	6.78832	1.75836
GOCC_INNER_MITOCHONDRIAL_MEMBRANE_PROTEIN_COMPLEX	9.32e-51	8.29e-47	6.78832	-8.4863
GOCC_MICROVILLUS	9.32e-51	8.29e-47	6.78832	0.918858
GOMF_MAGNESIUM_ION_BINDING	9.32e-51	8.29e-47	6.78832	-1.16102
GOMF_PHOSPHATIDYLINOSITOL_BINDING	9.32e-51	8.29e-47	6.78832	2.36651
GOMF_RRNA_BINDING	9.32e-51	8.29e-47	6.78832	-5.67809
KEGG_ECM_RECEPTOR_INTERACTION	9.32e-51	8.29e-47	6.78832	-8.28502
KEGG_HUNTINGTONS_DISEASE	9.32e-51	8.29e-47	6.78832	-7.64438
REACTOME_HOST_INTERACTIONS_OF_HIV_FACTORS	9.32e-51	8.29e-47	6.78832	-6.92016
REACTOME_ORGANELLE_BIOGENESIS_AND_MAINTENANCE	9.32e-51	8.29e-47	6.78832	-5.0156
GOBP_ANATOMICAL_STRUCTURE_MATURATION	6.17e-50	5.49e-46	6.72761	0.795155
GOBP_CELL_COMMUNICATION_INVOLVED_IN_CARDIAC_CONDUCTION	6.17e-50	5.49e-46	6.72761	0.800861
GOBP_CELLULAR_RESPIRATION	6.17e-50	5.49e-46	6.72761	-7.80336
GOBP_CELLULAR_RESPONSE_TO_HYDROGEN_PEROXIDE	6.17e-50	5.49e-46	6.72761	0.316042
GOBP_CELLULAR_RESPONSE_TO_MOLECULE_OF_BACTERIAL_ORIGIN	6.17e-50	5.49e-46	6.72761	0.759622
GOBP_ESTABLISHMENT_OF_PROTEIN_LOCALIZATION_TO_MEMBRANE	6.17e-50	5.49e-46	6.72761	0.821237
GOBP_ESTABLISHMENT_OF_PROTEIN_LOCALIZATION_TO_ORGANELLE	6.17e-50	5.49e-46	6.72761	-4.28389
GOBP_INTRINSIC_APOPTOTIC_SIGNALING_PATHWAY_IN_RESPONSE_TO_DNA_DAMAGE	6.17e-50	5.49e-46	6.72761	-1.39467
GOBP_PROTEIN_LOCALIZATION_TO_PLASMA_MEMBRANE	6.17e-50	5.49e-46	6.72761	2.2618
GOBP_RAS_PROTEIN_SIGNAL_TRANSDUCTION	6.17e-50	5.49e-46	6.72761	-2.40372
GOBP_REGULATION_OF_ADAPTIVE_IMMUNE_RESPONSE	6.17e-50	5.49e-46	6.72761	-0.513548
GOBP_REGULATION_OF_MUSCLE_CONTRACTION	6.17e-50	5.49e-46	6.72761	-0.577374
GOBP_REGULATION_OF_RESPONSE_TO_DNA_DAMAGE_STIMULUS	6.17e-50	5.49e-46	6.72761	-5.73758
GOBP_REGULATION_OF_UBIQUITIN_PROTEIN_TRANSFERASE_ACTIVITY	6.17e-50	5.49e-46	6.72761	-2.9421
GOBP_RESPONSE_TO_ENDOPLASMIC_RETICULUM_STRESS	6.17e-50	5.49e-46	6.72761	1.14101
GOBP_TRANSMEMBRANE_RECEPTOR_PROTEIN_SERINE_THREONINE_KINASE_SIGNALING_PATHWAY	6.17e-50	5.49e-46	6.72761	-6.35932
GOCC_RUFFLE_MEMBRANE	6.17e-50	5.49e-46	6.72761	0.233158
GOMF_ACTIVE_ION_TRANSMEMBRANE_TRANSPORTER_ACTIVITY	6.17e-50	5.49e-46	6.72761	-1.20012
GOMF_RNA_POLYMERASE_II_SPECIFIC_DNA_BINDING_TRANSCRIPTION_FACTOR_BINDING	6.17e-50	5.49e-46	6.72761	-2.78531
KEGG_PARKINSONS_DISEASE	6.17e-50	5.49e-46	6.72761	-7.33494
REACTOME_MITOTIC_G1_PHASE_AND_G1_S_TRANSITION	6.17e-50	5.49e-46	6.72761	-6.74678
REACTOME_SIGNALING_BY_NUCLEAR_RECEPTORS	6.17e-50	5.49e-46	6.72761	-0.365224
WP_PROSTAGLANDIN_SYNTHESIS_AND_REGULATION	6.17e-50	5.49e-46	6.72761	-0.11511
GOBP_GLYCEROLIPID_METABOLIC_PROCESS	4.02e-49	3.57e-45	6.66686	1.27616
GOBP_INTEGRIN_MEDIATED_SIGNALING_PATHWAY	4.02e-49	3.57e-45	6.66686	-5.86401
GOBP_INTERFERON_GAMMA_PRODUCTION	4.02e-49	3.57e-45	6.66686	-0.882495
GOBP_NEGATIVE_REGULATION_OF_CYTOSKELETON_ORGANIZATION	4.02e-49	3.57e-45	6.66686	-1.30078
GOBP_NEGATIVE_REGULATION_OF_PROTEIN_BINDING	4.02e-49	3.57e-45	6.66686	0.0457066
GOBP_NUCLEOTIDE_PHOSPHORYLATION	4.02e-49	3.57e-45	6.66686	-1.33184
GOBP_OXIDATIVE_PHOSPHORYLATION	4.02e-49	3.57e-45	6.66686	-7.31077
GOBP_POSITIVE_REGULATION_OF_VASCULATURE_DEVELOPMENT	4.02e-49	3.57e-45	6.66686	0.315835
GOBP_PROTEASOME_MEDIATED_UBIQUITIN_DEPENDENT_PROTEIN_CATABOLIC_PROCESS	4.02e-49	3.57e-45	6.66686	-0.820882
GOBP_REGULATION_OF_CELLULAR_COMPONENT_SIZE	4.02e-49	3.57e-45	6.66686	-0.837557
GOBP_REGULATION_OF_INTRACELLULAR_TRANSPORT	4.02e-49	3.57e-45	6.66686	-0.390636
GOBP_REGULATION_OF_MITOTIC_CELL_CYCLE_PHASE_TRANSITION	4.02e-49	3.57e-45	6.66686	-4.70824
GOBP_RIBONUCLEOSIDE_TRIPHOSPHATE_METABOLIC_PROCESS	4.02e-49	3.57e-45	6.66686	-3.87459
GOCC_INTRINSIC_COMPONENT_OF_EXTERNAL_SIDE_OF_PLASMA_MEMBRANE	4.02e-49	3.57e-45	6.66686	1.27917
GOCC_INTRINSIC_COMPONENT_OF_ORGANELLE_MEMBRANE	4.02e-49	3.57e-45	6.66686	-2.24143
GOMF_GATED_CHANNEL_ACTIVITY	4.02e-49	3.57e-45	6.66686	1.30498
HALLMARK_UV_RESPONSE_UP	4.02e-49	3.57e-45	6.66686	1.9055
KEGG_VASCULAR_SMOOTH_MUSCLE_CONTRACTION	4.02e-49	3.57e-45	6.66686	1.2221
REACTOME_C_TYPE_LECTIN_RECEPTORS_CLRS	4.02e-49	3.57e-45	6.66686	-1.98419
REACTOME_CHAPERONE_MEDIATED_AUTOPHAGY	4.02e-49	3.57e-45	6.66686	-1.91435
REACTOME_GPCR_LIGAND_BINDING	4.02e-49	3.57e-45	6.66686	-0.453536
REACTOME_SIGNALING_BY_MET	4.02e-49	3.57e-45	6.66686	-4.27429
GOBP_ACTIN_FILAMENT_BASED_MOVEMENT	2.57e-48	2.29e-44	6.60608	-0.285393
GOBP_ADAPTIVE_IMMUNE_RESPONSE_BASED_ON_SOMATIC_RECOMBINATION_OF_IMMUNE_RECEPTORS_BUILT_FROM_IMMUNOGLOBULIN_SUPERFAMILY_DOMAINS	2.57e-48	2.29e-44	6.60608	-4.39876
GOBP_CARDIAC_MUSCLE_CONTRACTION	2.57e-48	2.29e-44	6.60608	0.520303
GOBP_IMPORT_INTO_CELL	2.57e-48	2.29e-44	6.60608	0.135094
GOBP_MULTICELLULAR_ORGANISMAL_SIGNALING	2.57e-48	2.29e-44	6.60608	0.715163
GOBP_NEGATIVE_REGULATION_OF_GROWTH	2.57e-48	2.29e-44	6.60608	-1.0904
GOBP_NUCLEOBASE_CONTAINING_COMPOUND_TRANSPORT	2.57e-48	2.29e-44	6.60608	-6.02912
GOBP_NUCLEOSIDE_TRIPHOSPHATE_METABOLIC_PROCESS	2.57e-48	2.29e-44	6.60608	-4.33339
GOBP_POSITIVE_REGULATION_OF_CANONICAL_WNT_SIGNALING_PATHWAY	2.57e-48	2.29e-44	6.60608	-0.65632
GOBP_POSITIVE_REGULATION_OF_CELL_CYCLE_PHASE_TRANSITION	2.57e-48	2.29e-44	6.60608	-1.82151
GOBP_POSITIVE_REGULATION_OF_PROTEIN_TYROSINE_KINASE_ACTIVITY	2.57e-48	2.29e-44	6.60608	0.602691
GOBP_REGULATION_OF_CELLULAR_PROTEIN_CATABOLIC_PROCESS	2.57e-48	2.29e-44	6.60608	-4.02254
GOBP_REGULATION_OF_LEUKOCYTE_MEDIATED_IMMUNITY	2.57e-48	2.29e-44	6.60608	-0.551526
GOBP_REGULATION_OF_PROTEIN_TYROSINE_KINASE_ACTIVITY	2.57e-48	2.29e-44	6.60608	0.287297
GOBP_RHYTHMIC_PROCESS	2.57e-48	2.29e-44	6.60608	-1.88712
GOBP_RIBONUCLEOSIDE_TRIPHOSPHATE_BIOSYNTHETIC_PROCESS	2.57e-48	2.29e-44	6.60608	-3.75539
GOMF_PRIMARY_ACTIVE_TRANSMEMBRANE_TRANSPORTER_ACTIVITY	2.57e-48	2.29e-44	6.60608	-3.79737
GOMF_TRANSLATION_REGULATOR_ACTIVITY	2.57e-48	2.29e-44	6.60608	-3.89821
GOMF_UNFOLDED_PROTEIN_BINDING	2.57e-48	2.29e-44	6.60608	-4.47294
KEGG_FOCAL_ADHESION	2.57e-48	2.29e-44	6.60608	-11.9641
REACTOME_BINDING_AND_UPTAKE_OF_LIGANDS_BY_SCAVENGER_RECEPTORS	2.57e-48	2.29e-44	6.60608	-3.83408
REACTOME_HIV_INFECTION	2.57e-48	2.29e-44	6.60608	-7.744
REACTOME_SEPARATION_OF_SISTER_CHROMATIDS	2.57e-48	2.29e-44	6.60608	-6.25235
REACTOME_VISUAL_PHOTOTRANSDUCTION	2.57e-48	2.29e-44	6.60608	1.29249
GOBP_B_CELL_ACTIVATION	1.62e-47	1.44e-43	6.54526	-4.72633
GOBP_CELLULAR_RESPONSE_TO_PEPTIDE_HORMONE_STIMULUS	1.62e-47	1.44e-43	6.54526	0.788664
GOBP_IMPORT_ACROSS_PLASMA_MEMBRANE	1.62e-47	1.44e-43	6.54526	0.221285
GOBP_MITOTIC_NUCLEAR_DIVISION	1.62e-47	1.44e-43	6.54526	-5.91034
GOBP_MUSCLE_CELL_MIGRATION	1.62e-47	1.44e-43	6.54526	-1.47406
GOBP_MUSCLE_ORGAN_DEVELOPMENT	1.62e-47	1.44e-43	6.54526	-3.13884
GOBP_POSITIVE_REGULATION_OF_CELL_DEVELOPMENT	1.62e-47	1.44e-43	6.54526	-2.46378
GOBP_POSITIVE_REGULATION_OF_HUMORAL_IMMUNE_RESPONSE	1.62e-47	1.44e-43	6.54526	2.00123
GOBP_PROTON_TRANSMEMBRANE_TRANSPORT	1.62e-47	1.44e-43	6.54526	-2.96284
GOBP_REGULATION_OF_HORMONE_SECRETION	1.62e-47	1.44e-43	6.54526	1.39324
GOBP_RESPONSE_TO_TUMOR_NECROSIS_FACTOR	1.62e-47	1.44e-43	6.54526	-1.44093
GOCC_BASEMENT_MEMBRANE	1.62e-47	1.44e-43	6.54526	-7.00982
GOCC_POLYSOMAL_RIBOSOME	1.62e-47	1.44e-43	6.54526	-4.45754
GOMF_HEPARIN_BINDING	1.62e-47	1.44e-43	6.54526	-5.07364
HALLMARK_UNFOLDED_PROTEIN_RESPONSE	1.62e-47	1.44e-43	6.54526	-2.32063
REACTOME_NON_INTEGRIN_MEMBRANE_ECM_INTERACTIONS	1.62e-47	1.44e-43	6.54526	-6.76866
REACTOME_PROCESSING_OF_CAPPED_INTRON_CONTAINING_PRE_MRNA	1.62e-47	1.44e-43	6.54526	-13.8377
REACTOME_SIGNALING_BY_NOTCH	1.62e-47	1.44e-43	6.54526	-5.03447
WP_MRNA_PROCESSING	1.62e-47	1.44e-43	6.54526	-9.14325
GOBP_CELLULAR_RESPONSE_TO_RADIATION	1.01e-46	8.96e-43	6.4844	-4.66831
GOBP_ESTABLISHMENT_OF_ORGANELLE_LOCALIZATION	1.01e-46	8.96e-43	6.4844	0.0737964
GOBP_MACROMOLECULE_DEACYLATION	1.01e-46	8.96e-43	6.4844	0.675561
GOBP_NEGATIVE_REGULATION_OF_CELLULAR_MACROMOLECULE_BIOSYNTHETIC_PROCESS	1.01e-46	8.96e-43	6.4844	-2.741
GOBP_NUCLEOSIDE_TRIPHOSPHATE_BIOSYNTHETIC_PROCESS	1.01e-46	8.96e-43	6.4844	-3.75013
GOBP_POSITIVE_REGULATION_OF_EPITHELIAL_TO_MESENCHYMAL_TRANSITION	1.01e-46	8.96e-43	6.4844	-0.902213
GOBP_REGULATION_OF_CATION_TRANSMEMBRANE_TRANSPORT	1.01e-46	8.96e-43	6.4844	-2.03102
GOBP_REGULATION_OF_CELL_PROJECTION_ASSEMBLY	1.01e-46	8.96e-43	6.4844	1.07439
GOBP_REGULATION_OF_INNATE_IMMUNE_RESPONSE	1.01e-46	8.96e-43	6.4844	-2.68848
GOBP_REGULATION_OF_MITOCHONDRION_ORGANIZATION	1.01e-46	8.96e-43	6.4844	0.162629
GOBP_REGULATION_OF_MRNA_CATABOLIC_PROCESS	1.01e-46	8.96e-43	6.4844	-3.11207
GOBP_RESPIRATORY_ELECTRON_TRANSPORT_CHAIN	1.01e-46	8.96e-43	6.4844	-6.2482
GOBP_RESPONSE_TO_TOPOLOGICALLY_INCORRECT_PROTEIN	1.01e-46	8.96e-43	6.4844	-0.649308
GOBP_SENSORY_SYSTEM_DEVELOPMENT	1.01e-46	8.96e-43	6.4844	-2.66684
GOBP_SPROUTING_ANGIOGENESIS	1.01e-46	8.96e-43	6.4844	-0.982574
GOBP_STEROID_METABOLIC_PROCESS	1.01e-46	8.96e-43	6.4844	2.54243
GOBP_STRIATED_MUSCLE_CONTRACTION	1.01e-46	8.96e-43	6.4844	0.478838
GOCC_CATALYTIC_STEP_2_SPLICEOSOME	1.01e-46	8.96e-43	6.4844	-6.62438
GOCC_CULLIN_RING_UBIQUITIN_LIGASE_COMPLEX	1.01e-46	8.96e-43	6.4844	-0.481963
GOCC_PRESYNAPSE	1.01e-46	8.96e-43	6.4844	0.778952
GOCC_SPINDLE	1.01e-46	8.96e-43	6.4844	-5.03551
GOCC_UBIQUITIN_LIGASE_COMPLEX	1.01e-46	8.96e-43	6.4844	0.144225
GOMF_INTERLEUKIN_1_RECEPTOR_BINDING	1.01e-46	8.96e-43	6.4844	2.55409
GOMF_MRNA_5_UTR_BINDING	1.01e-46	8.96e-43	6.4844	-2.81219
GOMF_PROTEIN_MACROMOLECULE_ADAPTOR_ACTIVITY	1.01e-46	8.96e-43	6.4844	-1.51678
GOMF_TRANSCRIPTION_COACTIVATOR_ACTIVITY	1.01e-46	8.96e-43	6.4844	-3.38043
REACTOME_MITOTIC_METAPHASE_AND_ANAPHASE	1.01e-46	8.96e-43	6.4844	-7.624
REACTOME_TRANSCRIPTIONAL_REGULATION_BY_RUNX1	1.01e-46	8.96e-43	6.4844	-4.75671
WP_ALZHEIMERS_DISEASE_AND_MIRNA_EFFECTS	1.01e-46	8.96e-43	6.4844	-1.9657
WP_CIRCADIAN_RHYTHM_GENES	1.01e-46	8.96e-43	6.4844	-2.08132
WP_TGFBETA_SIGNALING_PATHWAY	1.01e-46	8.96e-43	6.4844	-3.87304
GOBP_AEROBIC_RESPIRATION	6.16e-46	5.48e-42	6.42351	-7.52128
GOBP_CALCIUM_ION_TRANSPORT	6.16e-46	5.48e-42	6.42351	-2.18546
GOBP_CELLULAR_RESPONSE_TO_CORTICOSTEROID_STIMULUS	6.16e-46	5.48e-42	6.42351	1.67364
GOBP_CELLULAR_RESPONSE_TO_INORGANIC_SUBSTANCE	6.16e-46	5.48e-42	6.42351	-0.786248
GOBP_CELLULAR_RESPONSE_TO_OXYGEN_LEVELS	6.16e-46	5.48e-42	6.42351	2.36816
GOBP_NEGATIVE_REGULATION_OF_CELL_PROJECTION_ORGANIZATION	6.16e-46	5.48e-42	6.42351	-1.18084
GOBP_NEGATIVE_REGULATION_OF_CELLULAR_AMIDE_METABOLIC_PROCESS	6.16e-46	5.48e-42	6.42351	-3.68409
GOBP_NEGATIVE_REGULATION_OF_PROTEIN_CATABOLIC_PROCESS	6.16e-46	5.48e-42	6.42351	-3.23082
GOBP_PHOSPHOLIPID_METABOLIC_PROCESS	6.16e-46	5.48e-42	6.42351	2.45404
GOBP_POSITIVE_REGULATION_OF_COLD_INDUCED_THERMOGENESIS	6.16e-46	5.48e-42	6.42351	1.36525
GOCC_CHROMOSOMAL_REGION	6.16e-46	5.48e-42	6.42351	-7.13893
GOCC_EARLY_ENDOSOME_MEMBRANE	6.16e-46	5.48e-42	6.42351	0.596262
GOMF_PHOSPHOLIPASE_INHIBITOR_ACTIVITY	6.16e-46	5.48e-42	6.42351	0.246007
REACTOME_DISORDERS_OF_TRANSMEMBRANE_TRANSPORTERS	6.16e-46	5.48e-42	6.42351	-3.50568
REACTOME_ECM_PROTEOGLYCANS	6.16e-46	5.48e-42	6.42351	-8.5358
REACTOME_MRNA_SPLICING	6.16e-46	5.48e-42	6.42351	-12.0692
REACTOME_PROTEIN_METHYLATION	6.16e-46	5.48e-42	6.42351	-1.10488
REACTOME_S_PHASE	6.16e-46	5.48e-42	6.42351	-7.68487
REACTOME_SMOOTH_MUSCLE_CONTRACTION	6.16e-46	5.48e-42	6.42351	-0.946568
REACTOME_SPHINGOLIPID_METABOLISM	6.16e-46	5.48e-42	6.42351	3.71903
GOBP_CELL_SUBSTRATE_JUNCTION_ORGANIZATION	3.7e-45	3.29e-41	6.36257	-3.42008
GOBP_CELLULAR_RESPONSE_TO_KETONE	3.7e-45	3.29e-41	6.36257	-0.543466
GOBP_ELECTRON_TRANSPORT_CHAIN	3.7e-45	3.29e-41	6.36257	-6.83772
GOBP_ENDOTHELIAL_CELL_PROLIFERATION	3.7e-45	3.29e-41	6.36257	-2.524
GOBP_INTERLEUKIN_1_PRODUCTION	3.7e-45	3.29e-41	6.36257	0.555553
GOBP_NEURON_DEATH	3.7e-45	3.29e-41	6.36257	-3.94538
GOBP_POSITIVE_REGULATION_OF_CATABOLIC_PROCESS	3.7e-45	3.29e-41	6.36257	-2.79204
GOBP_REGULATION_OF_INTRINSIC_APOPTOTIC_SIGNALING_PATHWAY_IN_RESPONSE_TO_DNA_DAMAGE	3.7e-45	3.29e-41	6.36257	-1.16616
GOBP_REGULATION_OF_TRANSPORTER_ACTIVITY	3.7e-45	3.29e-41	6.36257	0.73089
GOBP_RESPONSE_TO_TRANSFORMING_GROWTH_FACTOR_BETA	3.7e-45	3.29e-41	6.36257	-4.90319
GOBP_RHO_PROTEIN_SIGNAL_TRANSDUCTION	3.7e-45	3.29e-41	6.36257	-1.76468
GOBP_RUFFLE_ASSEMBLY	3.7e-45	3.29e-41	6.36257	1.8704
GOCC_APICAL_JUNCTION_COMPLEX	3.7e-45	3.29e-41	6.36257	3.77752
GOCC_CONTRACTILE_FIBER	3.7e-45	3.29e-41	6.36257	-2.56387
GOCC_LYSOSOMAL_LUMEN	3.7e-45	3.29e-41	6.36257	-0.999518
GOCC_NUCLEAR_MEMBRANE	3.7e-45	3.29e-41	6.36257	-4.79386
GOCC_NUCLEAR_SPECK	3.7e-45	3.29e-41	6.36257	-5.83073
GOCC_TIGHT_JUNCTION	3.7e-45	3.29e-41	6.36257	2.67591
GOMF_ACTIN_FILAMENT_BINDING	3.7e-45	3.29e-41	6.36257	-0.798911
GOMF_KINASE_ACTIVATOR_ACTIVITY	3.7e-45	3.29e-41	6.36257	0.376172
GOMF_PEPTIDE_BINDING	3.7e-45	3.29e-41	6.36257	-5.24229
KEGG_GLYCOLYSIS_GLUCONEOGENESIS	3.7e-45	3.29e-41	6.36257	-0.508138
KEGG_OXIDATIVE_PHOSPHORYLATION	3.7e-45	3.29e-41	6.36257	-5.60089
REACTOME_ASPARAGINE_N_LINKED_GLYCOSYLATION	3.7e-45	3.29e-41	6.36257	-0.554255
REACTOME_IMMUNOREGULATORY_INTERACTIONS_BETWEEN_A_LYMPHOID_AND_A_NON_LYMPHOID_CELL	3.7e-45	3.29e-41	6.36257	-4.49529
REACTOME_ION_CHANNEL_TRANSPORT	3.7e-45	3.29e-41	6.36257	2.75894
REACTOME_REGULATION_OF_MRNA_STABILITY_BY_PROTEINS_THAT_BIND_AU_RICH_ELEMENTS	3.7e-45	3.29e-41	6.36257	-3.89685
REACTOME_SENSORY_PERCEPTION	3.7e-45	3.29e-41	6.36257	2.17935
REACTOME_SIGNALING_BY_WNT	3.7e-45	3.29e-41	6.36257	-3.95849
WP_GLUCOCORTICOID_RECEPTOR_PATHWAY	3.7e-45	3.29e-41	6.36257	1.49261
GOBP_ACTIVATED_T_CELL_PROLIFERATION	2.19e-44	1.95e-40	6.3016	0.154739
GOBP_CARDIAC_CONDUCTION_SYSTEM_DEVELOPMENT	2.19e-44	1.95e-40	6.3016	1.77034
GOBP_LYMPHOCYTE_ACTIVATION_INVOLVED_IN_IMMUNE_RESPONSE	2.19e-44	1.95e-40	6.3016	-1.71388
GOBP_NEURON_APOPTOTIC_PROCESS	2.19e-44	1.95e-40	6.3016	-1.82214
GOBP_ORGAN_GROWTH	2.19e-44	1.95e-40	6.3016	-0.369605
GOBP_PROTEIN_IMPORT	2.19e-44	1.95e-40	6.3016	-3.98987
GOBP_PYRIMIDINE_CONTAINING_COMPOUND_METABOLIC_PROCESS	2.19e-44	1.95e-40	6.3016	-0.54302
GOBP_RECEPTOR_MEDIATED_ENDOCYTOSIS	2.19e-44	1.95e-40	6.3016	-1.33663
GOBP_REGULATION_OF_EPITHELIAL_TO_MESENCHYMAL_TRANSITION	2.19e-44	1.95e-40	6.3016	-0.93447
GOBP_REGULATION_OF_MUSCLE_SYSTEM_PROCESS	2.19e-44	1.95e-40	6.3016	-0.654746
GOBP_REGULATION_OF_RUFFLE_ASSEMBLY	2.19e-44	1.95e-40	6.3016	1.34559
GOBP_RESPONSE_TO_INTERFERON_GAMMA	2.19e-44	1.95e-40	6.3016	-3.6588
GOBP_RESPONSE_TO_IONIZING_RADIATION	2.19e-44	1.95e-40	6.3016	-2.37434
GOBP_RESPONSE_TO_MONOSACCHARIDE	2.19e-44	1.95e-40	6.3016	-0.948253
GOBP_RIBOSOMAL_SMALL_SUBUNIT_BIOGENESIS	2.19e-44	1.95e-40	6.3016	-6.07928
GOBP_SPHINGOLIPID_BIOSYNTHETIC_PROCESS	2.19e-44	1.95e-40	6.3016	3.82597
GOBP_VESICLE_ORGANIZATION	2.19e-44	1.95e-40	6.3016	3.73666
GOCC_ACTIN_FILAMENT	2.19e-44	1.95e-40	6.3016	1.11122
GOCC_GLUTAMATERGIC_SYNAPSE	2.19e-44	1.95e-40	6.3016	-0.882436
GOMF_TRANSMEMBRANE_TRANSPORTER_BINDING	2.19e-44	1.95e-40	6.3016	-3.14742
HALLMARK_INTERFERON_ALPHA_RESPONSE	2.19e-44	1.95e-40	6.3016	-2.60122
KEGG_INSULIN_SIGNALING_PATHWAY	2.19e-44	1.95e-40	6.3016	1.50657
REACTOME_CELL_CYCLE_CHECKPOINTS	2.19e-44	1.95e-40	6.3016	-8.15847
REACTOME_MUSCLE_CONTRACTION	2.19e-44	1.95e-40	6.3016	-1.31519
REACTOME_NEURONAL_SYSTEM	2.19e-44	1.95e-40	6.3016	-0.402051
REACTOME_TRANSMISSION_ACROSS_CHEMICAL_SYNAPSES	2.19e-44	1.95e-40	6.3016	-0.779893
GOBP_ALPHA_BETA_T_CELL_DIFFERENTIATION	1.28e-43	1.14e-39	6.24058	0.170141
GOBP_CARDIAC_CONDUCTION	1.28e-43	1.14e-39	6.24058	0.686614
GOBP_CELL_ACTIVATION_INVOLVED_IN_IMMUNE_RESPONSE	1.28e-43	1.14e-39	6.24058	-1.46664
GOBP_CELL_COMMUNICATION_BY_ELECTRICAL_COUPLING	1.28e-43	1.14e-39	6.24058	1.5572
GOBP_CHONDROCYTE_DEVELOPMENT	1.28e-43	1.14e-39	6.24058	-0.751424
GOBP_CHROMOSOME_SEGREGATION	1.28e-43	1.14e-39	6.24058	-6.37598
GOBP_INTERLEUKIN_8_PRODUCTION	1.28e-43	1.14e-39	6.24058	0.243228
GOBP_NUCLEIC_ACID_PHOSPHODIESTER_BOND_HYDROLYSIS	1.28e-43	1.14e-39	6.24058	-3.43066
GOBP_PLATELET_ACTIVATION	1.28e-43	1.14e-39	6.24058	-4.27331
GOBP_POSITIVE_REGULATION_OF_ATP_BIOSYNTHETIC_PROCESS	1.28e-43	1.14e-39	6.24058	-1.01441
GOBP_POSITIVE_REGULATION_OF_LIPID_BIOSYNTHETIC_PROCESS	1.28e-43	1.14e-39	6.24058	0.974216
GOCC_ENDOPLASMIC_RETICULUM_GOLGI_INTERMEDIATE_COMPARTMENT	1.28e-43	1.14e-39	6.24058	0.00791218
GOCC_LAMELLIPODIUM	1.28e-43	1.14e-39	6.24058	-1.85646
GOMF_MOLECULAR_ADAPTOR_ACTIVITY	1.28e-43	1.14e-39	6.24058	-2.20827
GOMF_PROTEIN_C_TERMINUS_BINDING	1.28e-43	1.14e-39	6.24058	-0.799261
HALLMARK_INFLAMMATORY_RESPONSE	1.28e-43	1.14e-39	6.24058	-0.405533
HALLMARK_MYOGENESIS	1.28e-43	1.14e-39	6.24058	-2.66779
KEGG_CARDIAC_MUSCLE_CONTRACTION	1.28e-43	1.14e-39	6.24058	-3.35002
REACTOME_CYCLIN_A_CDK2_ASSOCIATED_EVENTS_AT_S_PHASE_ENTRY	1.28e-43	1.14e-39	6.24058	-4.64686
REACTOME_G_ALPHA_I_SIGNALLING_EVENTS	1.28e-43	1.14e-39	6.24058	-0.0673928
REACTOME_NUCLEOTIDE_EXCISION_REPAIR	1.28e-43	1.14e-39	6.24058	-3.74143
REACTOME_SELECTIVE_AUTOPHAGY	1.28e-43	1.14e-39	6.24058	-2.05872
GOBP_ATP_BIOSYNTHETIC_PROCESS	7.32e-43	6.51e-39	6.17952	-2.38179
GOBP_BONE_DEVELOPMENT	7.32e-43	6.51e-39	6.17952	-2.87196
GOBP_CALCIUM_ION_TRANSMEMBRANE_TRANSPORT	7.32e-43	6.51e-39	6.17952	-1.02417
GOBP_CARBOHYDRATE_HOMEOSTASIS	7.32e-43	6.51e-39	6.17952	-0.516352
GOBP_CHROMATIN_ORGANIZATION	7.32e-43	6.51e-39	6.17952	-10.1488
GOBP_COLLAGEN_CATABOLIC_PROCESS	7.32e-43	6.51e-39	6.17952	-0.765555
GOBP_LEUKOCYTE_HOMEOSTASIS	7.32e-43	6.51e-39	6.17952	-0.924619
GOBP_MYOTUBE_DIFFERENTIATION	7.32e-43	6.51e-39	6.17952	-1.2315
GOBP_PLACENTA_DEVELOPMENT	7.32e-43	6.51e-39	6.17952	1.65138
GOBP_POSITIVE_REGULATION_OF_G_PROTEIN_COUPLED_RECEPTOR_SIGNALING_PATHWAY	7.32e-43	6.51e-39	6.17952	1.68192
GOBP_POSITIVE_REGULATION_OF_NUCLEOTIDE_BIOSYNTHETIC_PROCESS	7.32e-43	6.51e-39	6.17952	-1.02192
GOBP_REGULATION_OF_ACTIN_FILAMENT_BUNDLE_ASSEMBLY	7.32e-43	6.51e-39	6.17952	-1.72167
GOBP_REGULATION_OF_CHROMOSOME_ORGANIZATION	7.32e-43	6.51e-39	6.17952	-7.05204
GOBP_REGULATION_OF_GTPASE_ACTIVITY	7.32e-43	6.51e-39	6.17952	-0.860083
GOBP_REGULATION_OF_LEUKOCYTE_APOPTOTIC_PROCESS	7.32e-43	6.51e-39	6.17952	-0.556585
GOBP_RESPONSE_TO_RETINOIC_ACID	7.32e-43	6.51e-39	6.17952	-0.481247
GOBP_RETINA_HOMEOSTASIS	7.32e-43	6.51e-39	6.17952	0.409761
GOBP_STEM_CELL_DIFFERENTIATION	7.32e-43	6.51e-39	6.17952	-3.07866
GOCC_OXIDOREDUCTASE_COMPLEX	7.32e-43	6.51e-39	6.17952	-4.83648
GOCC_RESPIRASOME	7.32e-43	6.51e-39	6.17952	-4.9415
GOMF_ELECTRON_TRANSFER_ACTIVITY	7.32e-43	6.51e-39	6.17952	-5.72378
GOMF_RIBONUCLEOPROTEIN_COMPLEX_BINDING	7.32e-43	6.51e-39	6.17952	-4.88945
REACTOME_AGGREPHAGY	7.32e-43	6.51e-39	6.17952	-1.411
REACTOME_DNA_REPAIR	7.32e-43	6.51e-39	6.17952	-7.09148
WP_GASTRIN_SIGNALING_PATHWAY	7.32e-43	6.51e-39	6.17952	0.339917
GOBP_ACTION_POTENTIAL	4.13e-42	3.67e-38	6.11841	1.133
GOBP_EXTRACELLULAR_MATRIX_ASSEMBLY	4.13e-42	3.67e-38	6.11841	-1.87717
GOBP_FIBROBLAST_PROLIFERATION	4.13e-42	3.67e-38	6.11841	-3.55217
GOBP_GLAND_MORPHOGENESIS	4.13e-42	3.67e-38	6.11841	-0.28082
GOBP_NEGATIVE_REGULATION_OF_RESPONSE_TO_WOUNDING	4.13e-42	3.67e-38	6.11841	0.397271
GOBP_NEGATIVE_REGULATION_OF_SUPRAMOLECULAR_FIBER_ORGANIZATION	4.13e-42	3.67e-38	6.11841	-1.15377
GOBP_REGULATION_OF_ACTIN_FILAMENT_ORGANIZATION	4.13e-42	3.67e-38	6.11841	-1.52806
GOBP_REGULATION_OF_COAGULATION	4.13e-42	3.67e-38	6.11841	-0.604704
GOBP_REGULATION_OF_MRNA_METABOLIC_PROCESS	4.13e-42	3.67e-38	6.11841	-8.54678
GOBP_RESPONSE_TO_INSULIN	4.13e-42	3.67e-38	6.11841	1.19105
GOBP_TELOMERE_MAINTENANCE	4.13e-42	3.67e-38	6.11841	-5.41236
GOBP_TRANSFORMING_GROWTH_FACTOR_BETA_RECEPTOR_SIGNALING_PATHWAY	4.13e-42	3.67e-38	6.11841	-3.92291
GOBP_TYPE_2_IMMUNE_RESPONSE	4.13e-42	3.67e-38	6.11841	1.71177
GOCC_ENDOCYTIC_VESICLE_MEMBRANE	4.13e-42	3.67e-38	6.11841	-1.46977
GOCC_MICROVILLUS_MEMBRANE	4.13e-42	3.67e-38	6.11841	0.951706
GOCC_MOTILE_CILIUM	4.13e-42	3.67e-38	6.11841	0.447674
GOCC_ROUGH_ENDOPLASMIC_RETICULUM	4.13e-42	3.67e-38	6.11841	-2.41385
GOMF_CATALYTIC_ACTIVITY_ACTING_ON_RNA	4.13e-42	3.67e-38	6.11841	-6.77082
KEGG_MAPK_SIGNALING_PATHWAY	4.13e-42	3.67e-38	6.11841	0.110797
KEGG_SPLICEOSOME	4.13e-42	3.67e-38	6.11841	-8.21264
REACTOME_HEDGEHOG_OFF_STATE	4.13e-42	3.67e-38	6.11841	-4.14273
REACTOME_TRANSPORT_OF_BILE_SALTS_AND_ORGANIC_ACIDS_METAL_IONS_AND_AMINE_COMPOUNDS	4.13e-42	3.67e-38	6.11841	1.69083
WP_ELECTRON_TRANSPORT_CHAIN_OXPHOS_SYSTEM_IN_MITOCHONDRIA	4.13e-42	3.67e-38	6.11841	-7.76021
GOBP_ALPHA_BETA_T_CELL_ACTIVATION	2.29e-41	2.04e-37	6.05726	-0.265854
GOBP_CHONDROCYTE_DIFFERENTIATION	2.29e-41	2.04e-37	6.05726	-2.14569
GOBP_ESTABLISHMENT_OF_RNA_LOCALIZATION	2.29e-41	2.04e-37	6.05726	-5.60523
GOBP_ESTABLISHMENT_OR_MAINTENANCE_OF_CELL_POLARITY	2.29e-41	2.04e-37	6.05726	-0.853274
GOBP_FATTY_ACID_TRANSPORT	2.29e-41	2.04e-37	6.05726	1.50609
GOBP_HEPATICOBILIARY_SYSTEM_DEVELOPMENT	2.29e-41	2.04e-37	6.05726	0.656747
GOBP_LEUKOCYTE_MEDIATED_CYTOTOXICITY	2.29e-41	2.04e-37	6.05726	-0.986032
GOBP_NEGATIVE_REGULATION_OF_CELLULAR_PROTEIN_CATABOLIC_PROCESS	2.29e-41	2.04e-37	6.05726	-1.8568
GOBP_NEGATIVE_REGULATION_OF_INNATE_IMMUNE_RESPONSE	2.29e-41	2.04e-37	6.05726	-0.780024
GOBP_NEGATIVE_REGULATION_OF_LYMPHOCYTE_ACTIVATION	2.29e-41	2.04e-37	6.05726	0.0902718
GOBP_NEGATIVE_REGULATION_OF_MITOTIC_CELL_CYCLE_PHASE_TRANSITION	2.29e-41	2.04e-37	6.05726	-2.39166
GOBP_NEGATIVE_REGULATION_OF_UBIQUITIN_PROTEIN_TRANSFERASE_ACTIVITY	2.29e-41	2.04e-37	6.05726	-2.38158
GOBP_POSITIVE_REGULATION_OF_HEMOPOIESIS	2.29e-41	2.04e-37	6.05726	-0.535981
GOBP_POSITIVE_REGULATION_OF_INTRACELLULAR_TRANSPORT	2.29e-41	2.04e-37	6.05726	-1.56056
GOBP_POSITIVE_REGULATION_OF_KERATINOCYTE_PROLIFERATION	2.29e-41	2.04e-37	6.05726	1.43554
GOBP_PROTEIN_TARGETING	2.29e-41	2.04e-37	6.05726	-2.26194
GOBP_REGULATION_OF_AUTOPHAGY	2.29e-41	2.04e-37	6.05726	2.07452
GOBP_REGULATION_OF_EPITHELIAL_CELL_APOPTOTIC_PROCESS	2.29e-41	2.04e-37	6.05726	0.771585
GOBP_RESPONSE_TO_COPPER_ION	2.29e-41	2.04e-37	6.05726	-2.66487
GOBP_RESPONSE_TO_NUTRIENT	2.29e-41	2.04e-37	6.05726	-1.84689
GOBP_TELOMERE_ORGANIZATION	2.29e-41	2.04e-37	6.05726	-5.4282
GOBP_TISSUE_REMODELING	2.29e-41	2.04e-37	6.05726	-1.09056
GOBP_TRANSLATIONAL_INITIATION	2.29e-41	2.04e-37	6.05726	-3.2097
GOCC_ANCHORED_COMPONENT_OF_PLASMA_MEMBRANE	2.29e-41	2.04e-37	6.05726	1.57709
GOCC_DISTAL_AXON	2.29e-41	2.04e-37	6.05726	-1.61086
GOMF_AMINOACYLTRANSFERASE_ACTIVITY	2.29e-41	2.04e-37	6.05726	1.69356
GOMF_DNA_BINDING_TRANSCRIPTION_ACTIVATOR_ACTIVITY	2.29e-41	2.04e-37	6.05726	0.948642
GOMF_ISOMERASE_ACTIVITY	2.29e-41	2.04e-37	6.05726	-0.848871
KEGG_REGULATION_OF_ACTIN_CYTOSKELETON	2.29e-41	2.04e-37	6.05726	-4.68415
KEGG_TIGHT_JUNCTION	2.29e-41	2.04e-37	6.05726	1.91261
REACTOME_BIOLOGICAL_OXIDATIONS	2.29e-41	2.04e-37	6.05726	-0.754261
REACTOME_INTERFERON_ALPHA_BETA_SIGNALING	2.29e-41	2.04e-37	6.05726	-0.968979
REACTOME_MITOTIC_PROMETAPHASE	2.29e-41	2.04e-37	6.05726	-4.56071
REACTOME_TERMINATION_OF_TRANSLESION_DNA_SYNTHESIS	2.29e-41	2.04e-37	6.05726	-0.963816
REACTOME_THE_CITRIC_ACID_TCA_CYCLE_AND_RESPIRATORY_ELECTRON_TRANSPORT	2.29e-41	2.04e-37	6.05726	-8.7125
WP_MAMMARY_GLAND_DEVELOPMENT_PATHWAY_EMBRYONIC_DEVELOPMENT_STAGE_1_OF_4	2.29e-41	2.04e-37	6.05726	-0.223845
GOBP_BONE_MORPHOGENESIS	1.25e-40	1.11e-36	5.99606	-1.60976
GOBP_CARDIAC_MUSCLE_CELL_ACTION_POTENTIAL	1.25e-40	1.11e-36	5.99606	0.9987
GOBP_DETECTION_OF_STIMULUS	1.25e-40	1.11e-36	5.99606	-0.502053
GOBP_DNA_DAMAGE_RESPONSE_SIGNAL_TRANSDUCTION_BY_P53_CLASS_MEDIATOR	1.25e-40	1.11e-36	5.99606	-1.30264
GOBP_INTERLEUKIN_6_PRODUCTION	1.25e-40	1.11e-36	5.99606	-0.0665306
GOBP_MACROAUTOPHAGY	1.25e-40	1.11e-36	5.99606	5.67498
GOBP_MONOVALENT_INORGANIC_CATION_HOMEOSTASIS	1.25e-40	1.11e-36	5.99606	1.8913
GOBP_MUSCLE_CELL_PROLIFERATION	1.25e-40	1.11e-36	5.99606	-0.767861
GOBP_NEGATIVE_REGULATION_OF_MAP_KINASE_ACTIVITY	1.25e-40	1.11e-36	5.99606	0.389389
GOBP_NUCLEOSIDE_DIPHOSPHATE_METABOLIC_PROCESS	1.25e-40	1.11e-36	5.99606	-1.90459
GOBP_POSITIVE_REGULATION_OF_ENDOTHELIAL_CELL_PROLIFERATION	1.25e-40	1.11e-36	5.99606	-0.918014
GOBP_POSITIVE_REGULATION_OF_INTRACELLULAR_PROTEIN_TRANSPORT	1.25e-40	1.11e-36	5.99606	-1.62859
GOBP_PROSTATE_GLAND_DEVELOPMENT	1.25e-40	1.11e-36	5.99606	-0.950538
GOBP_REGULATION_OF_ANOIKIS	1.25e-40	1.11e-36	5.99606	-0.307729
GOBP_REGULATION_OF_CELL_MORPHOGENESIS_INVOLVED_IN_DIFFERENTIATION	1.25e-40	1.11e-36	5.99606	-1.1264
GOBP_REGULATION_OF_EXTRINSIC_APOPTOTIC_SIGNALING_PATHWAY	1.25e-40	1.11e-36	5.99606	-1.47197
GOBP_REGULATION_OF_LYMPHOCYTE_MEDIATED_IMMUNITY	1.25e-40	1.11e-36	5.99606	-1.14937
GOBP_REGULATION_OF_NUCLEOTIDE_BIOSYNTHETIC_PROCESS	1.25e-40	1.11e-36	5.99606	-1.06296
GOBP_REGULATION_OF_RAS_PROTEIN_SIGNAL_TRANSDUCTION	1.25e-40	1.11e-36	5.99606	-0.980358
GOBP_RESPONSE_TO_CARBOHYDRATE	1.25e-40	1.11e-36	5.99606	-0.764838
GOBP_TELOMERE_MAINTENANCE_VIA_TELOMERE_LENGTHENING	1.25e-40	1.11e-36	5.99606	-3.47192
GOCC_PLATELET_ALPHA_GRANULE	1.25e-40	1.11e-36	5.99606	-2.81515
GOMF_CALCIUM_DEPENDENT_PHOSPHOLIPID_BINDING	1.25e-40	1.11e-36	5.99606	0.913165
GOMF_HISTONE_BINDING	1.25e-40	1.11e-36	5.99606	-5.9432
GOMF_METALLOENDOPEPTIDASE_ACTIVITY	1.25e-40	1.11e-36	5.99606	-1.16933
HALLMARK_ADIPOGENESIS	1.25e-40	1.11e-36	5.99606	-0.850239
KEGG_CELL_ADHESION_MOLECULES_CAMS	1.25e-40	1.11e-36	5.99606	-1.31956
REACTOME_CYCLIN_D_ASSOCIATED_EVENTS_IN_G1	1.25e-40	1.11e-36	5.99606	-0.707227
REACTOME_SIGNALING_BY_HEDGEHOG	1.25e-40	1.11e-36	5.99606	-3.86864
REACTOME_TCF_DEPENDENT_SIGNALING_IN_RESPONSE_TO_WNT	1.25e-40	1.11e-36	5.99606	-4.09783
WP_7Q1123_COPY_NUMBER_VARIATION_SYNDROME	1.25e-40	1.11e-36	5.99606	-1.71518
WP_NONGENOMIC_ACTIONS_OF_125_DIHYDROXYVITAMIN_D3	1.25e-40	1.11e-36	5.99606	2.10713
WP_SMALL_CELL_LUNG_CANCER	1.25e-40	1.11e-36	5.99606	-4.48627
GOBP_AMYLOID_PRECURSOR_PROTEIN_METABOLIC_PROCESS	6.74e-40	6e-36	5.93481	0.685071
GOBP_CARDIAC_MUSCLE_CELL_ACTION_POTENTIAL_INVOLVED_IN_CONTRACTION	6.74e-40	6e-36	5.93481	0.3292
GOBP_CELLULAR_RESPONSE_TO_UV	6.74e-40	6e-36	5.93481	-3.42648
GOBP_IMPORT_INTO_NUCLEUS	6.74e-40	6e-36	5.93481	-2.52603
GOBP_INTRACELLULAR_RECEPTOR_SIGNALING_PATHWAY	6.74e-40	6e-36	5.93481	0.402549
GOBP_MICROTUBULE_BASED_MOVEMENT	6.74e-40	6e-36	5.93481	-0.0448429
GOBP_MITOCHONDRIAL_TRANSPORT	6.74e-40	6e-36	5.93481	-2.17161
GOBP_NEGATIVE_REGULATION_OF_INTERFERON_GAMMA_PRODUCTION	6.74e-40	6e-36	5.93481	-0.175346
GOBP_NEGATIVE_REGULATION_OF_PROTEIN_SERINE_THREONINE_KINASE_ACTIVITY	6.74e-40	6e-36	5.93481	0.504967
GOBP_OLEFINIC_COMPOUND_METABOLIC_PROCESS	6.74e-40	6e-36	5.93481	3.32315
GOBP_ORGANIC_HYDROXY_COMPOUND_TRANSPORT	6.74e-40	6e-36	5.93481	0.386834
GOBP_POSITIVE_REGULATION_OF_MUSCLE_CELL_DIFFERENTIATION	6.74e-40	6e-36	5.93481	0.77269
GOBP_POSITIVE_REGULATION_OF_PLASMA_MEMBRANE_BOUNDED_CELL_PROJECTION_ASSEMBLY	6.74e-40	6e-36	5.93481	0.127767
GOBP_REGULATION_OF_BLOOD_PRESSURE	6.74e-40	6e-36	5.93481	-2.08206
GOBP_REGULATION_OF_CELLULAR_KETONE_METABOLIC_PROCESS	6.74e-40	6e-36	5.93481	1.03162
GOBP_REGULATION_OF_DNA_BIOSYNTHETIC_PROCESS	6.74e-40	6e-36	5.93481	-3.80313
GOBP_REGULATION_OF_FAT_CELL_DIFFERENTIATION	6.74e-40	6e-36	5.93481	1.93286
GOBP_RESPONSE_TO_ACID_CHEMICAL	6.74e-40	6e-36	5.93481	-4.22658
GOBP_RUFFLE_ORGANIZATION	6.74e-40	6e-36	5.93481	1.23456
GOBP_STRESS_FIBER_ASSEMBLY	6.74e-40	6e-36	5.93481	-2.04898
GOBP_ZYMOGEN_ACTIVATION	6.74e-40	6e-36	5.93481	-1.0989
GOMF_LAMININ_BINDING	6.74e-40	6e-36	5.93481	0.103737
GOMF_LIPASE_INHIBITOR_ACTIVITY	6.74e-40	6e-36	5.93481	0.242083
HALLMARK_HEME_METABOLISM	6.74e-40	6e-36	5.93481	3.68609
REACTOME_BETA_CATENIN_INDEPENDENT_WNT_SIGNALING	6.74e-40	6e-36	5.93481	-3.59842
REACTOME_HIV_LIFE_CYCLE	6.74e-40	6e-36	5.93481	-2.79776
REACTOME_NEDDYLATION	6.74e-40	6e-36	5.93481	-4.89785
REACTOME_SCF_SKP2_MEDIATED_DEGRADATION_OF_P27_P21	6.74e-40	6e-36	5.93481	-3.71175
REACTOME_TRANSCRIPTIONAL_REGULATION_BY_RUNX2	6.74e-40	6e-36	5.93481	-4.51259
WP_GASTRIC_CANCER_NETWORK_1	6.74e-40	6e-36	5.93481	-0.109791
WP_LEPTIN_SIGNALING_PATHWAY	6.74e-40	6e-36	5.93481	0.848589
GOBP_ACTOMYOSIN_STRUCTURE_ORGANIZATION	3.57e-39	3.18e-35	5.87351	-3.05599
GOBP_ANTIGEN_PROCESSING_AND_PRESENTATION	3.57e-39	3.18e-35	5.87351	-1.46659
GOBP_ATP_SYNTHESIS_COUPLED_ELECTRON_TRANSPORT	3.57e-39	3.18e-35	5.87351	-6.02635
GOBP_BROWN_FAT_CELL_DIFFERENTIATION	3.57e-39	3.18e-35	5.87351	2.30899
GOBP_CAMERA_TYPE_EYE_DEVELOPMENT	3.57e-39	3.18e-35	5.87351	-2.18888
GOBP_CELLULAR_RESPONSE_TO_INSULIN_STIMULUS	3.57e-39	3.18e-35	5.87351	0.582112
GOBP_CHAPERONE_MEDIATED_PROTEIN_COMPLEX_ASSEMBLY	3.57e-39	3.18e-35	5.87351	-0.132345
GOBP_CIRCADIAN_RHYTHM	3.57e-39	3.18e-35	5.87351	-0.926822
GOBP_DEPHOSPHORYLATION	3.57e-39	3.18e-35	5.87351	-1.22505
GOBP_LUNG_ALVEOLUS_DEVELOPMENT	3.57e-39	3.18e-35	5.87351	1.14682
GOBP_MALE_GAMETE_GENERATION	3.57e-39	3.18e-35	5.87351	-3.02102
GOBP_MICROTUBULE_CYTOSKELETON_ORGANIZATION_INVOLVED_IN_MITOSIS	3.57e-39	3.18e-35	5.87351	-2.38917
GOBP_NEGATIVE_REGULATION_OF_COAGULATION	3.57e-39	3.18e-35	5.87351	-0.357789
GOBP_NEURON_PROJECTION_GUIDANCE	3.57e-39	3.18e-35	5.87351	-1.91946
GOBP_POSITIVE_REGULATION_OF_CELL_SUBSTRATE_ADHESION	3.57e-39	3.18e-35	5.87351	-2.1223
GOBP_POSITIVE_REGULATION_OF_LIPID_METABOLIC_PROCESS	3.57e-39	3.18e-35	5.87351	0.569679
GOBP_POSITIVE_REGULATION_OF_PROTEIN_LOCALIZATION_TO_NUCLEUS	3.57e-39	3.18e-35	5.87351	-3.16224
GOBP_PROTEIN_TETRAMERIZATION	3.57e-39	3.18e-35	5.87351	-0.063877
GOBP_REGULATION_OF_JUN_KINASE_ACTIVITY	3.57e-39	3.18e-35	5.87351	0.282651
GOBP_REGULATION_OF_NEUROGENESIS	3.57e-39	3.18e-35	5.87351	-1.59027
GOBP_REGULATION_OF_TELOMERE_MAINTENANCE_VIA_TELOMERE_LENGTHENING	3.57e-39	3.18e-35	5.87351	-2.48121
GOBP_SENSORY_PERCEPTION_OF_MECHANICAL_STIMULUS	3.57e-39	3.18e-35	5.87351	0.368949
GOCC_I_BAND	3.57e-39	3.18e-35	5.87351	-0.959818
GOCC_NUCLEAR_PERIPHERY	3.57e-39	3.18e-35	5.87351	-4.29534
GOMF_CARBOHYDRATE_BINDING	3.57e-39	3.18e-35	5.87351	-0.789176
GOMF_CHAPERONE_BINDING	3.57e-39	3.18e-35	5.87351	-3.55224
GOMF_PEPTIDASE_ACTIVATOR_ACTIVITY	3.57e-39	3.18e-35	5.87351	-1.46513
GOMF_RECEPTOR_ANTAGONIST_ACTIVITY	3.57e-39	3.18e-35	5.87351	1.13352
GOMF_UBIQUITIN_LIKE_PROTEIN_TRANSFERASE_ACTIVITY	3.57e-39	3.18e-35	5.87351	1.7173
HALLMARK_OXIDATIVE_PHOSPHORYLATION	3.57e-39	3.18e-35	5.87351	-7.39861
KEGG_SMALL_CELL_LUNG_CANCER	3.57e-39	3.18e-35	5.87351	-4.24765
REACTOME_CELL_CELL_JUNCTION_ORGANIZATION	3.57e-39	3.18e-35	5.87351	3.02441
REACTOME_CLASS_A_1_RHODOPSIN_LIKE_RECEPTORS	3.57e-39	3.18e-35	5.87351	-0.155502
REACTOME_REGULATION_OF_RUNX3_EXPRESSION_AND_ACTIVITY	3.57e-39	3.18e-35	5.87351	-3.41712
REACTOME_SENESCENCE_ASSOCIATED_SECRETORY_PHENOTYPE_SASP	3.57e-39	3.18e-35	5.87351	-0.583169
REACTOME_SYNDECAN_INTERACTIONS	3.57e-39	3.18e-35	5.87351	-4.18753
WP_EBOLA_VIRUS_INFECTION_IN_HOST	3.57e-39	3.18e-35	5.87351	-3.95085
WP_P53_TRANSCRIPTIONAL_GENE_NETWORK	3.57e-39	3.18e-35	5.87351	-0.251713
WP_PYRIMIDINE_METABOLISM	3.57e-39	3.18e-35	5.87351	-2.19355
GOBP_ACTIN_MEDIATED_CELL_CONTRACTION	1.86e-38	1.65e-34	5.81216	-0.334618
GOBP_AMELOGENESIS	1.86e-38	1.65e-34	5.81216	1.32556
GOBP_CELLULAR_RESPONSE_TO_STARVATION	1.86e-38	1.65e-34	5.81216	2.02379
GOBP_CERAMIDE_METABOLIC_PROCESS	1.86e-38	1.65e-34	5.81216	3.94638
GOBP_DEVELOPMENTAL_GROWTH_INVOLVED_IN_MORPHOGENESIS	1.86e-38	1.65e-34	5.81216	-1.43207
GOBP_DOUBLE_STRAND_BREAK_REPAIR	1.86e-38	1.65e-34	5.81216	-6.44725
GOBP_INTRINSIC_APOPTOTIC_SIGNALING_PATHWAY_IN_RESPONSE_TO_DNA_DAMAGE_BY_P53_CLASS_MEDIATOR	1.86e-38	1.65e-34	5.81216	-0.977578
GOBP_NEGATIVE_REGULATION_OF_PROTEIN_MODIFICATION_BY_SMALL_PROTEIN_CONJUGATION_OR_REMOVAL	1.86e-38	1.65e-34	5.81216	-2.98426
GOBP_NEGATIVE_REGULATION_OF_PROTEOLYSIS_INVOLVED_IN_CELLULAR_PROTEIN_CATABOLIC_PROCESS	1.86e-38	1.65e-34	5.81216	-1.61964
GOBP_NUCLEAR_TRANSCRIBED_MRNA_CATABOLIC_PROCESS	1.86e-38	1.65e-34	5.81216	-2.95824
GOBP_ORGANELLE_FUSION	1.86e-38	1.65e-34	5.81216	1.08113
GOBP_PEPTIDYL_PROLINE_MODIFICATION	1.86e-38	1.65e-34	5.81216	-0.0741596
GOBP_POSITIVE_REGULATION_OF_BLOOD_VESSEL_ENDOTHELIAL_CELL_MIGRATION	1.86e-38	1.65e-34	5.81216	0.152062
GOBP_POSITIVE_REGULATION_OF_NERVOUS_SYSTEM_DEVELOPMENT	1.86e-38	1.65e-34	5.81216	-1.83985
GOBP_PROTEIN_AUTOPROCESSING	1.86e-38	1.65e-34	5.81216	0.733936
GOBP_PROTEIN_KINASE_B_SIGNALING	1.86e-38	1.65e-34	5.81216	-3.32755
GOBP_REGULATION_OF_BIOLOGICAL_PROCESS_INVOLVED_IN_SYMBIOTIC_INTERACTION	1.86e-38	1.65e-34	5.81216	-0.569432
GOBP_REGULATION_OF_PROTEIN_LOCALIZATION_TO_NUCLEUS	1.86e-38	1.65e-34	5.81216	-2.92456
GOBP_REGULATION_OF_REPRODUCTIVE_PROCESS	1.86e-38	1.65e-34	5.81216	-0.833495
GOBP_RNA_LOCALIZATION	1.86e-38	1.65e-34	5.81216	-7.88437
GOBP_SPINDLE_ORGANIZATION	1.86e-38	1.65e-34	5.81216	-4.20029
GOBP_TRANSEPITHELIAL_TRANSPORT	1.86e-38	1.65e-34	5.81216	1.01941
GOBP_VASCULAR_PROCESS_IN_CIRCULATORY_SYSTEM	1.86e-38	1.65e-34	5.81216	-1.37059
GOCC_PLASMA_MEMBRANE_SIGNALING_RECEPTOR_COMPLEX	1.86e-38	1.65e-34	5.81216	-2.65488
GOMF_ANKYRIN_BINDING	1.86e-38	1.65e-34	5.81216	1.01184
GOMF_CELL_CELL_ADHESION_MEDIATOR_ACTIVITY	1.86e-38	1.65e-34	5.81216	2.69857
GOMF_CHEMOATTRACTANT_ACTIVITY	1.86e-38	1.65e-34	5.81216	0.25244
GOMF_DOUBLE_STRANDED_RNA_BINDING	1.86e-38	1.65e-34	5.81216	-3.32684
GOMF_LIPID_TRANSPORTER_ACTIVITY	1.86e-38	1.65e-34	5.81216	3.26922
GOMF_OXIDOREDUCTION_DRIVEN_ACTIVE_TRANSMEMBRANE_TRANSPORTER_ACTIVITY	1.86e-38	1.65e-34	5.81216	-5.06686
KEGG_GLIOMA	1.86e-38	1.65e-34	5.81216	1.18944
KEGG_PURINE_METABOLISM	1.86e-38	1.65e-34	5.81216	-3.78802
REACTOME_DNA_REPLICATION	1.86e-38	1.65e-34	5.81216	-6.66537
REACTOME_INTRACELLULAR_SIGNALING_BY_SECOND_MESSENGERS	1.86e-38	1.65e-34	5.81216	-3.81568
REACTOME_NUCLEAR_EVENTS_STIMULATED_BY_ALK_SIGNALING_IN_CANCER	1.86e-38	1.65e-34	5.81216	-0.395193
REACTOME_PEPTIDE_LIGAND_BINDING_RECEPTORS	1.86e-38	1.65e-34	5.81216	-0.490086
REACTOME_SYNTHESIS_OF_DNA	1.86e-38	1.65e-34	5.81216	-6.35555
REACTOME_THE_ROLE_OF_GTSE1_IN_G2_M_PROGRESSION_AFTER_G2_CHECKPOINT	1.86e-38	1.65e-34	5.81216	-4.33459
WP_ALLOGRAFT_REJECTION	1.86e-38	1.65e-34	5.81216	-3.56133
BIOCARTA_GCR_PATHWAY	9.54e-38	8.49e-34	5.75075	0.41627
GOBP_CELL_CYCLE_CHECKPOINT_SIGNALING	9.54e-38	8.49e-34	5.75075	-3.09635
GOBP_CELLULAR_RESPONSE_TO_INTERLEUKIN_1	9.54e-38	8.49e-34	5.75075	1.18724
GOBP_DNA_GEOMETRIC_CHANGE	9.54e-38	8.49e-34	5.75075	-2.79797
GOBP_GLOMERULAR_EPITHELIAL_CELL_DIFFERENTIATION	9.54e-38	8.49e-34	5.75075	0.541003
GOBP_IRON_COORDINATION_ENTITY_TRANSPORT	9.54e-38	8.49e-34	5.75075	1.30656
GOBP_NEGATIVE_REGULATION_OF_ION_TRANSPORT	9.54e-38	8.49e-34	5.75075	0.496962
GOBP_NEGATIVE_REGULATION_OF_KERATINOCYTE_PROLIFERATION	9.54e-38	8.49e-34	5.75075	1.43965
GOBP_NEGATIVE_REGULATION_OF_NEURON_DEATH	9.54e-38	8.49e-34	5.75075	-2.19032
GOBP_NEGATIVE_REGULATION_OF_PROTEIN_CONTAINING_COMPLEX_ASSEMBLY	9.54e-38	8.49e-34	5.75075	-0.802483
GOBP_NEGATIVE_REGULATION_OF_RNA_SPLICING	9.54e-38	8.49e-34	5.75075	-2.28805
GOBP_PLATELET_AGGREGATION	9.54e-38	8.49e-34	5.75075	-2.96085
GOBP_POSITIVE_REGULATION_OF_PROTEIN_CONTAINING_COMPLEX_ASSEMBLY	9.54e-38	8.49e-34	5.75075	-1.36447
GOBP_REGULATION_OF_ATP_BIOSYNTHETIC_PROCESS	9.54e-38	8.49e-34	5.75075	-1.06927
GOBP_REGULATION_OF_ATP_METABOLIC_PROCESS	9.54e-38	8.49e-34	5.75075	-0.40975
GOBP_REGULATION_OF_HETEROTYPIC_CELL_CELL_ADHESION	9.54e-38	8.49e-34	5.75075	1.16709
GOBP_REGULATION_OF_KERATINOCYTE_DIFFERENTIATION	9.54e-38	8.49e-34	5.75075	1.00136
GOBP_RESPONSE_TO_PROGESTERONE	9.54e-38	8.49e-34	5.75075	1.77855
GOBP_SECOND_MESSENGER_MEDIATED_SIGNALING	9.54e-38	8.49e-34	5.75075	-0.0319877
GOBP_SKELETAL_SYSTEM_MORPHOGENESIS	9.54e-38	8.49e-34	5.75075	-3.22914
GOCC_COMPLEX_OF_COLLAGEN_TRIMERS	9.54e-38	8.49e-34	5.75075	-3.56885
GOCC_CORTICAL_ACTIN_CYTOSKELETON	9.54e-38	8.49e-34	5.75075	-0.414458
GOCC_CYTOCHROME_COMPLEX	9.54e-38	8.49e-34	5.75075	-2.02935
GOCC_ENDOPLASMIC_RETICULUM_PROTEIN_CONTAINING_COMPLEX	9.54e-38	8.49e-34	5.75075	-1.83739
GOMF_ATP_HYDROLYSIS_ACTIVITY	9.54e-38	8.49e-34	5.75075	-8.15265
GOMF_CHANNEL_REGULATOR_ACTIVITY	9.54e-38	8.49e-34	5.75075	-0.161751
GOMF_LYASE_ACTIVITY	9.54e-38	8.49e-34	5.75075	-1.98638
GOMF_TETRAPYRROLE_BINDING	9.54e-38	8.49e-34	5.75075	0.864392
REACTOME_CLATHRIN_MEDIATED_ENDOCYTOSIS	9.54e-38	8.49e-34	5.75075	0.205218
REACTOME_MAPK6_MAPK4_SIGNALING	9.54e-38	8.49e-34	5.75075	-3.1627
REACTOME_PROTEIN_FOLDING	9.54e-38	8.49e-34	5.75075	-2.09046
REACTOME_PTEN_REGULATION	9.54e-38	8.49e-34	5.75075	-4.67614
REACTOME_RRNA_MODIFICATION_IN_THE_NUCLEUS_AND_CYTOSOL	9.54e-38	8.49e-34	5.75075	-3.97223
REACTOME_SIGNALING_BY_THE_B_CELL_RECEPTOR_BCR	9.54e-38	8.49e-34	5.75075	-3.13274
REACTOME_UCH_PROTEINASES	9.54e-38	8.49e-34	5.75075	-4.29352
WP_CALCIUM_REGULATION_IN_CARDIAC_CELLS	9.54e-38	8.49e-34	5.75075	1.01762
WP_LUNG_FIBROSIS	9.54e-38	8.49e-34	5.75075	-0.660266
WP_MAMMARY_GLAND_DEVELOPMENT_PATHWAY_PREGNANCY_AND_LACTATION_STAGE_3_OF_4	9.54e-38	8.49e-34	5.75075	1.11761
WP_METAPATHWAY_BIOTRANSFORMATION_PHASE_I_AND_II	9.54e-38	8.49e-34	5.75075	0.0901627
WP_PRIMARY_FOCAL_SEGMENTAL_GLOMERULOSCLEROSIS_FSGS	9.54e-38	8.49e-34	5.75075	-3.06266
WP_SUDDEN_INFANT_DEATH_SYNDROME_SIDS_SUSCEPTIBILITY_PATHWAYS	9.54e-38	8.49e-34	5.75075	0.0983975
GOBP_BLASTOCYST_FORMATION	4.82e-37	4.28e-33	5.68929	1.34041
GOBP_CARDIAC_MUSCLE_CELL_CONTRACTION	4.82e-37	4.28e-33	5.68929	0.46098
GOBP_CELL_ADHESION_MEDIATED_BY_INTEGRIN	4.82e-37	4.28e-33	5.68929	-3.43944
GOBP_CELL_MIGRATION_INVOLVED_IN_SPROUTING_ANGIOGENESIS	4.82e-37	4.28e-33	5.68929	-0.490133
GOBP_CELLULAR_MODIFIED_AMINO_ACID_METABOLIC_PROCESS	4.82e-37	4.28e-33	5.68929	0.784004
GOBP_CELLULAR_RESPONSE_TO_TOPOLOGICALLY_INCORRECT_PROTEIN	4.82e-37	4.28e-33	5.68929	-0.0348852
GOBP_CELLULAR_RESPONSE_TO_VASCULAR_ENDOTHELIAL_GROWTH_FACTOR_STIMULUS	4.82e-37	4.28e-33	5.68929	-0.0700378
GOBP_CHROMATIN_REMODELING	4.82e-37	4.28e-33	5.68929	-4.71567
GOBP_DNA_RECOMBINATION	4.82e-37	4.28e-33	5.68929	-7.32827
GOBP_EPITHELIAL_CELL_DIFFERENTIATION_INVOLVED_IN_KIDNEY_DEVELOPMENT	4.82e-37	4.28e-33	5.68929	0.162277
GOBP_ESTABLISHMENT_OF_CELL_POLARITY	4.82e-37	4.28e-33	5.68929	-0.586565
GOBP_FOREBRAIN_DEVELOPMENT	4.82e-37	4.28e-33	5.68929	-3.0164
GOBP_FORMATION_OF_PRIMARY_GERM_LAYER	4.82e-37	4.28e-33	5.68929	-4.26591
GOBP_GLUTATHIONE_METABOLIC_PROCESS	4.82e-37	4.28e-33	5.68929	-0.233096
GOBP_GLYCEROPHOSPHOLIPID_METABOLIC_PROCESS	4.82e-37	4.28e-33	5.68929	1.00327
GOBP_HISTONE_DEACETYLATION	4.82e-37	4.28e-33	5.68929	0.788039
GOBP_LEUKOCYTE_APOPTOTIC_PROCESS	4.82e-37	4.28e-33	5.68929	-1.41728
GOBP_LYMPHOCYTE_COSTIMULATION	4.82e-37	4.28e-33	5.68929	-0.400842
GOBP_MEMBRANE_REPOLARIZATION	4.82e-37	4.28e-33	5.68929	-1.03278
GOBP_MORPHOGENESIS_OF_A_BRANCHING_STRUCTURE	4.82e-37	4.28e-33	5.68929	-0.339134
GOBP_MORPHOGENESIS_OF_EMBRYONIC_EPITHELIUM	4.82e-37	4.28e-33	5.68929	-0.7465
GOBP_NEGATIVE_REGULATION_OF_LIPASE_ACTIVITY	4.82e-37	4.28e-33	5.68929	0.961537
GOBP_NUCLEOSIDE_METABOLIC_PROCESS	4.82e-37	4.28e-33	5.68929	0.633612
GOBP_PEPTIDYL_SERINE_MODIFICATION	4.82e-37	4.28e-33	5.68929	-3.43197
GOBP_POSITIVE_REGULATION_OF_ION_TRANSPORT	4.82e-37	4.28e-33	5.68929	-1.51506
GOBP_POSITIVE_REGULATION_OF_NEUROGENESIS	4.82e-37	4.28e-33	5.68929	-1.33054
GOBP_POSITIVE_REGULATION_OF_NUCLEOTIDE_METABOLIC_PROCESS	4.82e-37	4.28e-33	5.68929	-1.23217
GOBP_POSITIVE_REGULATION_OF_RESPONSE_TO_DNA_DAMAGE_STIMULUS	4.82e-37	4.28e-33	5.68929	-4.20868
GOBP_POSITIVE_REGULATION_OF_STRIATED_MUSCLE_CELL_DIFFERENTIATION	4.82e-37	4.28e-33	5.68929	0.884119
GOBP_REGULATION_OF_CELL_DIVISION	4.82e-37	4.28e-33	5.68929	-1.03834
GOBP_REGULATION_OF_FATTY_ACID_METABOLIC_PROCESS	4.82e-37	4.28e-33	5.68929	1.2202
GOBP_REGULATION_OF_PROTEIN_POLYMERIZATION	4.82e-37	4.28e-33	5.68929	-0.751626
GOBP_REGULATION_OF_PROTEIN_SECRETION	4.82e-37	4.28e-33	5.68929	0.828276
GOBP_RESPONSE_TO_INTERLEUKIN_4	4.82e-37	4.28e-33	5.68929	-1.52231
GOBP_SENSORY_ORGAN_MORPHOGENESIS	4.82e-37	4.28e-33	5.68929	-0.175407
GOMF_HEXOSYLTRANSFERASE_ACTIVITY	4.82e-37	4.28e-33	5.68929	-0.714815
GOMF_MACROLIDE_BINDING	4.82e-37	4.28e-33	5.68929	0.951579
GOMF_NUCLEASE_ACTIVITY	4.82e-37	4.28e-33	5.68929	-2.50249
GOMF_NUCLEOSIDE_TRIPHOSPHATASE_REGULATOR_ACTIVITY	4.82e-37	4.28e-33	5.68929	-0.438189
GOMF_ORGANIC_ANION_TRANSMEMBRANE_TRANSPORTER_ACTIVITY	4.82e-37	4.28e-33	5.68929	-1.06152
HALLMARK_UV_RESPONSE_DN	4.82e-37	4.28e-33	5.68929	-2.69813
KEGG_PATHOGENIC_ESCHERICHIA_COLI_INFECTION	4.82e-37	4.28e-33	5.68929	-0.925924
REACTOME_COLLAGEN_DEGRADATION	4.82e-37	4.28e-33	5.68929	-5.91881
REACTOME_DEFENSINS	4.82e-37	4.28e-33	5.68929	2.34281
REACTOME_DISEASES_OF_GLYCOSYLATION	4.82e-37	4.28e-33	5.68929	-1.6532
REACTOME_LATE_ENDOSOMAL_MICROAUTOPHAGY	4.82e-37	4.28e-33	5.68929	-0.588331
REACTOME_LEISHMANIA_INFECTION	4.82e-37	4.28e-33	5.68929	-1.04828
REACTOME_REGULATION_OF_TP53_ACTIVITY	4.82e-37	4.28e-33	5.68929	-2.87204
REACTOME_SCAVENGING_BY_CLASS_A_RECEPTORS	4.82e-37	4.28e-33	5.68929	-3.01315
WP_PATHOGENIC_ESCHERICHIA_COLI_INFECTION	4.82e-37	4.28e-33	5.68929	-0.925924
WP_RAS_SIGNALING	4.82e-37	4.28e-33	5.68929	3.46812
WP_REGULATION_OF_ACTIN_CYTOSKELETON	4.82e-37	4.28e-33	5.68929	-2.07783
GOBP_CELL_DIFFERENTIATION_INVOLVED_IN_KIDNEY_DEVELOPMENT	2.39e-36	2.13e-32	5.62777	0.0879411
GOBP_COGNITION	2.39e-36	2.13e-32	5.62777	-0.481865
GOBP_CYTOSKELETON_DEPENDENT_INTRACELLULAR_TRANSPORT	2.39e-36	2.13e-32	5.62777	-0.952719
GOBP_GLYCOPROTEIN_CATABOLIC_PROCESS	2.39e-36	2.13e-32	5.62777	0.947536
GOBP_HEART_MORPHOGENESIS	2.39e-36	2.13e-32	5.62777	-3.0917
GOBP_ICOSANOID_BIOSYNTHETIC_PROCESS	2.39e-36	2.13e-32	5.62777	0.710728
GOBP_MEMBRANE_LIPID_BIOSYNTHETIC_PROCESS	2.39e-36	2.13e-32	5.62777	3.64613
GOBP_NEGATIVE_REGULATION_OF_CELL_GROWTH	2.39e-36	2.13e-32	5.62777	-0.296766
GOBP_NEGATIVE_REGULATION_OF_SECRETION	2.39e-36	2.13e-32	5.62777	1.14405
GOBP_NOTCH_SIGNALING_PATHWAY	2.39e-36	2.13e-32	5.62777	0.149046
GOBP_POSITIVE_CHEMOTAXIS	2.39e-36	2.13e-32	5.62777	0.0629369
GOBP_PRIMARY_ALCOHOL_METABOLIC_PROCESS	2.39e-36	2.13e-32	5.62777	2.12179
GOBP_PYRIMIDINE_NUCLEOTIDE_METABOLIC_PROCESS	2.39e-36	2.13e-32	5.62777	-0.832952
GOBP_REGULATION_OF_UBIQUITIN_DEPENDENT_PROTEIN_CATABOLIC_PROCESS	2.39e-36	2.13e-32	5.62777	-2.56784
GOBP_RESPIRATORY_BURST	2.39e-36	2.13e-32	5.62777	1.0283
GOBP_RESPONSE_TO_STARVATION	2.39e-36	2.13e-32	5.62777	2.07339
GOBP_RNA_PHOSPHODIESTER_BOND_HYDROLYSIS	2.39e-36	2.13e-32	5.62777	-2.18544
GOBP_SIGNAL_TRANSDUCTION_IN_RESPONSE_TO_DNA_DAMAGE	2.39e-36	2.13e-32	5.62777	-3.32286
GOBP_SMOOTH_MUSCLE_CELL_PROLIFERATION	2.39e-36	2.13e-32	5.62777	-0.709777
GOBP_SODIUM_ION_TRANSMEMBRANE_TRANSPORT	2.39e-36	2.13e-32	5.62777	2.13313
GOBP_TELENCEPHALON_DEVELOPMENT	2.39e-36	2.13e-32	5.62777	-2.44404
GOBP_TIGHT_JUNCTION_ORGANIZATION	2.39e-36	2.13e-32	5.62777	1.88925
GOCC_METHYLOSOME	2.39e-36	2.13e-32	5.62777	-2.01572
GOMF_CHROMATIN_DNA_BINDING	2.39e-36	2.13e-32	5.62777	-1.09478
GOMF_GLYCOLIPID_BINDING	2.39e-36	2.13e-32	5.62777	0.582883
GOMF_GLYCOSYLTRANSFERASE_ACTIVITY	2.39e-36	2.13e-32	5.62777	-0.515031
GOMF_PHOSPHATIDYLINOSITOL_4_5_BISPHOSPHATE_BINDING	2.39e-36	2.13e-32	5.62777	1.21261
GOMF_SINGLE_STRANDED_DNA_BINDING	2.39e-36	2.13e-32	5.62777	-4.89735
KEGG_PYRIMIDINE_METABOLISM	2.39e-36	2.13e-32	5.62777	-1.80825
REACTOME_ANTIGEN_PROCESSING_UBIQUITINATION_PROTEASOME_DEGRADATION	2.39e-36	2.13e-32	5.62777	-3.60788
REACTOME_CELLULAR_RESPONSE_TO_HEAT_STRESS	2.39e-36	2.13e-32	5.62777	-1.25609
REACTOME_GAP_JUNCTION_TRAFFICKING_AND_REGULATION	2.39e-36	2.13e-32	5.62777	1.59342
REACTOME_TP53_REGULATES_METABOLIC_GENES	2.39e-36	2.13e-32	5.62777	-3.17349
WP_MIRNAS_INVOLVEMENT_IN_THE_IMMUNE_RESPONSE_IN_SEPSIS	2.39e-36	2.13e-32	5.62777	1.72509
GOBP_ANION_TRANSMEMBRANE_TRANSPORT	1.17e-35	1.04e-31	5.56619	-2.5189
GOBP_ANOIKIS	1.17e-35	1.04e-31	5.56619	-0.642984
GOBP_ANTIGEN_RECEPTOR_MEDIATED_SIGNALING_PATHWAY	1.17e-35	1.04e-31	5.56619	-2.76433
GOBP_BRANCHING_MORPHOGENESIS_OF_AN_EPITHELIAL_TUBE	1.17e-35	1.04e-31	5.56619	-0.903461
GOBP_CELL_AGING	1.17e-35	1.04e-31	5.56619	-1.98588
GOBP_CELL_RECOGNITION	1.17e-35	1.04e-31	5.56619	-2.44186
GOBP_CELLULAR_COMPONENT_ASSEMBLY_INVOLVED_IN_MORPHOGENESIS	1.17e-35	1.04e-31	5.56619	-1.14187
GOBP_DNA_BIOSYNTHETIC_PROCESS	1.17e-35	1.04e-31	5.56619	-5.46488
GOBP_EPITHELIAL_TUBE_FORMATION	1.17e-35	1.04e-31	5.56619	-0.582962
GOBP_EXOCYTOSIS	1.17e-35	1.04e-31	5.56619	4.66066
GOBP_GLOMERULAR_EPITHELIUM_DEVELOPMENT	1.17e-35	1.04e-31	5.56619	0.502054
GOBP_MAMMARY_GLAND_DEVELOPMENT	1.17e-35	1.04e-31	5.56619	0.100989
GOBP_METHYLATION	1.17e-35	1.04e-31	5.56619	-5.70988
GOBP_MONOSACCHARIDE_METABOLIC_PROCESS	1.17e-35	1.04e-31	5.56619	-0.812813
GOBP_NEGATIVE_REGULATION_OF_ANOIKIS	1.17e-35	1.04e-31	5.56619	-0.0617269
GOBP_NEGATIVE_REGULATION_OF_UBIQUITIN_PROTEIN_LIGASE_ACTIVITY	1.17e-35	1.04e-31	5.56619	-1.9799
GOBP_POSITIVE_REGULATION_OF_DNA_BIOSYNTHETIC_PROCESS	1.17e-35	1.04e-31	5.56619	-3.20854
GOBP_POSITIVE_REGULATION_OF_MITOCHONDRION_ORGANIZATION	1.17e-35	1.04e-31	5.56619	0.442005
GOBP_POSITIVE_REGULATION_OF_MITOTIC_CELL_CYCLE_PHASE_TRANSITION	1.17e-35	1.04e-31	5.56619	-1.6622
GOBP_POSITIVE_REGULATION_OF_PROTEIN_BINDING	1.17e-35	1.04e-31	5.56619	-2.2794
GOBP_POSITIVE_REGULATION_OF_SUPRAMOLECULAR_FIBER_ORGANIZATION	1.17e-35	1.04e-31	5.56619	-0.924876
GOBP_REGULATION_OF_CALCIUM_ION_TRANSMEMBRANE_TRANSPORT	1.17e-35	1.04e-31	5.56619	-1.0269
GOBP_REGULATION_OF_DNA_BINDING	1.17e-35	1.04e-31	5.56619	-0.63466
GOBP_REGULATION_OF_ENDOCYTOSIS	1.17e-35	1.04e-31	5.56619	-1.27795
GOBP_REGULATION_OF_NUCLEOTIDE_METABOLIC_PROCESS	1.17e-35	1.04e-31	5.56619	-0.341847
GOBP_REGULATION_OF_OSTEOBLAST_DIFFERENTIATION	1.17e-35	1.04e-31	5.56619	-2.09546
GOBP_REGULATION_OF_SODIUM_ION_TRANSPORT	1.17e-35	1.04e-31	5.56619	0.493016
GOBP_RESPONSE_TO_VITAMIN	1.17e-35	1.04e-31	5.56619	-1.50777
GOBP_RIBONUCLEOSIDE_DIPHOSPHATE_METABOLIC_PROCESS	1.17e-35	1.04e-31	5.56619	-0.971865
GOBP_SENSORY_PERCEPTION_OF_LIGHT_STIMULUS	1.17e-35	1.04e-31	5.56619	-0.831175
GOBP_STEROL_METABOLIC_PROCESS	1.17e-35	1.04e-31	5.56619	3.19308
GOBP_TROPHECTODERMAL_CELL_DIFFERENTIATION	1.17e-35	1.04e-31	5.56619	1.49515
GOBP_VENTRICULAR_CARDIAC_MUSCLE_TISSUE_DEVELOPMENT	1.17e-35	1.04e-31	5.56619	0.270708
GOCC_CORTICAL_CYTOSKELETON	1.17e-35	1.04e-31	5.56619	-0.39741
GOCC_GOLGI_APPARATUS_SUBCOMPARTMENT	1.17e-35	1.04e-31	5.56619	0.558445
GOCC_PHAGOCYTIC_VESICLE	1.17e-35	1.04e-31	5.56619	0.310955
GOCC_PLASMA_MEMBRANE_RAFT	1.17e-35	1.04e-31	5.56619	0.0817654
GOCC_SCF_UBIQUITIN_LIGASE_COMPLEX	1.17e-35	1.04e-31	5.56619	0.604371
GOMF_COLLAGEN_BINDING	1.17e-35	1.04e-31	5.56619	-5.29639
GOMF_PROTEIN_KINASE_C_BINDING	1.17e-35	1.04e-31	5.56619	-1.21346
KEGG_GNRH_SIGNALING_PATHWAY	1.17e-35	1.04e-31	5.56619	2.73317
REACTOME_COLLAGEN_BIOSYNTHESIS_AND_MODIFYING_ENZYMES	1.17e-35	1.04e-31	5.56619	-6.39212
REACTOME_INTERFERON_GAMMA_SIGNALING	1.17e-35	1.04e-31	5.56619	-2.46665
REACTOME_JOSEPHIN_DOMAIN_DUBS	1.17e-35	1.04e-31	5.56619	-0.555059
REACTOME_METABOLISM_OF_NUCLEOTIDES	1.17e-35	1.04e-31	5.56619	-2.13959
REACTOME_RESPIRATORY_ELECTRON_TRANSPORT	1.17e-35	1.04e-31	5.56619	-6.68637
REACTOME_RESPIRATORY_ELECTRON_TRANSPORT_ATP_SYNTHESIS_BY_CHEMIOSMOTIC_COUPLING_AND_HEAT_PRODUCTION_BY_UNCOUPLING_PROTEINS	1.17e-35	1.04e-31	5.56619	-8.3022
REACTOME_SIGNALING_BY_PTK6	1.17e-35	1.04e-31	5.56619	-0.157158
REACTOME_SIGNALING_BY_TGFB_FAMILY_MEMBERS	1.17e-35	1.04e-31	5.56619	-1.23727
REACTOME_TYPE_I_HEMIDESMOSOME_ASSEMBLY	1.17e-35	1.04e-31	5.56619	-3.00575
WP_CCL18_SIGNALING_PATHWAY	1.17e-35	1.04e-31	5.56619	-2.78052
WP_ECTODERM_DIFFERENTIATION	1.17e-35	1.04e-31	5.56619	0.621212
WP_PROLACTIN_SIGNALING_PATHWAY	1.17e-35	1.04e-31	5.56619	-0.922273
GOBP_CELL_DEATH_IN_RESPONSE_TO_OXIDATIVE_STRESS	5.63e-35	5.01e-31	5.50455	-0.994567
GOBP_CELLULAR_AMINO_ACID_METABOLIC_PROCESS	5.63e-35	5.01e-31	5.50455	-3.07289
GOBP_CELLULAR_RESPONSE_TO_ACID_CHEMICAL	5.63e-35	5.01e-31	5.50455	-3.6177
GOBP_CELLULAR_RESPONSE_TO_IONIZING_RADIATION	5.63e-35	5.01e-31	5.50455	-1.4
GOBP_DEVELOPMENTAL_CELL_GROWTH	5.63e-35	5.01e-31	5.50455	-1.25847
GOBP_EMBRYONIC_ORGAN_MORPHOGENESIS	5.63e-35	5.01e-31	5.50455	0.55345
GOBP_GLUCOSE_METABOLIC_PROCESS	5.63e-35	5.01e-31	5.50455	-0.186915
GOBP_MAINTENANCE_OF_PROTEIN_LOCATION	5.63e-35	5.01e-31	5.50455	-1.55077
GOBP_MITOCHONDRIAL_MEMBRANE_ORGANIZATION	5.63e-35	5.01e-31	5.50455	-0.867032
GOBP_NEUROMUSCULAR_PROCESS_CONTROLLING_POSTURE	5.63e-35	5.01e-31	5.50455	1.38724
GOBP_PALLIUM_DEVELOPMENT	5.63e-35	5.01e-31	5.50455	-1.75467
GOBP_POSITIVE_REGULATION_OF_ADAPTIVE_IMMUNE_RESPONSE	5.63e-35	5.01e-31	5.50455	-1.08964
GOBP_POSITIVE_REGULATION_OF_FIBROBLAST_PROLIFERATION	5.63e-35	5.01e-31	5.50455	-2.05694
GOBP_POSITIVE_REGULATION_OF_TRANSMEMBRANE_TRANSPORT	5.63e-35	5.01e-31	5.50455	-1.93636
GOBP_PYRUVATE_METABOLIC_PROCESS	5.63e-35	5.01e-31	5.50455	-1.04868
GOBP_REGULATION_OF_CALCIUM_ION_TRANSPORT	5.63e-35	5.01e-31	5.50455	-1.96631
GOBP_REGULATION_OF_CELL_JUNCTION_ASSEMBLY	5.63e-35	5.01e-31	5.50455	-0.647768
GOBP_REGULATION_OF_MYELOID_CELL_DIFFERENTIATION	5.63e-35	5.01e-31	5.50455	-0.343052
GOBP_REGULATION_OF_RHO_PROTEIN_SIGNAL_TRANSDUCTION	5.63e-35	5.01e-31	5.50455	-0.741854
GOBP_REGULATION_OF_SUBSTRATE_ADHESION_DEPENDENT_CELL_SPREADING	5.63e-35	5.01e-31	5.50455	-0.998927
GOBP_RENAL_SYSTEM_PROCESS	5.63e-35	5.01e-31	5.50455	0.348241
GOBP_RESPONSE_TO_MINERALOCORTICOID	5.63e-35	5.01e-31	5.50455	-1.21653
GOBP_TUBE_FORMATION	5.63e-35	5.01e-31	5.50455	-0.813279
GOCC_BRUSH_BORDER	5.63e-35	5.01e-31	5.50455	-1.35555
GOCC_COLLAGEN_TRIMER	5.63e-35	5.01e-31	5.50455	-6.52943
GOCC_PLATELET_ALPHA_GRANULE_LUMEN	5.63e-35	5.01e-31	5.50455	-2.49521
GOMF_OXIDOREDUCTASE_ACTIVITY_ACTING_ON_A_SULFUR_GROUP_OF_DONORS	5.63e-35	5.01e-31	5.50455	0.306955
GOMF_PROTEIN_TYROSINE_KINASE_ACTIVATOR_ACTIVITY	5.63e-35	5.01e-31	5.50455	0.554548
GOMF_TRANSLATION_FACTOR_ACTIVITY_RNA_BINDING	5.63e-35	5.01e-31	5.50455	-2.51078
KEGG_ARACHIDONIC_ACID_METABOLISM	5.63e-35	5.01e-31	5.50455	1.59838
KEGG_CALCIUM_SIGNALING_PATHWAY	5.63e-35	5.01e-31	5.50455	0.846445
REACTOME_CELLULAR_SENESCENCE	5.63e-35	5.01e-31	5.50455	-0.838956
REACTOME_DEUBIQUITINATION	5.63e-35	5.01e-31	5.50455	-4.88028
REACTOME_DNA_REPLICATION_PRE_INITIATION	5.63e-35	5.01e-31	5.50455	-5.21718
REACTOME_DOWNREGULATION_OF_ERBB2_SIGNALING	5.63e-35	5.01e-31	5.50455	-0.375192
REACTOME_G2_M_CHECKPOINTS	5.63e-35	5.01e-31	5.50455	-6.45522
REACTOME_PROTEIN_LOCALIZATION	5.63e-35	5.01e-31	5.50455	-3.29937
REACTOME_SIGNALING_BY_NOTCH1_HD_DOMAIN_MUTANTS_IN_CANCER	5.63e-35	5.01e-31	5.50455	-0.958452
REACTOME_TRANSCRIPTIONAL_REGULATION_BY_RUNX3	5.63e-35	5.01e-31	5.50455	-4.29383
WP_EGFEGFR_SIGNALING_PATHWAY	5.63e-35	5.01e-31	5.50455	-0.958935
WP_MAPK_SIGNALING_PATHWAY	5.63e-35	5.01e-31	5.50455	-0.44021
GOBP_AMINO_ACID_TRANSPORT	2.67e-34	2.37e-30	5.44284	-0.820992
GOBP_APICAL_JUNCTION_ASSEMBLY	2.67e-34	2.37e-30	5.44284	2.54926
GOBP_BONE_MINERALIZATION	2.67e-34	2.37e-30	5.44284	-0.233965
GOBP_CELL_FATE_COMMITMENT	2.67e-34	2.37e-30	5.44284	-1.16305
GOBP_CELLULAR_RESPONSE_TO_LIGHT_STIMULUS	2.67e-34	2.37e-30	5.44284	-3.43921
GOBP_DESMOSOME_ORGANIZATION	2.67e-34	2.37e-30	5.44284	1.9664
GOBP_GRANULOCYTE_ACTIVATION	2.67e-34	2.37e-30	5.44284	1.18458
GOBP_MEMBRANE_BIOGENESIS	2.67e-34	2.37e-30	5.44284	0.334463
GOBP_NEGATIVE_REGULATION_OF_DNA_BINDING_TRANSCRIPTION_FACTOR_ACTIVITY	2.67e-34	2.37e-30	5.44284	-0.75617
GOBP_NEGATIVE_REGULATION_OF_LEUKOCYTE_CELL_CELL_ADHESION	2.67e-34	2.37e-30	5.44284	0.964431
GOBP_ORGANELLE_MEMBRANE_FUSION	2.67e-34	2.37e-30	5.44284	1.66702
GOBP_POSITIVE_REGULATION_OF_ION_TRANSMEMBRANE_TRANSPORT	2.67e-34	2.37e-30	5.44284	-1.69611
GOBP_POSITIVE_REGULATION_OF_LEUKOCYTE_MEDIATED_IMMUNITY	2.67e-34	2.37e-30	5.44284	-0.957037
GOBP_POSITIVE_REGULATION_OF_SIGNAL_TRANSDUCTION_BY_P53_CLASS_MEDIATOR	2.67e-34	2.37e-30	5.44284	-2.16662
GOBP_POTASSIUM_ION_TRANSPORT	2.67e-34	2.37e-30	5.44284	-1.56822
GOBP_PROTEIN_CONTAINING_COMPLEX_DISASSEMBLY	2.67e-34	2.37e-30	5.44284	-0.0165383
GOBP_PYRIMIDINE_RIBONUCLEOTIDE_BIOSYNTHETIC_PROCESS	2.67e-34	2.37e-30	5.44284	-0.231154
GOBP_REGULATION_OF_ACTION_POTENTIAL	2.67e-34	2.37e-30	5.44284	1.06757
GOBP_REGULATION_OF_INTRINSIC_APOPTOTIC_SIGNALING_PATHWAY_BY_P53_CLASS_MEDIATOR	2.67e-34	2.37e-30	5.44284	-1.54558
GOBP_REGULATION_OF_NECROTIC_CELL_DEATH	2.67e-34	2.37e-30	5.44284	1.0558
GOBP_REGULATION_OF_RNA_SPLICING	2.67e-34	2.37e-30	5.44284	-6.72666
GOCC_LATE_ENDOSOME	2.67e-34	2.37e-30	5.44284	0.520055
GOCC_RESPIRATORY_CHAIN_COMPLEX_IV	2.67e-34	2.37e-30	5.44284	-1.17641
GOCC_U12_TYPE_SPLICEOSOMAL_COMPLEX	2.67e-34	2.37e-30	5.44284	-2.23621
GOMF_MHC_CLASS_II_PROTEIN_COMPLEX_BINDING	2.67e-34	2.37e-30	5.44284	-2.24773
GOMF_PROTEIN_TYROSINE_KINASE_BINDING	2.67e-34	2.37e-30	5.44284	-0.957818
HALLMARK_PI3K_AKT_MTOR_SIGNALING	2.67e-34	2.37e-30	5.44284	-0.494787
KEGG_CELL_CYCLE	2.67e-34	2.37e-30	5.44284	-4.27182
KEGG_OOCYTE_MEIOSIS	2.67e-34	2.37e-30	5.44284	0.340306
REACTOME_AMYLOID_FIBER_FORMATION	2.67e-34	2.37e-30	5.44284	-1.39695
REACTOME_ANTIVIRAL_MECHANISM_BY_IFN_STIMULATED_GENES	2.67e-34	2.37e-30	5.44284	-1.34263
REACTOME_APC_C_MEDIATED_DEGRADATION_OF_CELL_CYCLE_PROTEINS	2.67e-34	2.37e-30	5.44284	-5.11469
REACTOME_APOPTOTIC_EXECUTION_PHASE	2.67e-34	2.37e-30	5.44284	1.42664
REACTOME_COLLAGEN_CHAIN_TRIMERIZATION	2.67e-34	2.37e-30	5.44284	-5.27445
REACTOME_ESR_MEDIATED_SIGNALING	2.67e-34	2.37e-30	5.44284	-2.0795
REACTOME_GLOBAL_GENOME_NUCLEOTIDE_EXCISION_REPAIR_GG_NER	2.67e-34	2.37e-30	5.44284	-2.86492
REACTOME_GLYCOGEN_SYNTHESIS	2.67e-34	2.37e-30	5.44284	-0.157389
REACTOME_MET_ACTIVATES_PTK2_SIGNALING	2.67e-34	2.37e-30	5.44284	-4.68549
REACTOME_PHASE_II_CONJUGATION_OF_COMPOUNDS	2.67e-34	2.37e-30	5.44284	-0.71251
REACTOME_RIPK1_MEDIATED_REGULATED_NECROSIS	2.67e-34	2.37e-30	5.44284	-0.501696
GOBP_APOPTOTIC_MITOCHONDRIAL_CHANGES	1.24e-33	1.11e-29	5.38107	1.11861
GOBP_CALCIUM_INDEPENDENT_CELL_CELL_ADHESION_VIA_PLASMA_MEMBRANE_CELL_ADHESION_MOLECULES	1.24e-33	1.11e-29	5.38107	1.63463
GOBP_CARDIAC_MUSCLE_CELL_MEMBRANE_REPOLARIZATION	1.24e-33	1.11e-29	5.38107	-0.55694
GOBP_CELL_CELL_RECOGNITION	1.24e-33	1.11e-29	5.38107	-0.789371
GOBP_CELLULAR_RESPONSE_TO_NUTRIENT	1.24e-33	1.11e-29	5.38107	-0.727041
GOBP_CELLULAR_RESPONSE_TO_UNFOLDED_PROTEIN	1.24e-33	1.11e-29	5.38107	0.30699
GOBP_FIBRINOLYSIS	1.24e-33	1.11e-29	5.38107	0.12251
GOBP_KERATINOCYTE_DEVELOPMENT	1.24e-33	1.11e-29	5.38107	1.18421
GOBP_MATURATION_OF_SSU_RRNA_FROM_TRICISTRONIC_RRNA_TRANSCRIPT_SSU_RRNA_5_8S_RRNA_LSU_RRNA	1.24e-33	1.11e-29	5.38107	-2.07026
GOBP_NEGATIVE_REGULATION_OF_EXTRINSIC_APOPTOTIC_SIGNALING_PATHWAY	1.24e-33	1.11e-29	5.38107	-0.752928
GOBP_NEGATIVE_REGULATION_OF_STRESS_ACTIVATED_PROTEIN_KINASE_SIGNALING_CASCADE	1.24e-33	1.11e-29	5.38107	0.901223
GOBP_NEGATIVE_REGULATION_OF_TRANSMEMBRANE_RECEPTOR_PROTEIN_SERINE_THREONINE_KINASE_SIGNALING_PATHWAY	1.24e-33	1.11e-29	5.38107	-2.41046
GOBP_NEURON_PROJECTION_REGENERATION	1.24e-33	1.11e-29	5.38107	0.117539
GOBP_POSITIVE_REGULATION_OF_ATP_METABOLIC_PROCESS	1.24e-33	1.11e-29	5.38107	-1.21747
GOBP_POSITIVE_REGULATION_OF_EPIDERMAL_CELL_DIFFERENTIATION	1.24e-33	1.11e-29	5.38107	0.438811
GOBP_POSITIVE_REGULATION_OF_MYELOID_CELL_DIFFERENTIATION	1.24e-33	1.11e-29	5.38107	-0.00357002
GOBP_PROTEIN_DNA_COMPLEX_SUBUNIT_ORGANIZATION	1.24e-33	1.11e-29	5.38107	-5.0067
GOBP_PROTEIN_HETEROOLIGOMERIZATION	1.24e-33	1.11e-29	5.38107	0.315088
GOBP_REGULATION_OF_CD4_POSITIVE_ALPHA_BETA_T_CELL_ACTIVATION	1.24e-33	1.11e-29	5.38107	0.543281
GOBP_REGULATION_OF_MICROTUBULE_BASED_PROCESS	1.24e-33	1.11e-29	5.38107	-1.59579
GOBP_REGULATION_OF_OSSIFICATION	1.24e-33	1.11e-29	5.38107	0.543912
GOBP_REGULATION_OF_PROTEIN_LOCALIZATION_TO_MEMBRANE	1.24e-33	1.11e-29	5.38107	-0.00469578
GOBP_REGULATION_OF_STEROID_METABOLIC_PROCESS	1.24e-33	1.11e-29	5.38107	-0.674154
GOBP_REGULATION_OF_T_CELL_MEDIATED_IMMUNITY	1.24e-33	1.11e-29	5.38107	-0.686105
GOBP_RENAL_ABSORPTION	1.24e-33	1.11e-29	5.38107	1.31093
GOBP_RESPONSE_TO_CALCIUM_ION	1.24e-33	1.11e-29	5.38107	1.3308
GOBP_SECONDARY_ALCOHOL_METABOLIC_PROCESS	1.24e-33	1.11e-29	5.38107	3.0031
GOBP_T_CELL_MEDIATED_IMMUNITY	1.24e-33	1.11e-29	5.38107	-1.28533
GOCC_SITE_OF_POLARIZED_GROWTH	1.24e-33	1.11e-29	5.38107	-1.10603
GOCC_TRANS_GOLGI_NETWORK	1.24e-33	1.11e-29	5.38107	0.675271
GOCC_TRANSPORT_VESICLE	1.24e-33	1.11e-29	5.38107	1.79414
GOMF_CALMODULIN_BINDING	1.24e-33	1.11e-29	5.38107	-0.981327
GOMF_CHEMOKINE_ACTIVITY	1.24e-33	1.11e-29	5.38107	-0.481687
GOMF_ENDONUCLEASE_ACTIVITY	1.24e-33	1.11e-29	5.38107	-1.40684
GOMF_MHC_PROTEIN_COMPLEX_BINDING	1.24e-33	1.11e-29	5.38107	-2.3565
GOMF_UBIQUITIN_LIKE_PROTEIN_LIGASE_ACTIVITY	1.24e-33	1.11e-29	5.38107	1.59645
HALLMARK_PEROXISOME	1.24e-33	1.11e-29	5.38107	0.0871989
REACTOME_CDT1_ASSOCIATION_WITH_THE_CDC6_ORC_ORIGIN_COMPLEX	1.24e-33	1.11e-29	5.38107	-3.84451
REACTOME_METABOLISM_OF_VITAMINS_AND_COFACTORS	1.24e-33	1.11e-29	5.38107	-0.626573
REACTOME_RESPONSE_OF_MTB_TO_PHAGOCYTOSIS	1.24e-33	1.11e-29	5.38107	-0.526126
REACTOME_SIGNALING_BY_EGFR_IN_CANCER	1.24e-33	1.11e-29	5.38107	-0.145347
REACTOME_SIGNALING_BY_NOTCH1	1.24e-33	1.11e-29	5.38107	-1.1473
REACTOME_TRANSCRIPTION_COUPLED_NUCLEOTIDE_EXCISION_REPAIR_TC_NER	1.24e-33	1.11e-29	5.38107	-2.89583
GOBP_ACTIN_FILAMENT_POLYMERIZATION	5.71e-33	5.08e-29	5.31923	-0.523809
GOBP_ACTIN_POLYMERIZATION_OR_DEPOLYMERIZATION	5.71e-33	5.08e-29	5.31923	-0.836974
GOBP_ADP_METABOLIC_PROCESS	5.71e-33	5.08e-29	5.31923	-0.772597
GOBP_BIOLOGICAL_PROCESS_INVOLVED_IN_INTERACTION_WITH_SYMBIONT	5.71e-33	5.08e-29	5.31923	-1.64603
GOBP_CD4_POSITIVE_ALPHA_BETA_T_CELL_ACTIVATION	5.71e-33	5.08e-29	5.31923	0.772052
GOBP_EPITHELIAL_CELL_APOPTOTIC_PROCESS	5.71e-33	5.08e-29	5.31923	0.727788
GOBP_ERAD_PATHWAY	5.71e-33	5.08e-29	5.31923	0.727215
GOBP_LIPID_CATABOLIC_PROCESS	5.71e-33	5.08e-29	5.31923	2.7506
GOBP_MEMBRANE_REPOLARIZATION_DURING_ACTION_POTENTIAL	5.71e-33	5.08e-29	5.31923	-0.913973
GOBP_NECROTIC_CELL_DEATH	5.71e-33	5.08e-29	5.31923	0.556106
GOBP_NEGATIVE_REGULATION_OF_INTERLEUKIN_8_PRODUCTION	5.71e-33	5.08e-29	5.31923	0.781377
GOBP_NEGATIVE_REGULATION_OF_UBIQUITIN_DEPENDENT_PROTEIN_CATABOLIC_PROCESS	5.71e-33	5.08e-29	5.31923	-1.83459
GOBP_ORGANOPHOSPHATE_ESTER_TRANSPORT	5.71e-33	5.08e-29	5.31923	1.50755
GOBP_POSITIVE_REGULATION_OF_MITOTIC_CELL_CYCLE	5.71e-33	5.08e-29	5.31923	-1.45401
GOBP_PROSTANOID_BIOSYNTHETIC_PROCESS	5.71e-33	5.08e-29	5.31923	0.706009
GOBP_REGULATION_OF_ALPHA_BETA_T_CELL_ACTIVATION	5.71e-33	5.08e-29	5.31923	0.178975
GOBP_REGULATION_OF_CELL_KILLING	5.71e-33	5.08e-29	5.31923	-0.426996
GOBP_REGULATION_OF_CELLULAR_RESPONSE_TO_TRANSFORMING_GROWTH_FACTOR_BETA_STIMULUS	5.71e-33	5.08e-29	5.31923	-1.97263
GOBP_REGULATION_OF_MACROAUTOPHAGY	5.71e-33	5.08e-29	5.31923	2.55442
GOBP_REGULATION_OF_NUCLEOCYTOPLASMIC_TRANSPORT	5.71e-33	5.08e-29	5.31923	-1.73505
GOBP_REGULATION_OF_PROTEIN_DEPHOSPHORYLATION	5.71e-33	5.08e-29	5.31923	-1.21958
GOBP_REGULATION_OF_RESPONSE_TO_OXIDATIVE_STRESS	5.71e-33	5.08e-29	5.31923	-0.881872
GOBP_REGULATION_OF_UBIQUITIN_PROTEIN_LIGASE_ACTIVITY	5.71e-33	5.08e-29	5.31923	-2.4265
GOBP_RESPONSE_TO_INCREASED_OXYGEN_LEVELS	5.71e-33	5.08e-29	5.31923	-1.0121
GOBP_SPINDLE_ASSEMBLY	5.71e-33	5.08e-29	5.31923	-2.69702
GOBP_UBIQUITIN_DEPENDENT_ERAD_PATHWAY	5.71e-33	5.08e-29	5.31923	0.529391
GOCC_ANCHORED_COMPONENT_OF_EXTERNAL_SIDE_OF_PLASMA_MEMBRANE	5.71e-33	5.08e-29	5.31923	0.768993
GOCC_CLUSTER_OF_ACTIN_BASED_CELL_PROJECTIONS	5.71e-33	5.08e-29	5.31923	-1.03339
GOCC_LIPID_DROPLET	5.71e-33	5.08e-29	5.31923	0.972954
GOCC_METHYLTRANSFERASE_COMPLEX	5.71e-33	5.08e-29	5.31923	-3.56915
GOCC_NEURON_SPINE	5.71e-33	5.08e-29	5.31923	0.529761
GOCC_RECYCLING_ENDOSOME	5.71e-33	5.08e-29	5.31923	2.59206
GOMF_DAMAGED_DNA_BINDING	5.71e-33	5.08e-29	5.31923	-2.56754
GOMF_HORMONE_BINDING	5.71e-33	5.08e-29	5.31923	0.146357
GOMF_OXIDOREDUCTASE_ACTIVITY_ACTING_ON_NAD_P_H	5.71e-33	5.08e-29	5.31923	-2.82291
HALLMARK_MITOTIC_SPINDLE	5.71e-33	5.08e-29	5.31923	-3.2461
REACTOME_ABC_TRANSPORTER_DISORDERS	5.71e-33	5.08e-29	5.31923	-3.41174
REACTOME_APC_C_CDH1_MEDIATED_DEGRADATION_OF_CDC20_AND_OTHER_APC_C_CDH1_TARGETED_PROTEINS_IN_LATE_MITOSIS_EARLY_G1	5.71e-33	5.08e-29	5.31923	-4.58125
REACTOME_COOPERATION_OF_PREFOLDIN_AND_TRIC_CCT_IN_ACTIN_AND_TUBULIN_FOLDING	5.71e-33	5.08e-29	5.31923	-1.77474
REACTOME_EPH_EPHRIN_SIGNALING	5.71e-33	5.08e-29	5.31923	-0.728416
REACTOME_G1_S_DNA_DAMAGE_CHECKPOINTS	5.71e-33	5.08e-29	5.31923	-3.37652
REACTOME_INFECTION_WITH_MYCOBACTERIUM_TUBERCULOSIS	5.71e-33	5.08e-29	5.31923	-0.708472
REACTOME_PCP_CE_PATHWAY	5.71e-33	5.08e-29	5.31923	-3.40415
REACTOME_SIGNALING_BY_ERBB4	5.71e-33	5.08e-29	5.31923	-0.784738
REACTOME_SIGNALING_BY_NOTCH4	5.71e-33	5.08e-29	5.31923	-4.07032
WP_MELANOMA	5.71e-33	5.08e-29	5.31923	1.36317
WP_PREIMPLANTATION_EMBRYO	5.71e-33	5.08e-29	5.31923	0.883765
GOBP_AMINE_TRANSPORT	2.58e-32	2.29e-28	5.25732	0.854233
GOBP_CELL_COMMUNICATION_BY_ELECTRICAL_COUPLING_INVOLVED_IN_CARDIAC_CONDUCTION	2.58e-32	2.29e-28	5.25732	-0.107271
GOBP_CHAPERONE_COFACTOR_DEPENDENT_PROTEIN_REFOLDING	2.58e-32	2.29e-28	5.25732	0.0430739
GOBP_CILIUM_ORGANIZATION	2.58e-32	2.29e-28	5.25732	-1.02056
GOBP_INORGANIC_ION_IMPORT_ACROSS_PLASMA_MEMBRANE	2.58e-32	2.29e-28	5.25732	0.349368
GOBP_JNK_CASCADE	2.58e-32	2.29e-28	5.25732	0.346135
GOBP_MATURATION_OF_SSU_RRNA	2.58e-32	2.29e-28	5.25732	-2.69349
GOBP_MITOTIC_SPINDLE_ORGANIZATION	2.58e-32	2.29e-28	5.25732	-2.38709
GOBP_NEGATIVE_REGULATION_OF_LIPID_METABOLIC_PROCESS	2.58e-32	2.29e-28	5.25732	-0.799156
GOBP_NEURAL_TUBE_DEVELOPMENT	2.58e-32	2.29e-28	5.25732	-0.709106
GOBP_POSITIVE_REGULATION_OF_FATTY_ACID_BIOSYNTHETIC_PROCESS	2.58e-32	2.29e-28	5.25732	0.578113
GOBP_POSITIVE_REGULATION_OF_LYMPHOCYTE_MEDIATED_IMMUNITY	2.58e-32	2.29e-28	5.25732	-1.10827
GOBP_POSITIVE_REGULATION_OF_T_CELL_MEDIATED_IMMUNITY	2.58e-32	2.29e-28	5.25732	-0.679038
GOBP_PROTEIN_DEPHOSPHORYLATION	2.58e-32	2.29e-28	5.25732	-1.03531
GOBP_REGULATION_OF_BIOMINERALIZATION	2.58e-32	2.29e-28	5.25732	-0.0417785
GOBP_REGULATION_OF_CELL_MIGRATION_INVOLVED_IN_SPROUTING_ANGIOGENESIS	2.58e-32	2.29e-28	5.25732	0.36997
GOBP_REGULATION_OF_GENERATION_OF_PRECURSOR_METABOLITES_AND_ENERGY	2.58e-32	2.29e-28	5.25732	0.328135
GOBP_REGULATION_OF_PH	2.58e-32	2.29e-28	5.25732	1.79169
GOBP_REGULATION_OF_T_HELPER_1_TYPE_IMMUNE_RESPONSE	2.58e-32	2.29e-28	5.25732	0.841995
GOBP_REGULATION_OF_TRANS_SYNAPTIC_SIGNALING	2.58e-32	2.29e-28	5.25732	-1.9093
GOBP_RESPONSE_TO_COLD	2.58e-32	2.29e-28	5.25732	-0.199965
GOBP_RESPONSE_TO_TYPE_I_INTERFERON	2.58e-32	2.29e-28	5.25732	-1.4021
GOBP_SISTER_CHROMATID_SEGREGATION	2.58e-32	2.29e-28	5.25732	-4.82099
GOBP_SMOOTH_MUSCLE_CELL_MIGRATION	2.58e-32	2.29e-28	5.25732	-1.91929
GOBP_SODIUM_ION_HOMEOSTASIS	2.58e-32	2.29e-28	5.25732	0.312522
GOCC_INTRINSIC_COMPONENT_OF_ENDOPLASMIC_RETICULUM_MEMBRANE	2.58e-32	2.29e-28	5.25732	-1.29907
GOCC_NUCLEAR_CHROMOSOME	2.58e-32	2.29e-28	5.25732	-4.61816
GOCC_RECYCLING_ENDOSOME_MEMBRANE	2.58e-32	2.29e-28	5.25732	1.18947
GOMF_CADHERIN_BINDING_INVOLVED_IN_CELL_CELL_ADHESION	2.58e-32	2.29e-28	5.25732	1.66658
GOMF_EXTRACELLULAR_MATRIX_STRUCTURAL_CONSTITUENT_CONFERRING_TENSILE_STRENGTH	2.58e-32	2.29e-28	5.25732	-5.22105
GOMF_PHOSPHATIDYLINOSITOL_BISPHOSPHATE_BINDING	2.58e-32	2.29e-28	5.25732	1.32888
GOMF_PHOSPHATIDYLINOSITOL_PHOSPHATE_BINDING	2.58e-32	2.29e-28	5.25732	1.28786
GOMF_SODIUM_ION_TRANSMEMBRANE_TRANSPORTER_ACTIVITY	2.58e-32	2.29e-28	5.25732	0.889417
HALLMARK_ANGIOGENESIS	2.58e-32	2.29e-28	5.25732	-3.07821
KEGG_PHOSPHATIDYLINOSITOL_SIGNALING_SYSTEM	2.58e-32	2.29e-28	5.25732	1.33658
REACTOME_ALPHA_PROTEIN_KINASE_1_SIGNALING_PATHWAY	2.58e-32	2.29e-28	5.25732	-0.26664
REACTOME_ANCHORING_FIBRIL_FORMATION	2.58e-32	2.29e-28	5.25732	-3.05677
REACTOME_DNA_DOUBLE_STRAND_BREAK_REPAIR	2.58e-32	2.29e-28	5.25732	-3.7033
REACTOME_EXTRA_NUCLEAR_ESTROGEN_SIGNALING	2.58e-32	2.29e-28	5.25732	-0.463668
REACTOME_G_ALPHA_Q_SIGNALLING_EVENTS	2.58e-32	2.29e-28	5.25732	1.0572
REACTOME_GAP_FILLING_DNA_REPAIR_SYNTHESIS_AND_LIGATION_IN_GG_NER	2.58e-32	2.29e-28	5.25732	-1.18581
REACTOME_HSF1_ACTIVATION	2.58e-32	2.29e-28	5.25732	-0.688517
REACTOME_HSF1_DEPENDENT_TRANSACTIVATION	2.58e-32	2.29e-28	5.25732	0.369542
REACTOME_IRAK2_MEDIATED_ACTIVATION_OF_TAK1_COMPLEX	2.58e-32	2.29e-28	5.25732	-0.235654
REACTOME_MOLECULES_ASSOCIATED_WITH_ELASTIC_FIBRES	2.58e-32	2.29e-28	5.25732	-2.53071
REACTOME_NEUROTRANSMITTER_RECEPTORS_AND_POSTSYNAPTIC_SIGNAL_TRANSMISSION	2.58e-32	2.29e-28	5.25732	-0.638822
REACTOME_NUCLEOTIDE_BINDING_DOMAIN_LEUCINE_RICH_REPEAT_CONTAINING_RECEPTOR_NLR_SIGNALING_PATHWAYS	2.58e-32	2.29e-28	5.25732	0.0964976
REACTOME_ONCOGENE_INDUCED_SENESCENCE	2.58e-32	2.29e-28	5.25732	-0.352762
REACTOME_OVARIAN_TUMOR_DOMAIN_PROTEASES	2.58e-32	2.29e-28	5.25732	0.206679
REACTOME_REGULATION_OF_RUNX2_EXPRESSION_AND_ACTIVITY	2.58e-32	2.29e-28	5.25732	-3.60117
REACTOME_SIGNALING_BY_ALK_IN_CANCER	2.58e-32	2.29e-28	5.25732	-1.04445
REACTOME_SIGNALING_BY_NOTCH2	2.58e-32	2.29e-28	5.25732	-0.626982
REACTOME_TIGHT_JUNCTION_INTERACTIONS	2.58e-32	2.29e-28	5.25732	2.00392
WP_NCRNAS_INVOLVED_IN_WNT_SIGNALING_IN_HEPATOCELLULAR_CARCINOMA	2.58e-32	2.29e-28	5.25732	-0.828067
WP_NUCLEOTIDE_METABOLISM	2.58e-32	2.29e-28	5.25732	-1.69909
WP_PHYSICOCHEMICAL_FEATURES_AND_TOXICITYASSOCIATED_PATHWAYS	2.58e-32	2.29e-28	5.25732	-0.576423
WP_VITAMIN_A_AND_CAROTENOID_METABOLISM	2.58e-32	2.29e-28	5.25732	2.05118
GOBP_COMPLEMENT_ACTIVATION	1.15e-31	1.02e-27	5.19533	-1.21299
GOBP_DE_NOVO_PROTEIN_FOLDING	1.15e-31	1.02e-27	5.19533	-0.589859
GOBP_ENDOTHELIUM_DEVELOPMENT	1.15e-31	1.02e-27	5.19533	-1.04079
GOBP_MICROTUBULE_POLYMERIZATION_OR_DEPOLYMERIZATION	1.15e-31	1.02e-27	5.19533	-0.395625
GOBP_MUSCLE_CELL_DEVELOPMENT	1.15e-31	1.02e-27	5.19533	-2.56225
GOBP_NEGATIVE_REGULATION_OF_CELL_ACTIVATION	1.15e-31	1.02e-27	5.19533	-0.279767
GOBP_NEGATIVE_REGULATION_OF_SMALL_MOLECULE_METABOLIC_PROCESS	1.15e-31	1.02e-27	5.19533	0.381768
GOBP_NEPHRON_TUBULE_EPITHELIAL_CELL_DIFFERENTIATION	1.15e-31	1.02e-27	5.19533	0.999951
GOBP_PATTERN_SPECIFICATION_PROCESS	1.15e-31	1.02e-27	5.19533	-2.74954
GOBP_POSITIVE_REGULATION_OF_CHROMOSOME_ORGANIZATION	1.15e-31	1.02e-27	5.19533	-3.75255
GOBP_POSITIVE_REGULATION_OF_MUSCLE_CONTRACTION	1.15e-31	1.02e-27	5.19533	-1.09596
GOBP_POTASSIUM_ION_HOMEOSTASIS	1.15e-31	1.02e-27	5.19533	-0.253612
GOBP_PYRIMIDINE_CONTAINING_COMPOUND_BIOSYNTHETIC_PROCESS	1.15e-31	1.02e-27	5.19533	-0.622226
GOBP_RECEPTOR_METABOLIC_PROCESS	1.15e-31	1.02e-27	5.19533	-0.483503
GOBP_REGULATION_OF_CELL_MATRIX_ADHESION	1.15e-31	1.02e-27	5.19533	-0.893452
GOBP_REGULATION_OF_DEPHOSPHORYLATION	1.15e-31	1.02e-27	5.19533	-1.25771
GOBP_REGULATION_OF_JNK_CASCADE	1.15e-31	1.02e-27	5.19533	0.724159
GOBP_REGULATION_OF_PEPTIDYL_SERINE_PHOSPHORYLATION	1.15e-31	1.02e-27	5.19533	-2.72097
GOBP_REGULATION_OF_PHOSPHOLIPASE_A2_ACTIVITY	1.15e-31	1.02e-27	5.19533	0.429557
GOBP_REGULATION_OF_VESICLE_FUSION	1.15e-31	1.02e-27	5.19533	0.519625
GOBP_RESPONSE_TO_AXON_INJURY	1.15e-31	1.02e-27	5.19533	0.144035
GOBP_RNA_DEPENDENT_DNA_BIOSYNTHETIC_PROCESS	1.15e-31	1.02e-27	5.19533	-2.81752
GOBP_TRANSLATIONAL_ELONGATION	1.15e-31	1.02e-27	5.19533	-2.03809
GOCC_9PLUS2_MOTILE_CILIUM	1.15e-31	1.02e-27	5.19533	-0.580646
GOCC_CELL_CELL_CONTACT_ZONE	1.15e-31	1.02e-27	5.19533	1.86534
GOCC_COATED_VESICLE	1.15e-31	1.02e-27	5.19533	-0.504166
GOCC_SM_LIKE_PROTEIN_FAMILY_COMPLEX	1.15e-31	1.02e-27	5.19533	-5.04102
GOCC_SPLICEOSOMAL_SNRNP_COMPLEX	1.15e-31	1.02e-27	5.19533	-4.57353
GOMF_CCR_CHEMOKINE_RECEPTOR_BINDING	1.15e-31	1.02e-27	5.19533	1.11868
GOMF_HYDROLASE_ACTIVITY_ACTING_ON_CARBON_NITROGEN_BUT_NOT_PEPTIDE_BONDS	1.15e-31	1.02e-27	5.19533	0.394159
GOMF_INSULIN_LIKE_GROWTH_FACTOR_BINDING	1.15e-31	1.02e-27	5.19533	-2.47188
GOMF_NADH_DEHYDROGENASE_ACTIVITY	1.15e-31	1.02e-27	5.19533	-3.11851
GOMF_PROTEIN_TAG	1.15e-31	1.02e-27	5.19533	-0.135191
GOMF_STEROL_BINDING	1.15e-31	1.02e-27	5.19533	0.659961
GOMF_TRANSLATION_REGULATOR_ACTIVITY_NUCLEIC_ACID_BINDING	1.15e-31	1.02e-27	5.19533	-2.94518
KEGG_VIBRIO_CHOLERAE_INFECTION	1.15e-31	1.02e-27	5.19533	1.90517
KEGG_WNT_SIGNALING_PATHWAY	1.15e-31	1.02e-27	5.19533	-0.347607
REACTOME_DEGRADATION_OF_GLI1_BY_THE_PROTEASOME	1.15e-31	1.02e-27	5.19533	-3.48071
REACTOME_DOWNREGULATION_OF_ERBB2_ERBB3_SIGNALING	1.15e-31	1.02e-27	5.19533	-0.281127
REACTOME_FATTY_ACID_METABOLISM	1.15e-31	1.02e-27	5.19533	1.66753
REACTOME_NEGATIVE_REGULATION_OF_FLT3	1.15e-31	1.02e-27	5.19533	-0.38664
REACTOME_ORC1_REMOVAL_FROM_CHROMATIN	1.15e-31	1.02e-27	5.19533	-4.60971
REACTOME_RECYCLING_PATHWAY_OF_L1	1.15e-31	1.02e-27	5.19533	-0.781259
REACTOME_REGULATION_OF_HMOX1_EXPRESSION_AND_ACTIVITY	1.15e-31	1.02e-27	5.19533	-3.12875
REACTOME_RUNX1_REGULATES_TRANSCRIPTION_OF_GENES_INVOLVED_IN_DIFFERENTIATION_OF_HSCS	1.15e-31	1.02e-27	5.19533	-3.82224
REACTOME_UB_SPECIFIC_PROCESSING_PROTEASES	1.15e-31	1.02e-27	5.19533	-4.58686
WP_CLEAR_CELL_RENAL_CELL_CARCINOMA_PATHWAYS	1.15e-31	1.02e-27	5.19533	-1.43798
WP_FERROPTOSIS	1.15e-31	1.02e-27	5.19533	-0.525324
GOBP_ACTIN_CYTOSKELETON_REORGANIZATION	5.01e-31	4.46e-27	5.13327	-0.192433
GOBP_CARBOHYDRATE_CATABOLIC_PROCESS	5.01e-31	4.46e-27	5.13327	-0.39096
GOBP_CELLULAR_ALDEHYDE_METABOLIC_PROCESS	5.01e-31	4.46e-27	5.13327	0.572353
GOBP_CELLULAR_RESPONSE_TO_CARBOHYDRATE_STIMULUS	5.01e-31	4.46e-27	5.13327	-0.607244
GOBP_CELLULAR_RESPONSE_TO_COPPER_ION	5.01e-31	4.46e-27	5.13327	-1.6686
GOBP_CELLULAR_RESPONSE_TO_INTERFERON_GAMMA	5.01e-31	4.46e-27	5.13327	-2.52685
GOBP_COLLAGEN_FIBRIL_ORGANIZATION	5.01e-31	4.46e-27	5.13327	-5.34921
GOBP_ENDODERM_FORMATION	5.01e-31	4.46e-27	5.13327	-3.37212
GOBP_EPIDERMIS_MORPHOGENESIS	5.01e-31	4.46e-27	5.13327	0.843768
GOBP_GERM_CELL_DEVELOPMENT	5.01e-31	4.46e-27	5.13327	-0.639717
GOBP_HAIR_CELL_DIFFERENTIATION	5.01e-31	4.46e-27	5.13327	1.13025
GOBP_INTERLEUKIN_17_PRODUCTION	5.01e-31	4.46e-27	5.13327	0.505563
GOBP_LONG_CHAIN_FATTY_ACID_TRANSPORT	5.01e-31	4.46e-27	5.13327	1.13096
GOBP_MEMBRANE_REPOLARIZATION_DURING_CARDIAC_MUSCLE_CELL_ACTION_POTENTIAL	5.01e-31	4.46e-27	5.13327	-0.613009
GOBP_MESODERM_DEVELOPMENT	5.01e-31	4.46e-27	5.13327	-1.17699
GOBP_MYOBLAST_MIGRATION	5.01e-31	4.46e-27	5.13327	0.445237
GOBP_NEGATIVE_REGULATION_OF_ATP_DEPENDENT_ACTIVITY	5.01e-31	4.46e-27	5.13327	0.832706
GOBP_NEGATIVE_REGULATION_OF_NEURON_PROJECTION_DEVELOPMENT	5.01e-31	4.46e-27	5.13327	-1.2451
GOBP_NEGATIVE_REGULATION_OF_PROTEIN_POLYMERIZATION	5.01e-31	4.46e-27	5.13327	-1.11228
GOBP_NEGATIVE_REGULATION_OF_T_HELPER_CELL_DIFFERENTIATION	5.01e-31	4.46e-27	5.13327	0.977422
GOBP_NEGATIVE_REGULATION_OF_WOUND_HEALING	5.01e-31	4.46e-27	5.13327	-0.169549
GOBP_POSITIVE_REGULATION_OF_ATP_DEPENDENT_ACTIVITY	5.01e-31	4.46e-27	5.13327	-0.606608
GOBP_POSITIVE_REGULATION_OF_CELL_MORPHOGENESIS_INVOLVED_IN_DIFFERENTIATION	5.01e-31	4.46e-27	5.13327	-1.13801
GOBP_POSITIVE_REGULATION_OF_CYTOPLASMIC_TRANSLATION	5.01e-31	4.46e-27	5.13327	-1.01918
GOBP_POSITIVE_REGULATION_OF_DNA_REPAIR	5.01e-31	4.46e-27	5.13327	-3.07317
GOBP_POSITIVE_REGULATION_OF_GTPASE_ACTIVITY	5.01e-31	4.46e-27	5.13327	-0.338665
GOBP_POSITIVE_REGULATION_OF_MRNA_METABOLIC_PROCESS	5.01e-31	4.46e-27	5.13327	-2.99105
GOBP_POSITIVE_REGULATION_OF_REACTIVE_OXYGEN_SPECIES_METABOLIC_PROCESS	5.01e-31	4.46e-27	5.13327	0.468353
GOBP_PYRIMIDINE_CONTAINING_COMPOUND_CATABOLIC_PROCESS	5.01e-31	4.46e-27	5.13327	0.850797
GOBP_RECOMBINATIONAL_REPAIR	5.01e-31	4.46e-27	5.13327	-4.24284
GOBP_REGULATION_OF_CELL_ADHESION_MEDIATED_BY_INTEGRIN	5.01e-31	4.46e-27	5.13327	-1.14243
GOBP_REGULATION_OF_VIRAL_ENTRY_INTO_HOST_CELL	5.01e-31	4.46e-27	5.13327	-0.737221
GOBP_RESPONSE_TO_FIBROBLAST_GROWTH_FACTOR	5.01e-31	4.46e-27	5.13327	-2.4975
GOBP_RESPONSE_TO_HEAT	5.01e-31	4.46e-27	5.13327	-1.6784
GOBP_SCF_DEPENDENT_PROTEASOMAL_UBIQUITIN_DEPENDENT_PROTEIN_CATABOLIC_PROCESS	5.01e-31	4.46e-27	5.13327	0.782939
GOCC_NEURON_PROJECTION_CYTOPLASM	5.01e-31	4.46e-27	5.13327	-0.103317
GOCC_PHAGOCYTIC_CUP	5.01e-31	4.46e-27	5.13327	0.395695
GOCC_PRERIBOSOME	5.01e-31	4.46e-27	5.13327	-3.50334
GOCC_U1_SNRNP	5.01e-31	4.46e-27	5.13327	-2.09931
GOMF_AMINO_ACID_TRANSMEMBRANE_TRANSPORTER_ACTIVITY	5.01e-31	4.46e-27	5.13327	-0.807341
GOMF_DISULFIDE_OXIDOREDUCTASE_ACTIVITY	5.01e-31	4.46e-27	5.13327	0.321458
GOMF_GUANYL_NUCLEOTIDE_EXCHANGE_FACTOR_ACTIVITY	5.01e-31	4.46e-27	5.13327	0.247846
GOMF_METAL_ION_TRANSMEMBRANE_TRANSPORTER_ACTIVITY	5.01e-31	4.46e-27	5.13327	0.81805
GOMF_POTASSIUM_ION_BINDING	5.01e-31	4.46e-27	5.13327	-0.736805
GOMF_PROTEIN_SERINE_THREONINE_TYROSINE_KINASE_ACTIVITY	5.01e-31	4.46e-27	5.13327	1.09054
KEGG_ARRHYTHMOGENIC_RIGHT_VENTRICULAR_CARDIOMYOPATHY_ARVC	5.01e-31	4.46e-27	5.13327	-0.839217
KEGG_ENDOCYTOSIS	5.01e-31	4.46e-27	5.13327	1.4357
KEGG_NEUROTROPHIN_SIGNALING_PATHWAY	5.01e-31	4.46e-27	5.13327	1.519
REACTOME_DEGRADATION_OF_BETA_CATENIN_BY_THE_DESTRUCTION_COMPLEX	5.01e-31	4.46e-27	5.13327	-3.42063
REACTOME_ELASTIC_FIBRE_FORMATION	5.01e-31	4.46e-27	5.13327	-2.76499
REACTOME_FC_EPSILON_RECEPTOR_FCERI_SIGNALING	5.01e-31	4.46e-27	5.13327	-2.89397
REACTOME_GENE_AND_PROTEIN_EXPRESSION_BY_JAK_STAT_SIGNALING_AFTER_INTERLEUKIN_12_STIMULATION	5.01e-31	4.46e-27	5.13327	-2.26914
REACTOME_GLYCOGEN_STORAGE_DISEASES	5.01e-31	4.46e-27	5.13327	-0.399845
REACTOME_GP1B_IX_V_ACTIVATION_SIGNALLING	5.01e-31	4.46e-27	5.13327	-1.40021
REACTOME_HOMOLOGY_DIRECTED_REPAIR	5.01e-31	4.46e-27	5.13327	-2.9435
REACTOME_INTERLEUKIN_12_FAMILY_SIGNALING	5.01e-31	4.46e-27	5.13327	-1.84235
REACTOME_MET_PROMOTES_CELL_MOTILITY	5.01e-31	4.46e-27	5.13327	-4.93468
REACTOME_MRNA_SPLICING_MINOR_PATHWAY	5.01e-31	4.46e-27	5.13327	-3.81562
REACTOME_POTENTIAL_THERAPEUTICS_FOR_SARS	5.01e-31	4.46e-27	5.13327	-3.1068
REACTOME_RAC1_GTPASE_CYCLE	5.01e-31	4.46e-27	5.13327	-1.27241
REACTOME_SMAD2_SMAD3_SMAD4_HETEROTRIMER_REGULATES_TRANSCRIPTION	5.01e-31	4.46e-27	5.13327	-0.58177
REACTOME_SUMOYLATION	5.01e-31	4.46e-27	5.13327	-4.39183
REACTOME_SWITCHING_OF_ORIGINS_TO_A_POST_REPLICATIVE_STATE	5.01e-31	4.46e-27	5.13327	-5.27195
REACTOME_TICAM1_TRAF6_DEPENDENT_INDUCTION_OF_TAK1_COMPLEX	5.01e-31	4.46e-27	5.13327	-0.254491
WP_APOPTOSISRELATED_NETWORK_DUE_TO_ALTERED_NOTCH3_IN_OVARIAN_CANCER	5.01e-31	4.46e-27	5.13327	-1.25802
WP_ARRHYTHMOGENIC_RIGHT_VENTRICULAR_CARDIOMYOPATHY	5.01e-31	4.46e-27	5.13327	-0.839885
WP_GLYCOLYSIS_AND_GLUCONEOGENESIS	5.01e-31	4.46e-27	5.13327	-1.32255
WP_INTEGRINMEDIATED_CELL_ADHESION	5.01e-31	4.46e-27	5.13327	-3.21593
WP_PARKINUBIQUITIN_PROTEASOMAL_SYSTEM_PATHWAY	5.01e-31	4.46e-27	5.13327	-1.37053
GOBP_ANIMAL_ORGAN_REGENERATION	2.16e-30	1.92e-26	5.07112	-1.31224
GOBP_APOPTOTIC_CELL_CLEARANCE	2.16e-30	1.92e-26	5.07112	-0.364932
GOBP_CALCIUM_MEDIATED_SIGNALING	2.16e-30	1.92e-26	5.07112	-0.163209
GOBP_CELLULAR_GLUCOSE_HOMEOSTASIS	2.16e-30	1.92e-26	5.07112	-0.492474
GOBP_CELLULAR_MONOVALENT_INORGANIC_CATION_HOMEOSTASIS	2.16e-30	1.92e-26	5.07112	1.28454
GOBP_CELLULAR_PROCESS_INVOLVED_IN_REPRODUCTION_IN_MULTICELLULAR_ORGANISM	2.16e-30	1.92e-26	5.07112	-2.00008
GOBP_CHAPERONE_MEDIATED_PROTEIN_FOLDING	2.16e-30	1.92e-26	5.07112	-1.02477
GOBP_CHROMATIN_ASSEMBLY_OR_DISASSEMBLY	2.16e-30	1.92e-26	5.07112	-4.28519
GOBP_CYTOSOLIC_CALCIUM_ION_TRANSPORT	2.16e-30	1.92e-26	5.07112	-1.59559
GOBP_ENDODERMAL_CELL_DIFFERENTIATION	2.16e-30	1.92e-26	5.07112	-3.76392
GOBP_GTP_METABOLIC_PROCESS	2.16e-30	1.92e-26	5.07112	-1.05145
GOBP_INTERLEUKIN_2_PRODUCTION	2.16e-30	1.92e-26	5.07112	0.562622
GOBP_MATERNAL_PROCESS_INVOLVED_IN_FEMALE_PREGNANCY	2.16e-30	1.92e-26	5.07112	1.77212
GOBP_MYELOID_LEUKOCYTE_DIFFERENTIATION	2.16e-30	1.92e-26	5.07112	-1.31449
GOBP_MYOBLAST_DIFFERENTIATION	2.16e-30	1.92e-26	5.07112	-1.66643
GOBP_NEGATIVE_REGULATION_OF_OXIDATIVE_STRESS_INDUCED_CELL_DEATH	2.16e-30	1.92e-26	5.07112	-0.760365
GOBP_NEGATIVE_REGULATION_OF_RNA_CATABOLIC_PROCESS	2.16e-30	1.92e-26	5.07112	-0.946357
GOBP_NUCLEAR_CHROMOSOME_SEGREGATION	2.16e-30	1.92e-26	5.07112	-5.31222
GOBP_NUCLEOSIDE_MONOPHOSPHATE_METABOLIC_PROCESS	2.16e-30	1.92e-26	5.07112	-0.219681
GOBP_OVULATION_CYCLE	2.16e-30	1.92e-26	5.07112	-0.170051
GOBP_PHOSPHOLIPID_BIOSYNTHETIC_PROCESS	2.16e-30	1.92e-26	5.07112	0.7489
GOBP_POSITIVE_REGULATION_OF_CYTOSKELETON_ORGANIZATION	2.16e-30	1.92e-26	5.07112	-1.10786
GOBP_POSITIVE_REGULATION_OF_PEPTIDYL_SERINE_PHOSPHORYLATION	2.16e-30	1.92e-26	5.07112	-2.52294
GOBP_POSITIVE_REGULATION_OF_TRANSMEMBRANE_RECEPTOR_PROTEIN_SERINE_THREONINE_KINASE_SIGNALING_PATHWAY	2.16e-30	1.92e-26	5.07112	-1.35599
GOBP_PROSTANOID_METABOLIC_PROCESS	2.16e-30	1.92e-26	5.07112	0.822429
GOBP_PROTEIN_HOMOOLIGOMERIZATION	2.16e-30	1.92e-26	5.07112	-1.60844
GOBP_REGULATION_OF_CYTOPLASMIC_TRANSLATION	2.16e-30	1.92e-26	5.07112	-0.970427
GOBP_REGULATION_OF_LIPASE_ACTIVITY	2.16e-30	1.92e-26	5.07112	0.454089
GOBP_REGULATION_OF_STRIATED_MUSCLE_CONTRACTION	2.16e-30	1.92e-26	5.07112	0.803268
GOBP_RESPONSE_TO_EPIDERMAL_GROWTH_FACTOR	2.16e-30	1.92e-26	5.07112	-0.247345
GOBP_RESPONSE_TO_HYPEROXIA	2.16e-30	1.92e-26	5.07112	-1.30816
GOBP_RESPONSE_TO_LEUKEMIA_INHIBITORY_FACTOR	2.16e-30	1.92e-26	5.07112	-1.40378
GOBP_RESPONSE_TO_PURINE_CONTAINING_COMPOUND	2.16e-30	1.92e-26	5.07112	-1.32496
GOBP_RESPONSE_TO_X_RAY	2.16e-30	1.92e-26	5.07112	-0.368555
GOBP_RIBOSOMAL_LARGE_SUBUNIT_ASSEMBLY	2.16e-30	1.92e-26	5.07112	-2.67627
GOBP_TOLL_LIKE_RECEPTOR_SIGNALING_PATHWAY	2.16e-30	1.92e-26	5.07112	0.111881
GOBP_TRANSCRIPTION_BY_RNA_POLYMERASE_I	2.16e-30	1.92e-26	5.07112	-1.94387
GOCC_CLATHRIN_COATED_VESICLE	2.16e-30	1.92e-26	5.07112	1.30639
GOCC_U2_TYPE_CATALYTIC_STEP_2_SPLICEOSOME	2.16e-30	1.92e-26	5.07112	-2.49491
GOCC_U4_SNRNP	2.16e-30	1.92e-26	5.07112	-1.69225
GOMF_CYSTEINE_TYPE_PEPTIDASE_ACTIVITY	2.16e-30	1.92e-26	5.07112	0.194145
GOMF_LIPOPOLYSACCHARIDE_BINDING	2.16e-30	1.92e-26	5.07112	-0.212533
GOMF_OXIDOREDUCTASE_ACTIVITY_ACTING_ON_CH_OH_GROUP_OF_DONORS	2.16e-30	1.92e-26	5.07112	0.875982
GOMF_PHOSPHATIDYLSERINE_BINDING	2.16e-30	1.92e-26	5.07112	-0.782518
GOMF_PHOSPHORIC_ESTER_HYDROLASE_ACTIVITY	2.16e-30	1.92e-26	5.07112	-0.348719
GOMF_PROTON_TRANSMEMBRANE_TRANSPORTER_ACTIVITY	2.16e-30	1.92e-26	5.07112	-2.29193
GOMF_SMAD_BINDING	2.16e-30	1.92e-26	5.07112	-2.31605
KEGG_OLFACTORY_TRANSDUCTION	2.16e-30	1.92e-26	5.07112	1.74105
REACTOME_ABC_FAMILY_PROTEINS_MEDIATED_TRANSPORT	2.16e-30	1.92e-26	5.07112	-3.60787
REACTOME_FCGAMMA_RECEPTOR_FCGR_DEPENDENT_PHAGOCYTOSIS	2.16e-30	1.92e-26	5.07112	-1.11057
REACTOME_GAP_JUNCTION_ASSEMBLY	2.16e-30	1.92e-26	5.07112	1.5105
REACTOME_INTERCONVERSION_OF_NUCLEOTIDE_DI_AND_TRIPHOSPHATES	2.16e-30	1.92e-26	5.07112	-1.7104
REACTOME_SIGNALING_BY_ERBB2	2.16e-30	1.92e-26	5.07112	-0.0408042
WP_PHOTODYNAMIC_THERAPYINDUCED_HIF1_SURVIVAL_SIGNALING	2.16e-30	1.92e-26	5.07112	-0.295674
GOBP_APPENDAGE_DEVELOPMENT	9.15e-30	8.15e-26	5.0089	-2.01766
GOBP_ARACHIDONIC_ACID_SECRETION	9.15e-30	8.15e-26	5.0089	1.0158
GOBP_CEREBRAL_CORTEX_DEVELOPMENT	9.15e-30	8.15e-26	5.0089	-0.917594
GOBP_ENDOCRINE_SYSTEM_DEVELOPMENT	9.15e-30	8.15e-26	5.0089	1.08418
GOBP_ENDODERM_DEVELOPMENT	9.15e-30	8.15e-26	5.0089	-3.80283
GOBP_FEMALE_GAMETE_GENERATION	9.15e-30	8.15e-26	5.0089	-1.39666
GOBP_INOSITOL_LIPID_MEDIATED_SIGNALING	9.15e-30	8.15e-26	5.0089	-1.00001
GOBP_MATURATION_OF_LSU_RRNA	9.15e-30	8.15e-26	5.0089	-1.6468
GOBP_MITOCHONDRIAL_TRANSMEMBRANE_TRANSPORT	9.15e-30	8.15e-26	5.0089	-3.20586
GOBP_NATURAL_KILLER_CELL_MEDIATED_IMMUNITY	9.15e-30	8.15e-26	5.0089	-0.346655
GOBP_NEGATIVE_REGULATION_OF_EPITHELIAL_CELL_MIGRATION	9.15e-30	8.15e-26	5.0089	0.0727732
GOBP_NEGATIVE_REGULATION_OF_MRNA_METABOLIC_PROCESS	9.15e-30	8.15e-26	5.0089	-2.42323
GOBP_NEGATIVE_REGULATION_OF_NEURON_APOPTOTIC_PROCESS	9.15e-30	8.15e-26	5.0089	-0.642264
GOBP_NEGATIVE_REGULATION_OF_PRODUCTION_OF_MOLECULAR_MEDIATOR_OF_IMMUNE_RESPONSE	9.15e-30	8.15e-26	5.0089	1.05052
GOBP_PATTERN_RECOGNITION_RECEPTOR_SIGNALING_PATHWAY	9.15e-30	8.15e-26	5.0089	0.604601
GOBP_POSITIVE_REGULATION_OF_CELL_MIGRATION_INVOLVED_IN_SPROUTING_ANGIOGENESIS	9.15e-30	8.15e-26	5.0089	0.494196
GOBP_POSITIVE_REGULATION_OF_FATTY_ACID_METABOLIC_PROCESS	9.15e-30	8.15e-26	5.0089	0.602676
GOBP_POSITIVE_REGULATION_OF_PROTEIN_KINASE_B_SIGNALING	9.15e-30	8.15e-26	5.0089	-3.0578
GOBP_POSITIVE_REGULATION_OF_SUBSTRATE_ADHESION_DEPENDENT_CELL_SPREADING	9.15e-30	8.15e-26	5.0089	-1.01054
GOBP_PROTEIN_AUTOPHOSPHORYLATION	9.15e-30	8.15e-26	5.0089	-0.253895
GOBP_PROTEIN_CONTAINING_COMPLEX_LOCALIZATION	9.15e-30	8.15e-26	5.0089	-1.29133
GOBP_PROTEIN_NEDDYLATION	9.15e-30	8.15e-26	5.0089	-1.19735
GOBP_REGULATION_OF_B_CELL_ACTIVATION	9.15e-30	8.15e-26	5.0089	-2.58533
GOBP_REGULATION_OF_CELL_CYCLE_G2_M_PHASE_TRANSITION	9.15e-30	8.15e-26	5.0089	-2.28951
GOBP_REGULATION_OF_CELL_SHAPE	9.15e-30	8.15e-26	5.0089	-0.525669
GOBP_REGULATION_OF_CELL_SIZE	9.15e-30	8.15e-26	5.0089	-0.149323
GOBP_REGULATION_OF_MYELOID_CELL_APOPTOTIC_PROCESS	9.15e-30	8.15e-26	5.0089	0.844655
GOBP_REGULATION_OF_NEURON_PROJECTION_REGENERATION	9.15e-30	8.15e-26	5.0089	0.444992
GOBP_REGULATION_OF_PROTEASOMAL_UBIQUITIN_DEPENDENT_PROTEIN_CATABOLIC_PROCESS	9.15e-30	8.15e-26	5.0089	-1.30796
GOBP_RESPONSE_TO_VITAMIN_E	9.15e-30	8.15e-26	5.0089	-1.00057
GOBP_STEROID_BIOSYNTHETIC_PROCESS	9.15e-30	8.15e-26	5.0089	1.19843
GOBP_TERPENOID_METABOLIC_PROCESS	9.15e-30	8.15e-26	5.0089	2.09251
GOBP_TYPE_I_INTERFERON_PRODUCTION	9.15e-30	8.15e-26	5.0089	-0.538654
GOBP_UNSATURATED_FATTY_ACID_BIOSYNTHETIC_PROCESS	9.15e-30	8.15e-26	5.0089	1.2924
GOMF_5S_RRNA_BINDING	9.15e-30	8.15e-26	5.0089	-1.04777
GOMF_CATALYTIC_ACTIVITY_ACTING_ON_DNA	9.15e-30	8.15e-26	5.0089	-5.29187
GOMF_FIBROBLAST_GROWTH_FACTOR_BINDING	9.15e-30	8.15e-26	5.0089	-1.54806
GOMF_OXIDOREDUCTASE_ACTIVITY_ACTING_ON_METAL_IONS	9.15e-30	8.15e-26	5.0089	0.139507
GOMF_TELOMERIC_DNA_BINDING	9.15e-30	8.15e-26	5.0089	-1.74847
HALLMARK_ANDROGEN_RESPONSE	9.15e-30	8.15e-26	5.0089	0.478891
KEGG_ANTIGEN_PROCESSING_AND_PRESENTATION	9.15e-30	8.15e-26	5.0089	-4.28025
KEGG_SYSTEMIC_LUPUS_ERYTHEMATOSUS	9.15e-30	8.15e-26	5.0089	-3.29118
REACTOME_AMINO_ACID_TRANSPORT_ACROSS_THE_PLASMA_MEMBRANE	9.15e-30	8.15e-26	5.0089	-0.484947
REACTOME_APC_CDC20_MEDIATED_DEGRADATION_OF_NEK2A	9.15e-30	8.15e-26	5.0089	-1.27222
REACTOME_ASYMMETRIC_LOCALIZATION_OF_PCP_PROTEINS	9.15e-30	8.15e-26	5.0089	-3.44371
REACTOME_CARGO_RECOGNITION_FOR_CLATHRIN_MEDIATED_ENDOCYTOSIS	9.15e-30	8.15e-26	5.0089	-0.0346183
REACTOME_DETOXIFICATION_OF_REACTIVE_OXYGEN_SPECIES	9.15e-30	8.15e-26	5.0089	0.573932
REACTOME_GLYCOLYSIS	9.15e-30	8.15e-26	5.0089	-1.51917
REACTOME_IRAK1_RECRUITS_IKK_COMPLEX	9.15e-30	8.15e-26	5.0089	-0.385786
REACTOME_NEGATIVE_REGULATION_OF_NOTCH4_SIGNALING	9.15e-30	8.15e-26	5.0089	-3.72798
REACTOME_RECRUITMENT_OF_NUMA_TO_MITOTIC_CENTROSOMES	9.15e-30	8.15e-26	5.0089	-1.96779
REACTOME_REGULATION_OF_PLK1_ACTIVITY_AT_G2_M_TRANSITION	9.15e-30	8.15e-26	5.0089	-1.701
REACTOME_RHO_GTPASES_ACTIVATE_FORMINS	9.15e-30	8.15e-26	5.0089	-2.25668
REACTOME_SIGNALING_BY_VEGF	9.15e-30	8.15e-26	5.0089	-0.233324
REACTOME_STIMULI_SENSING_CHANNELS	9.15e-30	8.15e-26	5.0089	1.04685
WP_COPPER_HOMEOSTASIS	9.15e-30	8.15e-26	5.0089	-1.71437
WP_HAIR_FOLLICLE_DEVELOPMENT_ORGANOGENESIS_PART_2_OF_3	9.15e-30	8.15e-26	5.0089	-0.595959
WP_HEPATITIS_C_AND_HEPATOCELLULAR_CARCINOMA	9.15e-30	8.15e-26	5.0089	-0.545159
WP_HIPPOMERLIN_SIGNALING_DYSREGULATION	9.15e-30	8.15e-26	5.0089	-4.1055
GOBP_ADENYLATE_CYCLASE_MODULATING_G_PROTEIN_COUPLED_RECEPTOR_SIGNALING_PATHWAY	3.82e-29	3.4e-25	4.94659	-1.75317
GOBP_CELLULAR_RESPONSE_TO_VIRUS	3.82e-29	3.4e-25	4.94659	-0.674139
GOBP_CHEMOKINE_PRODUCTION	3.82e-29	3.4e-25	4.94659	0.479066
GOBP_CYTOKINESIS	3.82e-29	3.4e-25	4.94659	-0.994062
GOBP_DNA_REPLICATION	3.82e-29	3.4e-25	4.94659	-6.88741
GOBP_HAIR_FOLLICLE_MATURATION	3.82e-29	3.4e-25	4.94659	0.907093
GOBP_LIVER_REGENERATION	3.82e-29	3.4e-25	4.94659	-0.38652
GOBP_NEGATIVE_REGULATION_OF_CELL_CYCLE_G1_S_PHASE_TRANSITION	3.82e-29	3.4e-25	4.94659	-0.187754
GOBP_NEGATIVE_REGULATION_OF_HUMORAL_IMMUNE_RESPONSE	3.82e-29	3.4e-25	4.94659	1.17526
GOBP_NEGATIVE_REGULATION_OF_JNK_CASCADE	3.82e-29	3.4e-25	4.94659	0.940081
GOBP_NEGATIVE_REGULATION_OF_SMOOTH_MUSCLE_CELL_PROLIFERATION	3.82e-29	3.4e-25	4.94659	0.631822
GOBP_NEGATIVE_REGULATION_OF_TRANSMEMBRANE_TRANSPORT	3.82e-29	3.4e-25	4.94659	1.00109
GOBP_NEGATIVE_REGULATION_OF_WNT_SIGNALING_PATHWAY	3.82e-29	3.4e-25	4.94659	-1.72231
GOBP_NEURAL_TUBE_FORMATION	3.82e-29	3.4e-25	4.94659	-0.339623
GOBP_ORGANOPHOSPHATE_CATABOLIC_PROCESS	3.82e-29	3.4e-25	4.94659	0.854049
GOBP_PHOSPHOLIPID_TRANSPORT	3.82e-29	3.4e-25	4.94659	2.10248
GOBP_POSITIVE_REGULATION_OF_CELL_JUNCTION_ASSEMBLY	3.82e-29	3.4e-25	4.94659	-0.692015
GOBP_PROTEIN_ACYLATION	3.82e-29	3.4e-25	4.94659	-1.6826
GOBP_PROTEIN_POLYUBIQUITINATION	3.82e-29	3.4e-25	4.94659	0.0630205
GOBP_REGULATION_OF_CALCIUM_MEDIATED_SIGNALING	3.82e-29	3.4e-25	4.94659	-0.814802
GOBP_REGULATION_OF_CYCLIN_DEPENDENT_PROTEIN_KINASE_ACTIVITY	3.82e-29	3.4e-25	4.94659	-1.8776
GOBP_REGULATION_OF_HISTONE_MODIFICATION	3.82e-29	3.4e-25	4.94659	-0.912897
GOBP_REGULATION_OF_PROTEASOMAL_PROTEIN_CATABOLIC_PROCESS	3.82e-29	3.4e-25	4.94659	-2.05061
GOBP_REGULATION_OF_REACTIVE_OXYGEN_SPECIES_METABOLIC_PROCESS	3.82e-29	3.4e-25	4.94659	1.96363
GOBP_RESPONSE_TO_ELECTRICAL_STIMULUS	3.82e-29	3.4e-25	4.94659	-0.111984
GOBP_RESPONSE_TO_GAMMA_RADIATION	3.82e-29	3.4e-25	4.94659	-0.725292
GOBP_RIBOSOMAL_SMALL_SUBUNIT_ASSEMBLY	3.82e-29	3.4e-25	4.94659	-1.9797
GOBP_RNA_EXPORT_FROM_NUCLEUS	3.82e-29	3.4e-25	4.94659	-4.02398
GOBP_SPLICEOSOMAL_SNRNP_ASSEMBLY	3.82e-29	3.4e-25	4.94659	-2.80091
GOBP_T_HELPER_2_CELL_DIFFERENTIATION	3.82e-29	3.4e-25	4.94659	0.92797
GOCC_CHROMOSOME_TELOMERIC_REGION	3.82e-29	3.4e-25	4.94659	-4.79829
GOCC_SPECIFIC_GRANULE_MEMBRANE	3.82e-29	3.4e-25	4.94659	0.769275
GOMF_STEROID_BINDING	3.82e-29	3.4e-25	4.94659	0.357651
GOMF_UBIQUITIN_PROTEIN_TRANSFERASE_REGULATOR_ACTIVITY	3.82e-29	3.4e-25	4.94659	-1.86526
HALLMARK_MYC_TARGETS_V2	3.82e-29	3.4e-25	4.94659	-4.0842
REACTOME_AUF1_HNRNP_D0_BINDS_AND_DESTABILIZES_MRNA	3.82e-29	3.4e-25	4.94659	-3.30277
REACTOME_BASIGIN_INTERACTIONS	3.82e-29	3.4e-25	4.94659	-2.05176
REACTOME_DEGRADATION_OF_DVL	3.82e-29	3.4e-25	4.94659	-3.51939
REACTOME_HDR_THROUGH_HOMOLOGOUS_RECOMBINATION_HRR	3.82e-29	3.4e-25	4.94659	-1.94662
REACTOME_NOTCH2_ACTIVATION_AND_TRANSMISSION_OF_SIGNAL_TO_THE_NUCLEUS	3.82e-29	3.4e-25	4.94659	-0.608392
REACTOME_SIGNALING_BY_TGF_BETA_RECEPTOR_COMPLEX	3.82e-29	3.4e-25	4.94659	-0.678568
REACTOME_TP53_REGULATES_TRANSCRIPTION_OF_SEVERAL_ADDITIONAL_CELL_DEATH_GENES_WHOSE_SPECIFIC_ROLES_IN_P53_DEPENDENT_APOPTOSIS_REMAIN_UNCERTAIN	3.82e-29	3.4e-25	4.94659	0.585804
WP_CELL_CYCLE	3.82e-29	3.4e-25	4.94659	-4.20343
WP_COMPLEMENT_SYSTEM	3.82e-29	3.4e-25	4.94659	-1.42516
WP_DNA_REPAIR_PATHWAYS_FULL_NETWORK	3.82e-29	3.4e-25	4.94659	-3.69466
WP_FOLATE_METABOLISM	3.82e-29	3.4e-25	4.94659	-0.633411
WP_HEPATITIS_B_INFECTION	3.82e-29	3.4e-25	4.94659	-1.07382
WP_RAC1PAK1P38MMP2_PATHWAY	3.82e-29	3.4e-25	4.94659	-0.610408
GOBP_CELL_CYCLE_G2_M_PHASE_TRANSITION	1.57e-28	1.4e-24	4.88419	-2.47023
GOBP_CELLULAR_SODIUM_ION_HOMEOSTASIS	1.57e-28	1.4e-24	4.88419	0.720834
GOBP_LACTATION	1.57e-28	1.4e-24	4.88419	-0.518827
GOBP_MAINTENANCE_OF_PROTEIN_LOCATION_IN_CELL	1.57e-28	1.4e-24	4.88419	-0.563973
GOBP_MEIOTIC_CELL_CYCLE	1.57e-28	1.4e-24	4.88419	-2.79383
GOBP_MEIOTIC_CELL_CYCLE_PROCESS	1.57e-28	1.4e-24	4.88419	-2.48676
GOBP_MITOCHONDRIAL_OUTER_MEMBRANE_PERMEABILIZATION_INVOLVED_IN_PROGRAMMED_CELL_DEATH	1.57e-28	1.4e-24	4.88419	0.33172
GOBP_MULTICELLULAR_ORGANISM_GROWTH	1.57e-28	1.4e-24	4.88419	-0.893852
GOBP_NEGATIVE_REGULATION_OF_CANONICAL_WNT_SIGNALING_PATHWAY	1.57e-28	1.4e-24	4.88419	-0.942432
GOBP_NEGATIVE_REGULATION_OF_TYPE_2_IMMUNE_RESPONSE	1.57e-28	1.4e-24	4.88419	0.836961
GOBP_PERIPHERAL_NERVOUS_SYSTEM_DEVELOPMENT	1.57e-28	1.4e-24	4.88419	-0.652473
GOBP_POSITIVE_REGULATION_OF_CELL_MATRIX_ADHESION	1.57e-28	1.4e-24	4.88419	0.100757
GOBP_POSITIVE_REGULATION_OF_NUCLEOCYTOPLASMIC_TRANSPORT	1.57e-28	1.4e-24	4.88419	-1.67297
GOBP_POSITIVE_REGULATION_OF_PROTEIN_IMPORT	1.57e-28	1.4e-24	4.88419	-1.22402
GOBP_POSITIVE_REGULATION_OF_PROTEIN_POLYMERIZATION	1.57e-28	1.4e-24	4.88419	0.085969
GOBP_PROSTATE_GLAND_MORPHOGENESIS	1.57e-28	1.4e-24	4.88419	-1.32481
GOBP_REGULATION_OF_STEM_CELL_DIFFERENTIATION	1.57e-28	1.4e-24	4.88419	-0.577004
GOBP_REGULATION_OF_T_CELL_MEDIATED_CYTOTOXICITY	1.57e-28	1.4e-24	4.88419	-0.783996
GOBP_REGULATION_OF_TRANSCRIPTION_BY_RNA_POLYMERASE_I	1.57e-28	1.4e-24	4.88419	-1.31921
GOBP_RESPONSE_TO_DEXAMETHASONE	1.57e-28	1.4e-24	4.88419	1.60537
GOBP_T_CELL_ACTIVATION_INVOLVED_IN_IMMUNE_RESPONSE	1.57e-28	1.4e-24	4.88419	-0.210666
GOCC_APICOLATERAL_PLASMA_MEMBRANE	1.57e-28	1.4e-24	4.88419	1.30208
GOCC_CLATHRIN_COATED_PIT	1.57e-28	1.4e-24	4.88419	1.13899
GOCC_CLATHRIN_COATED_VESICLE_MEMBRANE	1.57e-28	1.4e-24	4.88419	0.241927
GOCC_P_BODY	1.57e-28	1.4e-24	4.88419	0.0986782
GOCC_PRECATALYTIC_SPLICEOSOME	1.57e-28	1.4e-24	4.88419	-3.87913
GOMF_ASPARTIC_TYPE_PEPTIDASE_ACTIVITY	1.57e-28	1.4e-24	4.88419	1.59318
GOMF_FLAVIN_ADENINE_DINUCLEOTIDE_BINDING	1.57e-28	1.4e-24	4.88419	1.77223
GOMF_NAD_RETINOL_DEHYDROGENASE_ACTIVITY	1.57e-28	1.4e-24	4.88419	1.44494
GOMF_SCAFFOLD_PROTEIN_BINDING	1.57e-28	1.4e-24	4.88419	-1.54274
GOMF_SINGLE_STRANDED_RNA_BINDING	1.57e-28	1.4e-24	4.88419	-2.77542
REACTOME_ACTIVATION_OF_AMPK_DOWNSTREAM_OF_NMDARS	1.57e-28	1.4e-24	4.88419	-0.0344654
REACTOME_CELLULAR_RESPONSE_TO_HYPOXIA	1.57e-28	1.4e-24	4.88419	-2.79849
REACTOME_DOWNREGULATION_OF_SMAD2_3_SMAD4_TRANSCRIPTIONAL_ACTIVITY	1.57e-28	1.4e-24	4.88419	-0.848173
REACTOME_DOWNSTREAM_SIGNALING_EVENTS_OF_B_CELL_RECEPTOR_BCR	1.57e-28	1.4e-24	4.88419	-3.48784
REACTOME_GLYCEROPHOSPHOLIPID_BIOSYNTHESIS	1.57e-28	1.4e-24	4.88419	1.74019
REACTOME_HSP90_CHAPERONE_CYCLE_FOR_STEROID_HORMONE_RECEPTORS_SHR_IN_THE_PRESENCE_OF_LIGAND	1.57e-28	1.4e-24	4.88419	-0.684183
REACTOME_INTERLEUKIN_17_SIGNALING	1.57e-28	1.4e-24	4.88419	0.245848
REACTOME_INTERLEUKIN_3_INTERLEUKIN_5_AND_GM_CSF_SIGNALING	1.57e-28	1.4e-24	4.88419	-0.671769
REACTOME_LAMININ_INTERACTIONS	1.57e-28	1.4e-24	4.88419	-4.09486
REACTOME_NCAM_SIGNALING_FOR_NEURITE_OUT_GROWTH	1.57e-28	1.4e-24	4.88419	-2.78232
REACTOME_PEXOPHAGY	1.57e-28	1.4e-24	4.88419	-0.141113
REACTOME_PHOSPHOLIPID_METABOLISM	1.57e-28	1.4e-24	4.88419	1.94443
REACTOME_TP53_REGULATES_TRANSCRIPTION_OF_CELL_DEATH_GENES	1.57e-28	1.4e-24	4.88419	0.489095
REACTOME_TRANSLESION_SYNTHESIS_BY_Y_FAMILY_DNA_POLYMERASES_BYPASSES_LESIONS_ON_DNA_TEMPLATE	1.57e-28	1.4e-24	4.88419	-1.10968
REACTOME_TRANSLOCATION_OF_SLC2A4_GLUT4_TO_THE_PLASMA_MEMBRANE	1.57e-28	1.4e-24	4.88419	0.322061
WP_FRAGILE_X_SYNDROME	1.57e-28	1.4e-24	4.88419	-0.11481
WP_G1_TO_S_CELL_CYCLE_CONTROL	1.57e-28	1.4e-24	4.88419	-2.07701
WP_TYPE_I_COLLAGEN_SYNTHESIS_IN_THE_CONTEXT_OF_OSTEOGENESIS_IMPERFECTA	1.57e-28	1.4e-24	4.88419	-2.19747
WP_ZINC_HOMEOSTASIS	1.57e-28	1.4e-24	4.88419	-1.29876
GOBP_ALANINE_TRANSPORT	6.34e-28	5.64e-24	4.82169	-0.00388135
GOBP_BIOLOGICAL_PHASE	6.34e-28	5.64e-24	4.82169	1.00267
GOBP_BODY_FLUID_SECRETION	6.34e-28	5.64e-24	4.82169	0.278054
GOBP_CALCIUM_ION_TRANSPORT_INTO_CYTOSOL	6.34e-28	5.64e-24	4.82169	-1.38254
GOBP_CELLULAR_HORMONE_METABOLIC_PROCESS	6.34e-28	5.64e-24	4.82169	2.12955
GOBP_CENTRAL_NERVOUS_SYSTEM_NEURON_DIFFERENTIATION	6.34e-28	5.64e-24	4.82169	-0.92577
GOBP_COLLAGEN_BIOSYNTHETIC_PROCESS	6.34e-28	5.64e-24	4.82169	-1.78435
GOBP_DIGESTION	6.34e-28	5.64e-24	4.82169	2.01932
GOBP_DNA_PACKAGING	6.34e-28	5.64e-24	4.82169	-5.53366
GOBP_ICOSANOID_TRANSPORT	6.34e-28	5.64e-24	4.82169	1.20195
GOBP_KILLING_BY_HOST_OF_SYMBIONT_CELLS	6.34e-28	5.64e-24	4.82169	0.549789
GOBP_MITOTIC_CELL_CYCLE_CHECKPOINT_SIGNALING	6.34e-28	5.64e-24	4.82169	-2.23184
GOBP_MITOTIC_DNA_INTEGRITY_CHECKPOINT_SIGNALING	6.34e-28	5.64e-24	4.82169	-1.58335
GOBP_NEGATIVE_REGULATION_OF_ION_TRANSMEMBRANE_TRANSPORT	6.34e-28	5.64e-24	4.82169	1.0632
GOBP_NEGATIVE_REGULATION_OF_LIPID_BIOSYNTHETIC_PROCESS	6.34e-28	5.64e-24	4.82169	-0.982085
GOBP_NEGATIVE_REGULATION_OF_MUSCLE_CELL_DIFFERENTIATION	6.34e-28	5.64e-24	4.82169	-0.127391
GOBP_NEUTROPHIL_HOMEOSTASIS	6.34e-28	5.64e-24	4.82169	0.431058
GOBP_NUCLEUS_ORGANIZATION	6.34e-28	5.64e-24	4.82169	-1.92728
GOBP_POSITIVE_REGULATION_OF_CELL_CYCLE_G1_S_PHASE_TRANSITION	6.34e-28	5.64e-24	4.82169	-0.301471
GOBP_POSITIVE_REGULATION_OF_KERATINOCYTE_DIFFERENTIATION	6.34e-28	5.64e-24	4.82169	-0.22692
GOBP_POSITIVE_REGULATION_OF_MEMBRANE_PERMEABILITY	6.34e-28	5.64e-24	4.82169	0.448678
GOBP_POSITIVE_REGULATION_OF_PROTEIN_SECRETION	6.34e-28	5.64e-24	4.82169	0.370235
GOBP_POSITIVE_REGULATION_OF_RUFFLE_ASSEMBLY	6.34e-28	5.64e-24	4.82169	1.00212
GOBP_PROTEIN_ACETYLATION	6.34e-28	5.64e-24	4.82169	-2.10527
GOBP_REGULATION_OF_LEUKOCYTE_MEDIATED_CYTOTOXICITY	6.34e-28	5.64e-24	4.82169	-0.507558
GOBP_REGULATION_OF_MRNA_PROCESSING	6.34e-28	5.64e-24	4.82169	-6.36268
GOBP_REGULATION_OF_NEURON_DIFFERENTIATION	6.34e-28	5.64e-24	4.82169	-1.38284
GOBP_REGULATION_OF_PHOSPHOLIPASE_ACTIVITY	6.34e-28	5.64e-24	4.82169	-0.116746
GOBP_REGULATION_OF_UNSATURATED_FATTY_ACID_BIOSYNTHETIC_PROCESS	6.34e-28	5.64e-24	4.82169	0.938371
GOBP_RESPONSE_TO_INTERFERON_BETA	6.34e-28	5.64e-24	4.82169	-1.45424
GOBP_VIRAL_GENE_EXPRESSION	6.34e-28	5.64e-24	4.82169	-2.02656
GOCC_CONDENSED_CHROMOSOME	6.34e-28	5.64e-24	4.82169	-3.8701
GOCC_U2_TYPE_SPLICEOSOMAL_COMPLEX	6.34e-28	5.64e-24	4.82169	-5.19926
GOMF_ALCOHOL_BINDING	6.34e-28	5.64e-24	4.82169	0.76162
GOMF_LIGASE_ACTIVITY	6.34e-28	5.64e-24	4.82169	-2.50397
GOMF_ORGANIC_ACID_TRANSMEMBRANE_TRANSPORTER_ACTIVITY	6.34e-28	5.64e-24	4.82169	-0.808105
HALLMARK_REACTIVE_OXYGEN_SPECIES_PATHWAY	6.34e-28	5.64e-24	4.82169	-0.766273
KEGG_DRUG_METABOLISM_CYTOCHROME_P450	6.34e-28	5.64e-24	4.82169	0.338796
KEGG_LONG_TERM_POTENTIATION	6.34e-28	5.64e-24	4.82169	1.3774
KEGG_NOD_LIKE_RECEPTOR_SIGNALING_PATHWAY	6.34e-28	5.64e-24	4.82169	0.592765
REACTOME_ACYL_CHAIN_REMODELLING_OF_PE	6.34e-28	5.64e-24	4.82169	1.72296
REACTOME_CLEC7A_DECTIN_1_SIGNALING	6.34e-28	5.64e-24	4.82169	-2.75066
REACTOME_DISEASES_OF_CARBOHYDRATE_METABOLISM	6.34e-28	5.64e-24	4.82169	-0.357972
REACTOME_DOWNREGULATION_OF_TGF_BETA_RECEPTOR_SIGNALING	6.34e-28	5.64e-24	4.82169	-0.576838
REACTOME_DUAL_INCISION_IN_GG_NER	6.34e-28	5.64e-24	4.82169	-1.75356
REACTOME_GLYCOSAMINOGLYCAN_METABOLISM	6.34e-28	5.64e-24	4.82169	-2.02274
REACTOME_GLYCOSPHINGOLIPID_METABOLISM	6.34e-28	5.64e-24	4.82169	1.64446
REACTOME_HEDGEHOG_LIGAND_BIOGENESIS	6.34e-28	5.64e-24	4.82169	-3.2449
REACTOME_PROCESSING_OF_DNA_DOUBLE_STRAND_BREAK_ENDS	6.34e-28	5.64e-24	4.82169	-1.94084
REACTOME_REGULATION_OF_BACH1_ACTIVITY	6.34e-28	5.64e-24	4.82169	-0.361753
REACTOME_REGULATION_OF_PTEN_STABILITY_AND_ACTIVITY	6.34e-28	5.64e-24	4.82169	-3.7166
[truncated: 6,899 more rows]
