# Supplementary material for: Spatial transcriptomics reveals distinct and conserved tumor core and edge architectures that predict survival and targeted therapy response
Source: Nat Commun. 2023 Aug 18;14:5029. doi: 10.1038/s41467-023-40271-4 (PMC10439131; doi:10.1038/s41467-023-40271-4)
Supplement: Supplementary file 6 — Supplementary Data 3 [file 41467_2023_40271_MOESM6_ESM.xlsx]

## Sheet: SD3
Gene	sample_1	sample_10	sample_11	sample_12	sample_2	sample_3	sample_4	sample_5	sample_6	sample_7	sample_8	sample_9	Sum
BACH1 (339g)	0.147201	0.0791426	0.0714158	0.0531763	0.113134	0.132499	0.110588	0.0530085	0.0673314	0.0412168	0.0379238	0.0505314	0.957169
BARX2 (76g)	0.211486	0.137302	0.146504	0.0865128	0.183774	0.214441	0.248798	0.107756	0.16556	0.0481249	0.0350739	0.107971	1.6933
BCL3 (200g)	0.125861	0.102446	0.101212	0.0737037	0.154995	0.189635	0.0629402	0.0457804	0.0349344	0.0395103	0.0383361	0.0724536	1.04181
BHLHE40 (11g)	0.259988	0.194912	0.136596	0.141705	0.185781	0.292969	0.196394	0.174337	0.168367	0.0809089	0.0689692	0.189679	2.09061
CEBPA (630g)	0.299168	0.177255	0.160972	0.120135	0.24539	0.239518	0.283197	0.153727	0.17475	0.139087	0.0892503	0.155094	2.23754
CEBPB (2210g)	0.0853082	0.0515271	0.0531076	0.0473125	0.0742041	0.088143	0.111298	0.0553368	0.0761638	0.0337229	0.0231007	0.055149	0.754373
CEBPE (17g)	0.11638	0.0786633	0.0748688	0.0725603	0.0986024	0.0924029	0.0614049	0.0521689	0.0628981	0.0300985	0.0713314	0.0893521	0.900732
CREB3L1 (123g)	0	-0.164059	-0.0371002	-0.0498153	-0.150613	-0.150774	-0.1871	-0.0317052	-0.0551645	0	-0.0363904	-0.0293468	-0.892069
DLX3 (8g)	0.0954567	0.0244429	0.0433335	0.00752682	0.0348043	0.0498503	0.261719	0.0161474	0.113676	0	0	0.00736175	0.654319
DLX5 (7g)	0.504504	0.267994	0.230798	0.174055	0.3663	0.328842	0.48949	0.186362	0.35739	0.0675121	0.0677064	0.209541	3.25049
EGR3 (5g)	0.704155	0.516581	0.356706	0.0785785	0.568003	0.55715	0.769318	0.356389	0.429521	0.165247	0.140279	0.363248	5.00518
EHF (298g)	0.413957	0.233034	0.183291	0.139474	0.330466	0.310025	0.354254	0.169275	0.199301	0.170125	0.103648	0.149903	2.75675
ELF1 (44g)	0.0268809	0.0232895	0.0204198	0	0.0287527	0.0354488	0.0242977	0	0.00886228	0.0141161	0.00944142	0.0137721	0.205281
ELF3 (2134g)	0.320845	0.179048	0.176727	0.164454	0.287163	0.265543	0.17594	0.105005	0.111407	0.143689	0.108779	0.127225	2.16582
ELF4 (83g)	0	-0.0063872	-0.0070546	-0.0075599	-0.0132456	-0.0069507	-0.0120029	-0.0088459	-0.0157563	-0.0107427	0	-0.0124428	-0.100989
ELF5 (10g)	0.432653	0.244789	0.153975	0.115081	0.252509	0.280565	0.527818	0.108699	0.339261	0.177832	0.115791	0.154411	2.90338
ELK3 (582g)	0.0447504	0.0185991	0.0216841	0.0302107	0.0334592	0.0529976	0.0214837	0.0205044	0.0144323	0.0232798	0.0136594	0.00902788	0.304089
EP300 (62g)	0.0483372	0.0575155	0.0356076	0.0245032	0.0516452	0.0608783	0.0587462	0.0349813	0.034203	0	0	0.0342706	0.440688
ESRRA (908g)	-0.0057671	-0.0019138	-0.0054327	-0.0084101	-0.0062283	-0.0076155	-0.0053041	-0.0052729	0	-0.0075277	-0.0022356	-0.0046308	-0.0603386
ETS1 (1302g)	-0.032759	-0.0315924	-0.0097933	-0.0123199	-0.033504	-0.0305346	-0.0620567	-0.0118156	-0.0201186	0	-0.0100872	-0.0074462	-0.262027
ETS2 (4049g)	-0.0076736	-0.0074494	-0.0126329	-0.0031068	-0.004086	-0.0128169	-0.0166049	-0.0042876	-0.0025642	0	0	-0.0015101	-0.0727322
ETV2 (17g)	0.00758579	0.0346455	0.0536051	0.0100007	0.0551194	0.0479213	0.0304929	0.00910058	0.0162445	0	0	0.0213838	0.2861
FOSL1 (2732g)	0.0355024	0	0.0137722	0.0106208	0.0207231	0.0191578	0.0225421	0.0247314	0.0248483	0.0268899	0.0114203	0.0292885	0.239497
FOSL2 (828g)	0.0316968	0.024857	0.0105979	0.0094499	0.0243128	0.0243683	0.0459946	0.00693138	0.0203019	0.00471229	0.0044466	0.0113338	0.219003
FOXA3 (32g)	0.140445	0.0678359	0.0701195	0.0865846	0.0836912	0.205359	0.0817812	0.0742172	0.0376368	0.0379396	0.0526752	0.0203271	0.958613
FOXM1 (264g)	-0.0239385	-0.0257472	-0.0220917	-0.0144949	-0.0341882	-0.0242637	-0.0205496	-0.0182434	-0.0184401	-0.0126997	-0.0106624	-0.0126523	-0.237972
FOXP1 (83g)	0	-0.0466237	-0.0134713	-0.0185644	-0.0442114	-0.0478993	-0.047036	-0.0159251	-0.0145157	-0.0136877	-0.0088403	-0.0118093	-0.282584
GRHL1 (1495g)	0.349619	0.219295	0.201744	0.146276	0.309023	0.313374	0.323918	0.154293	0.203534	0.124409	0.0935095	0.167655	2.60665
GRHL3 (12g)	0.266446	0.305285	0.196504	0.126326	0.354351	0.398651	0.403996	0.258942	0.258851	0.109467	0.0782051	0.221219	2.97824
HCFC1 (336g)	-0.0145715	-0.0064892	-0.0056364	-0.0079322	-0.0126711	-0.0099497	-0.0141971	-0.0092435	-0.0114861	-0.0083852	-0.0049538	-0.0082054	-0.113721
HIC1 (43g)	-0.0489001	-0.0471265	-0.0141478	-0.0238841	-0.0590739	-0.0489664	-0.0657779	-0.0191645	-0.0195034	-0.0106523	-0.0140321	-0.0122498	-0.383479
HIVEP2 (306g)	0.0251449	0.0120526	0.0143546	0.0140945	0.018841	0.011991	0	0.00344388	0	0.00794025	0.0055446	0.00709665	0.120504
HOXB2 (12g)	0	-0.16023	-0.0534173	-0.0749238	-0.18787	-0.158743	-0.151883	-0.0391717	-0.0650659	0	-0.0473868	-0.0202653	-0.958956
IKZF1 (339g)	0	-0.0072789	-0.0026067	-0.0038475	-0.0077462	-0.0111945	-0.009188	-0.0041386	-0.0066799	0.00517673	0	-0.005018	-0.0525216
IKZF2 (82g)	0.0470926	0.024569	0.025121	0.0312414	0.0401768	0.0316783	0.0102947	0.0107025	0.0078171	0.0243078	0.0194224	0.0154739	0.287897
IL24 (6g)	-0.0735955	-0.0214198	-0.0366011	-0.0246663	-0.0643241	0	-0.120202	-0.033014	-0.0955876	-0.0777583	-0.0630491	-0.0306388	-0.640856
IRF2 (343g)	-0.023125	-0.0154923	-0.0055867	-0.0053426	-0.0126721	-0.0195947	-0.0150585	-0.0075662	-0.0076894	0	0	-0.0059488	-0.118076
IRF3 (1212g)	-0.0073752	-0.0021253	-0.00694	-0.0093753	-0.0051417	-0.0114648	-0.0084523	-0.0091761	-0.0073422	-0.0070977	0	-0.0060076	-0.0804981
IRF6 (1429g)	0.0385789	0.00785697	0.0116249	0.017918	0.026801	0.022262	0	0.0163076	0	0.033622	0.0096464	0.0180201	0.202638
IRF7 (1918g)	0.0927104	0.0301844	0.0528439	0.0220591	0.0866581	0.0750996	0.0382251	0.0227727	0.0353946	0.0895115	0.0508488	0.0330243	0.629333
IRF9 (1677g)	0.0242372	0	0.0195916	0.0136168	0.0174275	0.0156339	0.0227911	0.0151784	0.0323855	0.0381329	0.016416	0.0241043	0.239515
JDP2 (36g)	-0.0238295	-0.016017	-0.0081943	-0.0099745	-0.0173866	-0.0181337	-0.0281683	-0.010437	-0.0170765	-0.0119209	-0.0077817	-0.0110286	-0.179949
JUN (2928g)	0.0320909	0.0121988	0.0189939	0.0178879	0.0304088	0.0283995	0.035509	0.0253587	0.029566	0.0259288	0.0103425	0.0294811	0.296166
JUNB (2678g)	0.109299	0.0668194	0.0704075	0.0637159	0.106992	0.120146	0.111125	0.0658846	0.0712021	0.0580391	0.0341084	0.0714434	0.949182
JUND (2724g)	0.0162599	0	0.00611259	0.00619976	0.0158289	0.013112	0	0.00968114	0.00516088	0.0156107	0.00681077	0.0105906	0.105367
KLF10 (725g)	0.0294347	0.0227832	0.0237236	0.0175944	0.03549	0.0475385	0.0433264	0.0271336	0.0263672	0.0119763	0.00707698	0.0278491	0.320294
KLF2 (429g)	0.0277508	0.0211731	0.016362	0.00751684	0.0332265	0.0262929	0.0176073	0.01393	0.0225165	0.0154806	0.00606332	0.0193009	0.227221
KLF3 (65g)	0.264524	0.194014	0.14296	0.116482	0.214876	0.252876	0.241645	0.136574	0.138117	0.110057	0.0722837	0.128095	2.0125
KLF4 (2174g)	0.1815	0.115657	0.106051	0.0742301	0.165641	0.16664	0.215313	0.0889285	0.118104	0.0810168	0.052339	0.106457	1.47188
KLF7 (392g)	-0.0064782	-0.0033772	-0.0041264	-0.0059092	-0.0109591	-0.0050138	-0.0187104	-0.0065956	-0.0097667	-0.0082197	-0.0033679	-0.006494	-0.0890181
LHX4 (30g)	0.168213	0.142469	0.10162	0.0671259	0.157367	0.245606	0.182808	0.0823235	0.0977408	0.0646525	0.0381179	0.077663	1.42571
MAFB (2461g)	0.140442	0.0833901	0.0749053	0.0542893	0.117954	0.129184	0.187964	0.0804955	0.1041	0.059194	0.0323046	0.0806386	1.14486
MAFF (444g)	0.0731248	0.0345896	0.0317908	0.0502622	0.058383	0.0633309	0.0521859	0.0159054	0.013542	0.0402374	0.0254248	0.0153292	0.474106
MAZ (593g)	-0.0478015	-0.0308767	-0.015889	-0.0144431	-0.0339511	-0.0474749	-0.0522976	-0.0206686	-0.013323	-0.0121327	-0.0099203	-0.0098314	-0.30861
MECOM (55g)	-0.0220079	-0.0142433	-0.016775	-0.0326295	-0.0130825	-0.0337342	-0.0407936	-0.0129346	-0.0204893	0	0	-0.0144575	-0.221147
MEF2B (54g)	0	0	-0.0034295	-0.0062308	-0.0079822	-0.0059856	-0.0120516	-0.0053396	-0.0099376	-0.0068547	-0.0039551	-0.0088884	-0.0706551
MEIS2 (9g)	0.0525512	0.0109074	0.0239069	0	0.0512438	0.0288627	0.0398394	0.00999339	0.0311719	0.0311534	0.0363101	0	0.31594
MSX1 (11g)	0	-0.0468498	-0.0297307	-0.0257914	-0.0668522	-0.056455	-0.0425274	-0.0109901	-0.0343747	-0.0340186	-0.0227516	-0.0215076	-0.391849
MXI1 (6g)	0.398452	0.379081	0.346699	0.147451	0.460131	0.491352	0.470748	0.315861	0.25696	0.174971	0.186432	0.282149	3.91029
MYBL2 (64g)	-0.0228609	-0.0173198	-0.0141849	-0.0103393	-0.0266871	-0.0189868	-0.0277547	-0.0104647	-0.0161629	-0.0107437	0	-0.0070839	-0.182589
NELFE (462g)	-0.0133714	-0.007841	-0.0067592	-0.0055936	-0.0117744	-0.0093698	-0.0155514	-0.0045279	-0.0075163	-0.0069447	-0.0026914	-0.0070231	-0.0989642
NFAT5 (40g)	0.0535014	0.0297227	0	0	0.0303377	0.0333352	0.0544573	0.0342614	0.0347904	0.0188047	0.00878414	0.0116153	0.30961
NFATC4 (230g)	0	-0.100058	-0.0323076	-0.044391	-0.101265	-0.120339	-0.144946	-0.0291018	-0.0387761	0	-0.0234511	-0.0162719	-0.650908
NFE2L3 (42g)	0.167466	0.118337	0.119712	0.0851	0.139476	0.142955	0.181297	0.0571254	0.160704	0.0298208	0.0273666	0.0971682	1.32653
NFIC (29g)	0	-0.0779573	-0.0219194	-0.030282	-0.0913575	-0.078881	-0.0984667	-0.0251541	-0.0249474	0	-0.0210225	-0.0111917	-0.48118
NFKB1 (293g)	-0.0152404	-0.0081577	-0.0074742	-0.0063898	-0.0104918	-0.0198293	-0.0234877	-0.0103242	-0.0087224	-0.0063384	-0.0046874	-0.0048981	-0.126042
NFKB2 (522g)	-0.0074533	-0.004488	-0.0026458	-0.0047133	-0.0047868	-0.0070851	-0.0143623	-0.0064745	-0.0101237	0	0	-0.0070145	-0.0691472
NR2F6 (479g)	0.116189	0.1013	0.0990476	0.0927482	0.12459	0.148441	0.10491	0.0705557	0.085484	0.0243337	0.0287835	0.0788431	1.07523
NR6A1 (39g)	0.0380293	0.0167533	0.0212317	0.0246147	0.0291397	0.0305435	0.0289734	0.00856334	0.0203399	0.0221408	0.0144866	0.00662335	0.26144
NRF1 (15g)	0.0252485	0.0306959	0.0102611	0.0133367	0.0176216	0.0361915	0.0170979	0	0.00493655	0.00177781	0.0117449	0.00639904	0.175312
PHF8 (74g)	-0.0204383	-0.0132798	-0.0182874	-0.0157162	-0.0188685	-0.0315506	-0.0141336	-0.0113012	-0.0099137	0	-0.0071551	-0.0094422	-0.170087
PITX1 (707g)	0.399799	0.258734	0.260812	0.197644	0.380364	0.362148	0.288463	0.144815	0.195446	0.135245	0.12008	0.194521	2.93807
PITX2 (22g)	0.197243	0.0797149	0.15139	0.142642	0.170597	0.123049	0.0635005	0.018002	0.0560588	0.04117	0.0510351	0.0572898	1.15169
RARG (463g)	0.0591039	0.0353939	0.0386914	0.0262432	0.0449728	0.057508	0.0449049	0.0253672	0.0360485	0.0219638	0.021248	0.0302127	0.441658
RCOR1 (983g)	0.153556	0.0989793	0.0864519	0.0670309	0.135796	0.157473	0.141703	0.076846	0.0794238	0.051527	0.0354884	0.0715541	1.15583
RELA (1594g)	0.00967973	0.00519388	0.00463169	0.00257633	0.00635283	0.00842753	0.008925	0.00936956	0.0040004	0	0	0.00214328	0.0613002
RORA (249g)	0.281846	0.220916	0.140018	0.0830855	0.225514	0.205914	0.371408	0.0990644	0.225542	0.0858257	0.0698882	0.167288	2.17631
RUNX3 (292g)	0	-0.0195412	-0.0058407	-0.0074522	-0.0180473	-0.0270707	-0.020802	-0.0082021	-0.0127854	0.0202358	0	-0.008123	-0.107629
SIN3A (237g)	-0.0104879	-0.0032618	-0.0066581	-0.0065121	-0.0094024	-0.0086177	-0.0081962	-0.0073869	-0.0068962	-0.0078034	0	-0.0063053	-0.081528
SMAP2 (166g)	0.0187779	0.0149321	0.0110874	0	0.018473	0.0165654	0.0145922	0.00393696	0.0123036	0.00652329	0.00950227	0.00674351	0.133438
SOX4 (464g)	0	-0.0822526	-0.0197577	-0.0346992	-0.0783499	-0.0821843	-0.1257	-0.0233335	-0.037051	0	-0.0216917	-0.0139557	-0.518976
SOX9 (52g)	0.0944161	0.0950006	0.0419734	0.0268077	0.0745973	0.100533	0.0922972	0.0379739	0.0391428	0.0380288	0.0249339	0.0555955	0.7213
SP6 (6g)	0.175703	0.162718	0.126923	0.0691538	0.185013	0.16741	0.201734	0.0833877	0.152155	0	0.0474632	0.118818	1.49048
SREBF1 (637g)	0.0339031	0.0161308	0.0219851	0.0160541	0.0231305	0.0303227	0.0301815	0.0162126	0.0301842	0.021126	0.0134266	0.0147119	0.267369
SREBF2 (1103g)	0.0220329	0.0200515	0.0155695	0.0138154	0.0218105	0.0287272	0.0345141	0.00898743	0.0207388	0.00313485	0.00531764	0.0129423	0.207642
STAT1 (4788g)	0.0164691	-0.0125915	0.0129302	0	0.0203946	0	-0.0083394	0.0043347	0.0184486	0.0588757	0.020232	0.0166495	0.147404
STAT3 (1191g)	0.235754	0.124831	0.128324	0.145083	0.199806	0.197572	0.13892	0.0807713	0.0877642	0.0825836	0.0694782	0.0783864	1.56928
STAT5A (147g)	0.0117118	0.00359357	0.00732822	0.0148009	0.0110437	0.00783125	0	-0.0040897	-0.0039349	0.0124133	0.00864027	-0.0048308	0.0645076
TCF4 (392g)	0	-0.102369	-0.0264431	-0.0429671	-0.0894802	-0.109512	-0.146643	-0.0300917	-0.0478758	-0.025261	-0.0208375	-0.0199451	-0.661426
TFDP1 (819g)	-0.0404398	-0.0391917	-0.0161641	-0.0059669	-0.0396254	-0.0396329	-0.0284617	-0.0064001	0	0	-0.0056868	-0.0010575	-0.222627
TGIF1 (30g)	-0.0513668	-0.043739	-0.0301895	-0.024505	-0.0483103	-0.0494256	-0.0733974	-0.0239625	-0.0197236	0	-0.011468	-0.0148677	-0.390956
TLX1 (10g)	0.325455	0.186345	0.457274	0.0743663	0.448817	0.310335	0.300957	0.100727	0.257866	0.123207	0.114709	0.140797	2.84086
TP63 (27g)	-0.154781	-0.102801	-0.104008	-0.0979412	-0.118073	-0.173918	-0.245643	-0.0850225	-0.0548237	-0.0435575	-0.0406977	-0.0329219	-1.25419
TWIST1 (336g)	0	-0.0805499	-0.0211785	-0.0337272	-0.0728379	-0.0838786	-0.125242	-0.025411	-0.0372496	-0.0213017	-0.0203177	-0.0185782	-0.540273
UBTF (497g)	-0.0137064	-0.004556	-0.0064061	-0.0074731	-0.0100638	-0.0083551	-0.01728	-0.0086808	-0.0110636	-0.010884	-0.0051046	-0.0079591	-0.111533
ZBTB7A (60g)	0.0573394	0.0361207	0.0238207	0.0233133	0.0490189	0.0488857	0.0335188	0.0198518	0.0225382	0.0279519	0.0190906	0.0186692	0.380119
ZBTB7B (258g)	0.163995	0.103707	0.0896912	0.0776223	0.140853	0.142715	0.131237	0.0709511	0.0897826	0.0511783	0.0527304	0.0812164	1.19568
ZBTB7C (34g)	0.0797671	0.0732181	0.0609563	0.0350593	0.0610246	0.0720243	0.0978443	0.0380901	0.0916252	0	0.0155842	0.047706	0.672899
ZNF281 (49g)	-0.0215411	-0.0067514	-0.0029902	-0.0045346	-0.0070743	-0.007985	-0.0368971	-0.0054741	-0.0118856	0	0	-0.0110067	-0.11614
ZNF358 (37g)	0	-0.0358467	-0.0127928	-0.0202444	-0.0370887	-0.0343853	-0.0712414	-0.0184616	-0.0277307	0	-0.0140487	-0.0171794	-0.28902
ZNF467 (44g)	0.175702	0.0984468	0.0453004	0.0401965	0.115297	0.121903	0.1608	0.0891094	0.110798	0.0838907	0.0411998	0.0551614	1.1378
ZNF526 (9g)	0	-0.0582839	-0.0262113	-0.0300003	-0.0840293	-0.0862953	-0.0478281	-0.0132831	-0.0128035	0	-0.0217962	-0.0041587	-0.38469
ZNF770 (80g)	0.10039	0.0551707	0.0701552	0.0530335	0.0939472	0.0894353	0.135211	0.0402044	0.0790767	0.023959	0.0361099	0.0514514	0.828144
