# Supplementary material for: Spatial transcriptomics reveals distinct and conserved tumor core and edge architectures that predict survival and targeted therapy response
Source: Nat Commun. 2023 Aug 18;14:5029. doi: 10.1038/s41467-023-40271-4 (PMC10439131; doi:10.1038/s41467-023-40271-4)
Supplement: Supplementary file 7 — Supplementary Data 4 [file 41467_2023_40271_MOESM7_ESM.xlsx]

## Sheet: SD4
Gene	sample_1	sample_10	sample_11	sample_12	sample_2	sample_3	sample_4	sample_5	sample_6	sample_7	sample_8	sample_9	Sum
A2ML1	1.2709	1.13237	1.83844	1.22741	1.6817	2.4981	2.61445	1.68422	1.75787	0.63166	0.727394	0.840066	17.9046
ANXA1	2.82216	0.971376	2.06672	1.38597	1.7432	3.13802	1.61733	1.00576	0	0.84498	0.803568	0.354194	16.7533
APOBEC3A	2.41976	1.63642	0.864323	0.956515	2.67747	1.38389	0	1.90828	0	1.95297	1.05932	0.855597	15.7145
ASPRV1	3.79788	2.26076	1.28001	0.692907	1.96479	1.49469	2.9769	0.721602	2.46075	0.908168	0.658646	1.49817	20.7153
ATG9B	1.49212	0.388717	0.410591	0.414886	1.46734	2.05228	1.51336	0.656398	0.666617	0.463953	0	0.430829	9.95709
ATP1A1	-1.82209	-0.798077	-1.35345	-1.15954	-1.2796	-1.80156	-1.15133	-1.10551	-0.954586	0	0	-0.717238	-12.143
BICDL2	1.2223	0.600774	0.831968	0.736694	1.52391	1.80659	1.51237	0.496302	0.7096	0	0.516501	0.448563	10.4056
C15orf48	2.12862	0.821117	1.40366	2.04099	1.39763	1.38698	1.76027	0.87361	0.791116	1.31457	0.8642	0.427671	15.2104
C1S	0	-0.920883	-0.875417	-1.34369	-1.422	-2.29752	-1.28038	-0.785685	-0.912101	0	-0.527706	-0.779119	-11.1445
C4orf3	0	1.05886	1.06497	0.603718	0.919541	1.07951	0.837628	0.868615	0.674639	0.841275	0	0.703778	8.65254
CARHSP1	0	1.12138	0.948847	1.02474	1.41703	1.55025	1.78224	1.53019	0.586996	0.729047	0	0.843082	11.5338
CD24	2.34397	1.42393	2.34393	1.61535	2.06433	1.99916	2.07166	1.53969	0.789267	0.779813	0.490144	0.674884	18.1361
CDSN	2.91242	1.61213	0.638997	0.499757	2.51264	3.05826	3.31726	2.37746	1.71046	1.22145	0.771222	1.22197	21.854
CEACAM5	1.19124	1.56388	1.54872	1.67207	2.40724	1.14286	0.535665	0.261012	0.629705	0	0.570148	1.18726	12.7098
CEACAM6	2.08963	0.959734	1.24213	1.5927	1.08677	2.00871	0.588571	1.14472	0.325111	0	0.896101	0.719613	12.6538
CLDN4	2.13604	1.32387	0.668464	0.837445	1.3989	2.19742	1.72882	1.69203	1.11852	1.72567	0.716778	0.848454	16.3924
CLIC3	1.84022	1.89219	1.35333	1.19861	1.99395	1.82685	2.06129	1.12102	0.860263	0.857317	0.414948	1.05643	16.4764
CNFN	5.13836	3.28759	2.50198	2.08404	3.60455	3.54283	3.22679	2.40039	1.67006	2.19473	1.10259	1.81883	32.5727
COL1A1	-2.98382	-1.16819	-0.920142	-1.06832	-2.18353	-2.12511	-2.31205	-1.04021	-1.45523	-0.965819	-0.59051	-1.09212	-17.9051
COL1A2	0	-1.17843	-0.835861	-0.926292	-2.24073	-2.09445	-2.30235	-1.08818	-1.26389	0	-0.646197	-0.839725	-13.4161
CRCT1	5.3491	2.94165	2.55557	2.07816	3.88818	3.92349	3.74844	2.79334	1.81331	1.93252	0.881102	1.47842	33.3833
CST6	1.72083	1.41875	0.849327	0.599351	1.72706	2.44298	1.97934	1.70955	0.842059	0	0	0.90789	14.1971
CSTA	3.67358	2.37618	2.1424	1.23118	2.90344	2.46073	2.3996	1.60343	1.22549	1.50593	0.80375	1.41758	23.7433
CSTB	3.23263	2.10393	2.24057	1.56696	2.67643	2.78875	2.34821	1.53481	0.785521	1.11776	0.638452	1.38692	22.4209
CYSRT1	2.48855	2.18867	1.28894	1.02615	2.52407	2.17029	2.21201	0.690295	1.33128	0.887873	0.67579	1.22117	18.7051
DDX5	-1.32404	-0.563641	-0.800494	-0.730992	-0.951056	-1.11092	-0.699657	-0.837768	-0.612797	0	0	-0.599143	-8.2305
DEFB4A	1.52432	3.22924	3.37959	0.749847	4.29567	3.48745	2.54517	2.11307	1.24214	0	0	2.70837	25.2749
DMKN	2.78006	1.36184	0.619924	0.454987	1.51178	1.51159	2.14722	1.62811	0.981275	1.08185	0.492618	0.569001	15.1403
ECM1	2.70333	1.41983	1.49702	0.826831	2.53329	1.42519	0	0.937056	0.593059	1.92402	0.944597	0.579556	15.3838
EEF1A1	-1.67322	-0.837025	-0.806526	-0.535885	-1.02472	-1.21496	-1.08232	-0.455901	-0.557902	-0.565563	-0.474982	-0.712567	-9.94157
EEF1D	-2.05014	-0.53951	-0.738472	-0.74485	-1.16534	-1.39172	-0.950683	-0.611959	-0.675882	-0.848878	0	-0.754037	-10.4715
EEF1G	-1.67423	-0.499964	-0.558059	-0.541815	-0.720255	-1.34306	-0.770011	-0.407534	-0.441435	-0.768858	-0.411649	-0.472917	-8.60979
EEF2	-1.67462	-0.669311	-0.682392	-0.661122	-0.979514	-1.2972	-1.13136	-0.490333	0	0	-0.395919	-0.574684	-8.55645
EIF4A1	-1.30239	-0.808765	-0.725244	-0.763648	-1.09532	-0.95675	-0.583212	-0.703525	-0.533337	-0.670383	-0.413004	-0.620844	-9.17642
ELF3	2.17439	1.32845	0.785791	1.08889	1.91477	1.88801	0.67082	0.805457	0.415151	1.28183	0.590189	0.774393	13.7181
ENO1	-1.7207	-0.463491	-0.734925	-0.406331	-1.10908	-1.14255	-0.750125	-0.776868	-0.968451	0	-0.415582	-0.605226	-9.09334
EPS8L1	2.27023	1.06496	1.08454	0.989028	2.22216	2.24246	1.43608	1.1656	0.970989	0.990783	0.599454	0.681487	15.7178
ERO1A	3.00622	1.58223	1.50163	1.68566	1.95628	1.50912	1.8119	0.836431	0.604544	0.903515	0.645906	0.917061	16.9605
FAM25A	4.2389	2.58201	2.65731	1.29388	2.4428	2.23233	3.09322	2.73436	1.31677	0.921027	0.813731	1.5392	25.8656
FLNA	0	-0.858026	-0.921672	-0.730188	-1.52261	-1.38716	-1.26283	-0.747224	-1.11895	-0.65961	-0.346219	-0.786977	-10.3415
FSCN1	0	-0.625277	-0.613955	-0.852877	-1.38192	-1.47576	-1.19655	-0.960071	-0.899779	-0.773186	-0.508976	-0.480233	-9.76859
FTL	-1.09684	-0.604187	-1.16433	-0.379911	-1.09454	-1.27949	-1.44256	0	-1.14367	0	-0.336676	-0.535284	-9.07749
FUT3	1.263	0.494085	0.438824	1.16658	0.980145	0	0.600875	0.577736	0.458954	0	0.465859	0.424408	6.87046
GAPDH	-1.4383	0	-0.438271	0	-1.11613	-1.06936	-0.570251	-0.545818	-0.71104	-0.432457	-0.410514	-0.357435	-7.08958
GJB2	2.07732	0.91582	1.74848	1.40171	1.69389	1.88904	1.91333	0.481519	0.830764	0	0	0.408586	13.3605
GLTP	1.17383	1.07775	1.12897	0.677219	1.13098	1.18005	1.74568	0.594357	1.19056	0	0.632691	0.626658	11.1587
GRHL1	1.45488	0.600606	0.742589	0.839433	1.44331	1.40222	1.36132	0.535623	0.743307	0.625636	0	0.614096	10.363
HEPHL1	2.01957	0.564276	1.09721	1.40507	1.45226	2.46482	2.73613	1.151	1.2345	0	0	0.359685	14.4845
HLA-A	-1.16945	-0.304669	-0.535077	-0.313776	-0.481911	-0.889451	-0.999009	-1.20761	-0.433886	0	-0.262951	-0.474629	-7.07243
HLA-B	-1.05958	-0.434433	-0.627836	-0.390482	-0.486981	-0.693218	-1.40988	-1.15728	-0.606046	0	0	-0.518749	-7.38448
HMGN2	0	-1.04428	-1.06968	-0.796974	-1.74683	-1.60094	-1.40365	-0.82057	-0.962658	0	-0.598707	-0.824105	-10.8684
HNRNPA2B1	-1.54633	-0.85833	-1.21359	-0.986136	-1.66174	-1.91557	-1.3671	-1.02946	-1.10987	-0.708246	0	-0.813065	-13.2094
HOPX	2.71766	2.21263	1.95214	0	2.69071	2.03708	2.27022	1.2052	2.13038	0	0.911388	1.53397	19.6614
HSP90AB1	-1.61764	-0.8676	-1.03027	-0.68763	-1.24836	-1.12074	-0.969998	-0.902318	-0.925055	0	0	-0.646355	-10.016
IFITM3	-2.24927	-0.963188	-0.956728	-1.20931	-1.64972	-1.61587	-1.70301	-1.39698	-1.03342	0	-0.27811	-0.701823	-13.7574
IGFBP7	0	-0.994275	-0.940895	-1.0759	-1.64879	-1.55332	-1.6755	-0.77959	-0.892404	0	-0.505254	-0.666231	-10.7322
IL1RN	3.54217	1.4462	2.1049	1.31312	2.62411	2.38645	1.6932	1.29714	0.711375	0.758413	0.569102	0.820747	19.2669
IL36G	1.32694	0.830842	1.119	1.31358	2.42186	0	1.5563	0.630048	1.0589	0.872227	0	0.590331	11.72
IL36RN	1.93411	1.30332	1.54422	1.20358	2.44793	1.61338	2.62678	1.42069	1.45474	0.969468	0.542959	0.997914	18.0591
ITGA6	0	-0.805519	-0.936402	-0.91372	-1.19269	-1.20811	-1.55408	-0.716102	-0.672211	0	-0.545968	-0.515957	-9.06075
IVL	3.3526	1.64731	1.5102	1.51123	2.05088	2.51301	2.72742	1.45104	1.32644	1.01374	0.796798	0.900281	20.8009
JUP	0.970238	0.558602	0.397222	0.301748	0.412695	0.606296	0.995572	0.323073	0.665277	0.71887	0	0	5.94959
KLK10	2.68966	2.13307	1.27114	0	2.37927	2.22932	2.25758	1.36989	1.23131	1.85962	0.770391	1.05455	19.2458
KLK11	2.32431	1.85795	0.688607	0.621928	2.24741	2.07499	1.61975	0.968107	1.29582	1.00018	0.841915	0.980818	16.5218
KLK12	2.82794	1.78917	2.4173	0.562529	2.94126	1.8691	2.23315	1.20695	1.81901	0	0.889958	1.38564	19.942
KLK13	3.82723	2.41564	2.70155	1.4427	3.36926	3.1322	1.72002	1.00025	1.04895	0	0.82013	1.32166	22.7996
KLK5	3.34149	1.79604	1.36421	0.666365	2.43754	2.43406	2.31292	1.72845	1.23134	1.70715	0.791689	1.24263	21.0539
KLK6	4.20696	2.68774	2.0757	1.80064	3.15218	3.96945	1.9199	1.56094	0.47255	1.24478	0.962603	1.57597	25.6294
KLK7	3.34329	2.04731	2.42515	0.558278	2.71972	2.69049	2.43009	1.37444	1.60301	1.98822	1.0229	1.28431	23.4872
KLK8	2.13702	1.1852	1.24226	0	1.12003	1.63314	0.949936	0.491028	0.90578	1.39245	0.520512	0.60355	12.1809
KLK9	2.42259	1.52331	0.913608	0.955675	1.78487	1.93162	1.55993	0.723759	0.70707	0.495375	0	1.08843	14.1062
KRT23	2.42743	0.449073	0.546262	1.06587	0.788149	1.04287	2.52122	0	1.43584	1.47352	0.870391	0.37014	12.9908
KRT5	-0.875134	-0.548503	-0.571053	-0.786908	-1.14358	-0.756213	-0.920453	-0.38507	-0.712536	0	0	-0.558707	-7.25816
KRT78	2.31652	0.641819	1.54619	0.844042	1.63329	1.83063	1.3862	0.39383	1.00474	0	0.473412	0.523762	12.5944
KRT80	2.44568	1.28371	0.964888	0.558475	1.7132	2.04537	2.75996	1.26571	1.86412	1.25411	0.532747	0.907325	17.5953
KRTDAP	3.34518	2.37236	1.73967	1.30018	2.18435	1.62574	2.02662	1.32927	1.07793	1.93366	0.695072	1.02459	20.6546
LAMB3	0	-0.765484	-0.659554	-0.539146	-1.26698	-1.11454	-1.63433	-0.754488	-1.17473	-1.02387	-0.657291	-0.877864	-10.4683
LCE3D	5.09203	3.4492	2.06749	1.53938	3.25761	3.05728	4.0122	2.91544	1.9838	1.20578	0	2.08421	30.6644
LCE3E	4.01867	2.63255	0.937378	0.80545	3.01763	1.73083	3.8429	2.40827	2.02545	1.12476	0	1.7119	24.2558
LCN2	3.44738	2.7699	1.52372	1.45412	3.88301	3.22131	3.38906	2.09035	1.73444	1.29501	1.04758	1.3587	27.2146
LMO7	1.46573	0.545504	0.878275	1.17287	1.02346	1.09432	0	0	0.297161	0.70792	0.577678	0.332535	8.09546
LYPD2	2.3803	0.902244	1.95668	2.00124	2.23157	2.89973	2.48025	1.13608	1.48358	1.08424	1.06561	0.756995	20.3785
LYPD5	1.54641	1.17549	1.55845	0.698627	1.57179	0.99458	1.83822	1.809	1.62864	0.528517	0	0.946629	14.2964
MAB21L4	1.07918	0.818	0.672767	0.56357	1.64871	1.0431	0.831063	0	0.425408	0	0.340269	0.513988	7.93606
MALL	2.01704	0.84489	0.866922	0.670642	0.822823	0.814932	1.01583	0	0.636476	1.00328	0.533026	0.503723	9.72958
MBOAT2	1.10414	0.663069	0.441602	0.576985	0.777333	1.15906	1.08949	0.49124	0.78023	0	0	0.421541	7.5047
METRNL	0	0.909895	0.808419	0.70162	1.05089	1.21796	1.51409	1.26168	0.779907	0.886631	0	0.762369	9.89347
MIR205HG	-1.99725	-0.795384	-0.960264	-1.25945	-1.18208	-1.1966	-1.03727	-1.31725	-0.89346	-0.988951	-0.316209	-0.861322	-12.8055
MT-CO1	-1.07435	-0.649632	-0.798231	0	-0.494534	-0.776511	0	-0.903422	-1.05151	-0.958293	-0.6928	-0.894022	-8.29331
MT-CO2	-1.17132	-0.691184	-0.959903	-0.304497	-0.753098	-1.18036	-0.860941	-1.06907	-1.06117	-0.748387	-0.561772	-0.844148	-10.2058
MT-CO3	-1.36268	-0.56518	-0.770726	0	-0.512934	-0.800628	-0.836157	-0.823974	-0.70871	-0.610363	-0.498702	-0.719928	-8.20998
MT-CYB	-1.76685	-0.478856	-0.978381	0	0	-1.07488	-0.896204	-1.13419	-1.19553	-0.902865	-0.519133	-0.717001	-9.66389
MT1X	-1.72548	-0.773338	-1.50324	-1.32092	-1.08046	-1.57968	-1.59782	-1.04068	-0.792066	0	-0.381352	0	-11.795
MT2A	-2.81876	-0.990504	-1.25428	-0.950587	-1.53764	-1.77329	-1.95524	-1.21287	-1.29487	-0.672194	-0.447473	-0.836094	-15.7438
MXD1	1.81998	0.831231	0.73176	1.06026	1.16192	1.80994	1.32347	0.721718	0	1.03871	0.543647	0.468574	11.5112
NCCRP1	2.27401	1.68518	1.61901	1.2697	2.46044	1.77297	2.12187	1.25652	1.74119	0.963101	0.571754	1.24604	18.9818
NME2	-1.73054	-0.938971	-1.19882	-0.941293	-1.7983	-1.61564	-1.17326	-1.07939	-1.08426	-1.13256	-0.582355	-0.920025	-14.1954
NPM1	-1.68542	-0.906745	-0.846023	-0.957338	-1.43814	-1.32784	-1.21536	-0.610761	-0.812895	0	-0.630248	-0.61513	-11.0459
PCDH1	1.44029	0.837534	0.433807	0.848241	1.08302	1.08908	0.625046	0	0.772443	0.632168	0	0.598686	8.36031
PDZK1IP1	1.51088	1.13555	1.15808	0.81162	1.97002	1.31192	1.42097	0.846187	1.08526	1.14394	0.689661	0.631356	13.7155
PERP	0.83352	0.703172	0.61475	0.478845	1.28334	0.963766	1.22502	0.638667	0.775425	0.525557	0	0.277282	8.31934
PFN1	-1.89377	-0.672015	-0.600776	-0.640713	-1.49054	-1.17701	-1.33288	-0.564633	-0.950727	-0.736111	-0.50637	-0.611475	-11.177
PI3	3.60506	2.28329	2.3817	1.46394	2.85259	2.94731	3.32511	1.58245	1.32965	1.55104	1.22838	1.20565	25.7562
PKM	-1.38383	-0.669483	-0.852422	-0.891829	-1.48673	-1.46122	-1.05389	-1.00587	-1.16199	-0.721991	-0.46472	-0.612854	-11.7668
PLA2G2F	1.08318	0.515416	0.34834	0	1.10317	1.29971	0.595069	0.476401	0.451131	0.389392	0	0.476584	6.73839
PPIA	-1.40224	-0.620735	-0.791641	-0.608568	-0.919561	-0.76905	-0.795232	-0.527408	-0.549572	-0.535372	-0.292067	-0.488539	-8.29998
PPL	1.68681	1.02332	1.62659	0.667695	2.07345	2.10853	1.78642	1.20988	1.29062	1.05361	0.755834	0.763181	16.0459
PRR9	4.42628	0.993522	0.664862	0.407214	1.94131	0	1.90154	2.56587	1.53609	1.57771	0	0.644052	16.6584
PRSS22	2.93208	0.894863	0	1.19078	2.26843	2.26734	1.21107	0.670311	0.61457	1.17952	0.650032	0.701344	14.5803
PRSS27	3.32941	1.27263	1.63757	1.40728	2.73149	2.96742	1.61376	0.727822	0.615583	1.16811	1.10511	0.859219	19.4354
PRSS8	0	1.23431	0.585085	0.827315	1.63159	1.32537	1.69198	1.11695	0.884843	1.66011	0.645061	0.87065	12.4733
PTMA	-2.03672	-0.886038	-0.96641	-0.643861	-1.5452	-1.44478	-1.49796	-1.00163	-1.08074	0	-0.419213	-0.829775	-12.3523
QSOX1	1.41044	0.840979	0.704681	0.670976	1.19467	1.25867	1.08491	0.741352	0.756051	0	0	0.580145	9.24288
RACK1	-1.47995	-0.640158	-0.695287	-0.654176	-1.12096	-1.4483	-1.13052	-0.535049	-0.672523	0	-0.434717	-0.627236	-9.43888
RHCG	0	2.1007	1.96525	1.20641	2.34873	2.73071	2.87937	1.4821	1.29356	0	0.542175	0.94216	17.4912
RNASE7	2.68758	1.3948	0.547348	0.640502	2.35546	1.38224	2.542	1.49125	1.1762	1.54039	0.686039	0.672521	17.1163
RPL11	-1.87934	-0.884216	-0.975266	-0.950147	-1.37044	-1.45978	-1.18792	-0.572299	-0.82971	-0.837023	-0.358099	-0.820741	-12.125
RPL12	-1.56808	-0.645037	-0.474006	-0.586941	-1.27251	-1.37034	-0.810014	0	-0.728897	-0.691936	-0.332513	-0.663782	-9.14405
RPL13	-1.64018	-0.659977	-0.574922	-0.49731	-1.0578	-1.41512	-0.892332	-0.314441	-0.63508	-0.511783	-0.270746	-0.627511	-9.0972
RPL15	-1.52887	-0.689371	-0.649083	-0.640754	-1.01394	-1.21274	-1.11568	-0.456511	-0.490773	0	0	-0.535704	-8.33342
RPL17	-1.71707	-0.865184	-0.66795	-0.86427	-1.04168	-1.6375	-1.13859	-0.582835	-1.43757	-1.33178	-0.615609	-1.21642	-13.1165
RPL19	-1.57749	-0.734783	-0.721562	-0.732304	-1.30327	-1.31859	-0.904661	-0.366324	-0.505603	0	0	-0.67997	-8.84456
RPL21	-1.83213	-0.756797	-0.714846	-0.462009	-0.824274	-1.46175	-0.826293	0	-0.589244	0	-0.458876	-0.527234	-8.45345
RPL22	-1.53012	-0.978333	-1.14963	-1.07692	-1.65101	-1.62212	-1.09007	-0.626651	-0.995775	-0.952965	-0.404363	-1.04043	-13.1184
RPL26	-1.66318	-0.799649	-0.713608	-0.765725	-1.31696	-1.66984	-0.890065	0	-0.392689	-0.629208	-0.44294	-0.884348	-10.1682
RPL3	-1.6298	-0.579367	-0.615114	-0.615642	-1.00544	-1.20678	-1.04405	0	-0.683789	-0.693619	0	-0.576808	-8.65042
RPL32	-1.57907	-0.715225	-0.786211	-0.794492	-0.953975	-1.4866	-1.23223	-0.320643	-0.731184	-0.571561	-0.317811	-0.67598	-10.165
RPL34	-1.83688	-0.797333	-0.968761	-0.768142	-1.19995	-1.55479	-1.28496	-0.511967	-0.564292	-0.83971	-0.542241	-0.827196	-11.6962
RPL35	-1.41345	-0.430508	-0.460083	-0.339697	-0.911157	-0.966405	-0.669923	0	-0.60377	-0.543201	-0.353489	-0.484422	-7.17611
RPL35A	-1.26315	-0.509605	-0.755542	-0.3256	-0.850986	-1.17987	-0.579184	0	-0.380268	0	-0.406174	-0.415042	-6.66542
RPL37	-0.94637	-0.672289	-0.522292	-0.329909	-0.989444	-1.21893	-0.679642	0	-0.257349	-0.471715	-0.371602	-0.576956	-7.0365
RPL37A	-1.28328	-0.696894	0	-0.354771	-0.953792	-1.29205	-0.688535	0	-0.40764	-0.561142	-0.303374	-0.509472	-7.05095
RPL4	-1.53376	-0.786243	-0.886242	-0.963626	-1.42074	-1.48824	-0.933182	-0.438987	-0.978712	-0.909391	-0.51383	-0.828116	-11.6811
RPL5	-2.07078	-0.936321	-0.987934	-0.813377	-1.43464	-1.68849	-1.04185	-0.700313	-0.994125	-0.821364	0	-0.95804	-12.4472
RPL7	-1.6581	-0.687359	-0.699913	-0.449573	-1.15261	-1.51194	-0.771537	0	-0.452597	0	-0.41162	-0.514015	-8.30927
RPL7A	-2.15249	-0.610042	-0.79657	-0.605998	-1.15302	-1.41358	-0.88587	-0.429472	-0.579632	0	-0.382329	-0.530762	-9.53977
RPL8	-1.72529	-0.684128	-0.815912	-0.747456	-1.45604	-1.36814	-0.890489	-0.309925	-0.573151	-0.629011	-0.277861	-0.678742	-10.1562
RPL9	-1.71823	-0.753884	-0.746188	-0.494253	-1.00608	-1.25862	-0.821825	0	-0.542465	0	-0.470701	-0.666484	-8.47874
RPLP0	-1.43674	-0.666269	-0.52046	0	-0.805677	-0.708378	-0.609409	-0.351375	-0.393932	-0.667036	0	-0.509387	-6.66866
RPLP1	-1.25104	-0.619933	-0.761624	-0.488774	-0.883678	-1.05012	-0.939755	-0.299954	-0.445162	-0.507459	-0.266189	-0.522986	-8.03668
RPLP2	-1.38981	-0.666815	-0.46255	-0.526696	-1.09522	-1.02502	-0.831326	-0.445168	-0.458756	-0.622572	-0.33245	-0.638093	-8.49447
RPS10	-1.46854	-0.672604	-0.796624	-0.549867	-1.22597	-1.55804	-1.03283	-0.552391	-0.587263	0	0	-0.707392	-9.15152
RPS12	-1.54822	-0.980084	-0.74764	-0.652183	-1.13174	-1.37018	-1.09506	-0.356721	-0.516229	-0.625654	-0.258926	-0.816738	-10.0994
RPS13	-1.44548	-0.802945	-0.570669	-0.617576	-1.3338	-1.28799	-0.821593	-0.426336	-0.668498	0	0	-0.695375	-8.67026
RPS15	-1.43453	-0.495003	-0.48332	-0.44052	-0.95192	-1.20383	-0.961484	-0.319516	-0.57903	0	-0.268061	-0.561381	-7.69859
RPS15A	-1.67753	-0.889859	-0.886943	-0.653466	-1.13867	-1.33714	-0.910663	-0.411128	-0.462992	0	0	-0.626271	-8.99466
RPS17	-1.51729	-0.867226	-0.876848	-0.892508	-1.16765	-1.72664	-0.887135	-0.576405	-0.645164	-0.778633	-0.492407	-0.634116	-11.062
RPS18	-1.25384	-0.560826	-0.5018	-0.322973	-0.889731	-1.28848	-0.880286	0	-0.48811	0	-0.353353	-0.47979	-7.01918
RPS19	-1.30553	-0.458513	-0.603398	-0.313596	-0.80881	-1.2143	-0.904317	-0.348463	-0.471068	0	0	-0.432247	-6.86025
RPS2	-2.17749	-0.912461	-1.00718	-0.805384	-1.57244	-1.43322	-1.02291	-0.636776	-0.871102	-0.734224	-0.469499	-0.71447	-12.3572
RPS21	-1.41912	-0.687924	-0.875924	-0.469633	-1.0965	-1.1215	-0.841071	-0.335096	-0.461564	0	-0.482068	-0.653975	-8.44437
RPS23	-2.32285	-0.907312	-0.737474	-0.808723	-1.52655	-1.68008	-1.03173	-0.414878	-0.574215	0	-0.529775	-0.747795	-11.2814
RPS24	-1.59389	-0.683372	-0.834882	-0.745822	-1.23667	-1.42421	-0.875772	0	-0.585201	-0.81099	-0.381262	-0.693776	-9.86584
RPS26	-1.62312	-0.690717	-0.506068	-0.499883	-1.17092	-1.28833	-0.549069	-0.475692	-0.615984	0	0	-0.603152	-8.02293
RPS27A	-1.82152	-0.934443	-1.09499	-0.690394	-1.41772	-1.51656	-0.947483	-0.502364	-0.704759	-0.85246	-0.434528	-0.852656	-11.7699
RPS3	-2.03258	-0.781222	-0.935139	-0.707972	-1.1246	-1.44837	-0.977689	-0.536856	-0.800424	-0.577533	0	-0.635969	-10.5584
RPS3A	-2.08496	-0.920025	-0.901544	-0.783454	-1.28719	-1.45266	-1.08462	-0.435696	-0.723899	0	-0.427048	-0.825848	-10.927
RPS4X	-1.84399	-0.775494	-1.11776	-1.039	-1.37366	-1.71479	-1.14992	-0.615072	-0.797629	-0.777677	-0.387246	-0.880643	-12.4729
RPS6	-2.03253	-0.880567	-0.5551	-0.760941	-1.09344	-1.51714	-0.928913	0	-0.58652	-0.749717	-0.471918	-0.802666	-10.3794
RPS7	-1.94511	-0.667224	-0.92909	-0.610138	-1.15974	-1.27551	-0.825474	-0.413153	-0.605739	0	-0.399164	-0.629172	-9.45952
RPS8	-1.51425	-0.855958	-0.65967	-0.758834	-1.16128	-1.4094	-1.02063	-0.371848	-0.701755	-0.657968	-0.376014	-0.667391	-10.155
RPSA	-1.89419	-0.768629	-0.685855	-0.653523	-1.01868	-1.57656	-1.16819	-0.81127	-0.772821	0	0	-0.474963	-9.82467
S100A12	2.7531	2.98519	1.83891	1.96535	3.39276	2.60363	3.88053	1.47233	1.82385	1.51716	1.14112	2.07751	27.4514
S100A2	-1.76946	-0.517302	-0.278956	-0.572938	-0.93143	-0.826828	-1.14553	-0.702618	-1.3976	-0.84227	-0.337185	-0.590727	-9.91285
S100A7	3.1227	2.25344	2.51733	1.44516	3.79644	2.02472	2.82721	0.87341	1.23627	1.63603	1.35286	1.22146	24.307
S100A7A	2.56872	0.664527	1.01495	1.04826	1.58758	2.20175	1.56016	1.37481	0.615221	0.668269	0.628439	0.844396	14.7771
S100A8	2.25648	1.67848	1.46398	0.678158	1.73049	1.90659	2.30306	0.80943	0.952207	1.3099	0.883381	0.843102	16.8153
S100A9	2.78443	1.97615	1.64817	0.854206	2.68412	2.25699	2.56145	0.864855	1.05418	1.25427	0.546925	0.988953	19.4747
S100P	3.77796	1.74421	1.3369	1.45123	2.32129	2.52383	1.95431	1.98932	1.23967	1.63448	0.949013	0.979137	21.9013
SAMD9	1.38229	0.681608	0.498575	0.638522	1.09959	1.83952	0.652825	0	0.597444	0.56003	0	0.317569	8.26797
SBSN	3.02217	2.56229	1.54081	0.949564	2.579	2.43811	2.89065	1.72574	1.33774	1.85047	0.932178	1.44076	23.2695
SCEL	2.16878	1.49186	1.57306	1.46603	1.98213	2.59584	1.89633	0.829059	1.1533	0	0.876081	0.936211	16.9687
SDCBP2	1.77354	0.858579	0.770378	0.893575	1.38512	1.45835	2.12724	1.05937	1.17587	0	0.453538	0.362151	12.3177
SERPINB13	2.5057	0.609793	1.28683	0	1.51141	1.62506	1.61144	0.860401	0.957295	0.981504	0.529486	0.448083	12.927
SERPINB3	2.17208	1.71885	1.91504	0.865632	2.12259	1.8401	1.8648	1.48152	1.13626	0.868546	0.554385	1.12631	17.6661
SERPINB7	1.72095	0.355103	0	0.892487	1.1538	1.19121	1.66825	0.741661	1.29127	0	0.411329	0.352546	9.77861
SLC6A14	2.37989	1.31702	1.35947	0	2.6026	1.63901	1.99013	0.661603	1.3551	0.563442	0.815901	0.846399	15.5306
SLPI	3.35094	1.86422	1.49364	1.56592	2.08841	2.34016	2.34352	2.02854	0.381703	1.2147	1.08305	0.944007	20.6988
SLURP1	3.99313	3.26119	2.16496	0.560194	3.98118	2.71054	3.54851	1.82643	2.18885	1.29162	0.95844	2.05625	28.5413
SLURP2	4.68001	3.07798	2.10986	1.72316	3.93017	3.40911	3.56782	2.21213	1.53192	1.63924	1.29031	1.72361	30.8953
SPINK5	3.1066	1.79154	1.98137	1.06462	2.55766	2.39413	2.82593	0.93126	1.78342	0	0.677567	0.99198	20.1061
SPINK7	3.41354	1.22875	3.09597	1.71936	2.35765	2.74953	2.78854	0.390281	2.34848	0	0	1.06036	21.1525
SPNS2	2.20908	0.524318	0.739001	0.454259	1.35541	1.23844	1.19849	0.438359	0.941654	0	0	0.419276	9.51828
SPRR1A	4.63065	2.73878	2.74258	2.47043	3.54605	3.31699	2.24162	2.66632	2.1067	1.62669	2.06818	2.397	32.552
SPRR1B	4.35622	2.25757	1.41232	1.28266	2.51691	3.02453	2.7641	1.8571	1.10873	2.10719	1.19342	1.12871	25.0095
SPRR2A	5.06961	3.52756	2.31054	1.60448	3.97873	3.6147	3.59611	2.09955	1.26771	2.09126	1.04226	1.90031	32.1028
SPRR2B	3.96929	3.23154	2.53178	1.43574	3.38792	3.82655	3.65626	1.91212	1.6637	1.05704	0.743004	1.88122	29.2962
SPRR2D	5.35969	3.37028	2.37356	1.72177	4.19588	3.78639	3.65032	2.22385	1.55449	1.82207	1.17336	1.92935	33.161
SPRR2E	5.49223	3.48177	2.66059	1.83116	4.05827	3.67723	3.82346	2.2834	1.78292	1.55728	1.16115	1.99036	33.7998
SPRR2F	3.45812	1.98205	2.90648	2.17939	3.19126	2.68385	1.95037	0.789332	1.68823	0	0.53615	0.700769	22.066
SPRR2G	4.32312	2.76497	2.09696	1.15301	3.01479	3.13973	3.83297	1.94839	1.81049	1.54435	0.72385	1.42483	27.7775
SPRR3	4.87763	2.8144	2.83323	2.26436	3.92776	4.14644	2.33162	0	1.91088	0.842578	1.20058	1.55197	28.7014
STEAP4	1.33259	0.491812	0.402952	0.81266	1.47541	0.914176	0.957501	0.67055	0	0	0.450726	0.434743	7.94313
SULT2B1	1.20415	1.51497	0.958158	0.980477	1.29606	1.91976	1.52561	1.14217	0.5874	0.757383	0	0.819616	12.7058
TACSTD2	1.28377	0.822688	0.887486	0.669316	1.35083	1.10677	0.858439	0.518514	0.360917	1.05271	0.558465	0	9.46991
TAGLN2	0	-0.509751	-0.578762	-0.431716	-0.896827	0	-1.16751	-0.565719	-0.860297	-0.567106	-0.389396	-0.538161	-6.50524
TGM1	2.70048	1.63105	1.6912	1.12067	2.44691	2.18713	2.0385	1.29781	1.09417	1.65223	0	1.05233	18.9125
TMEM40	0	1.0402	1.08368	0.560372	1.40547	1.67423	1.41556	1.16263	0.651341	0	0.423727	0.597933	10.0151
TMEM45B	1.86862	0.634029	0.748498	0.608011	1.08679	1.38136	1.55118	0.65275	1.24083	0	0	0.514697	10.2868
TMPRSS11D	1.86241	0.902868	1.41137	1.33287	1.8481	2.28057	1.07315	0.446882	1.22851	0	0.683167	0.566682	13.6366
TMPRSS11E	2.25494	0.614513	1.71872	2.14211	2.14851	0	0.637891	0.343634	0.677853	0	0.532256	0.376039	11.4465
TMSB10	-1.13765	-0.282067	-0.417253	0	-1.04904	-0.878337	-0.955518	-0.437145	-1.17128	-0.381815	0	-0.534324	-7.24443
TTC9	1.87644	0.648023	0.715863	0.768158	1.25135	1.05727	0.581533	0.676104	0.263699	0	0	0.498326	8.33678
TUBA1B	-1.31505	-0.963911	-1.04457	-0.996647	-1.72175	-1.23833	-1.45754	-0.948474	-1.09714	-1.01004	-0.526935	-0.791583	-13.112
TUBB	-1.93482	-0.901939	-0.785975	-0.764433	-1.51287	-1.2063	-1.32746	-1.04752	-1.013	-0.922986	-0.42656	-0.645384	-12.4892
VIM	-2.10124	-1.01669	0	0	-1.73531	-1.39164	-1.79874	-1.1423	-0.785229	-0.813445	-0.610464	-0.705121	-12.1002
VSIG10L	1.18296	1.15746	1.10562	0.598313	1.72875	2.09065	1.13109	0.56207	1.05242	0	0	0.86498	11.4743
WFDC12	1.68442	1.64427	1.28123	0.902363	2.25565	1.88311	2.60549	1.96146	1.69277	0.418017	0.689955	1.0095	18.0282
