# Supplementary material for: Spatial transcriptomics reveals distinct and conserved tumor core and edge architectures that predict survival and targeted therapy response
Source: Nat Commun. 2023 Aug 18;14:5029. doi: 10.1038/s41467-023-40271-4 (PMC10439131; doi:10.1038/s41467-023-40271-4)
Supplement: Supplementary file 8 — Supplementary Data 5 [file 41467_2023_40271_MOESM8_ESM.xlsx]

## Sheet: SD5
source	target	prob	pathway_name	ligand	receptor
ecm.myCAF	ecm.myCAF	0	TGFb	TGFB1	TGFbR1_R2
edge	ecm.myCAF	0	TGFb	TGFB1	TGFbR1_R2
core	ecm.myCAF	0	TGFb	TGFB1	TGFbR1_R2
ecm.myCAF	edge	0	TGFb	TGFB1	TGFbR1_R2
edge	edge	0	TGFb	TGFB1	TGFbR1_R2
core	edge	0	TGFb	TGFB1	TGFbR1_R2
ecm.myCAF	core	0	TGFb	TGFB1	TGFbR1_R2
edge	core	0	TGFb	TGFB1	TGFbR1_R2
core	core	0	TGFb	TGFB1	TGFbR1_R2
ecm.myCAF	ecm.myCAF	0	TGFb	TGFB2	TGFbR1_R2
edge	ecm.myCAF	0	TGFb	TGFB2	TGFbR1_R2
core	ecm.myCAF	0	TGFb	TGFB2	TGFbR1_R2
ecm.myCAF	edge	0	TGFb	TGFB2	TGFbR1_R2
edge	edge	0	TGFb	TGFB2	TGFbR1_R2
core	edge	0	TGFb	TGFB2	TGFbR1_R2
ecm.myCAF	core	0	TGFb	TGFB2	TGFbR1_R2
edge	core	0	TGFb	TGFB2	TGFbR1_R2
core	core	0	TGFb	TGFB2	TGFbR1_R2
ecm.myCAF	ecm.myCAF	0	TGFb	TGFB3	TGFbR1_R2
edge	ecm.myCAF	0	TGFb	TGFB3	TGFbR1_R2
core	ecm.myCAF	0	TGFb	TGFB3	TGFbR1_R2
ecm.myCAF	edge	0	TGFb	TGFB3	TGFbR1_R2
edge	edge	0	TGFb	TGFB3	TGFbR1_R2
core	edge	0	TGFb	TGFB3	TGFbR1_R2
ecm.myCAF	core	0	TGFb	TGFB3	TGFbR1_R2
edge	core	0	TGFb	TGFB3	TGFbR1_R2
core	core	0	TGFb	TGFB3	TGFbR1_R2
ecm.myCAF	ecm.myCAF	0	TGFb	TGFB1	ACVR1B_TGFbR2
edge	ecm.myCAF	0	TGFb	TGFB1	ACVR1B_TGFbR2
core	ecm.myCAF	0	TGFb	TGFB1	ACVR1B_TGFbR2
ecm.myCAF	edge	0	TGFb	TGFB1	ACVR1B_TGFbR2
edge	edge	0	TGFb	TGFB1	ACVR1B_TGFbR2
core	edge	0	TGFb	TGFB1	ACVR1B_TGFbR2
ecm.myCAF	core	0	TGFb	TGFB1	ACVR1B_TGFbR2
edge	core	0	TGFb	TGFB1	ACVR1B_TGFbR2
core	core	0	TGFb	TGFB1	ACVR1B_TGFbR2
ecm.myCAF	ecm.myCAF	0	TGFb	TGFB1	ACVR1C_TGFbR2
edge	ecm.myCAF	0	TGFb	TGFB1	ACVR1C_TGFbR2
core	ecm.myCAF	0	TGFb	TGFB1	ACVR1C_TGFbR2
ecm.myCAF	edge	0	TGFb	TGFB1	ACVR1C_TGFbR2
edge	edge	0	TGFb	TGFB1	ACVR1C_TGFbR2
core	edge	0	TGFb	TGFB1	ACVR1C_TGFbR2
ecm.myCAF	core	0	TGFb	TGFB1	ACVR1C_TGFbR2
edge	core	0	TGFb	TGFB1	ACVR1C_TGFbR2
core	core	0	TGFb	TGFB1	ACVR1C_TGFbR2
ecm.myCAF	ecm.myCAF	0	TGFb	TGFB2	ACVR1B_TGFbR2
edge	ecm.myCAF	0	TGFb	TGFB2	ACVR1B_TGFbR2
core	ecm.myCAF	0	TGFb	TGFB2	ACVR1B_TGFbR2
ecm.myCAF	edge	0	TGFb	TGFB2	ACVR1B_TGFbR2
edge	edge	0	TGFb	TGFB2	ACVR1B_TGFbR2
core	edge	0	TGFb	TGFB2	ACVR1B_TGFbR2
ecm.myCAF	core	0	TGFb	TGFB2	ACVR1B_TGFbR2
edge	core	0	TGFb	TGFB2	ACVR1B_TGFbR2
core	core	0	TGFb	TGFB2	ACVR1B_TGFbR2
ecm.myCAF	ecm.myCAF	0	TGFb	TGFB2	ACVR1C_TGFbR2
edge	ecm.myCAF	0	TGFb	TGFB2	ACVR1C_TGFbR2
core	ecm.myCAF	0	TGFb	TGFB2	ACVR1C_TGFbR2
ecm.myCAF	edge	0	TGFb	TGFB2	ACVR1C_TGFbR2
edge	edge	0	TGFb	TGFB2	ACVR1C_TGFbR2
core	edge	0	TGFb	TGFB2	ACVR1C_TGFbR2
ecm.myCAF	core	0	TGFb	TGFB2	ACVR1C_TGFbR2
edge	core	0	TGFb	TGFB2	ACVR1C_TGFbR2
core	core	0	TGFb	TGFB2	ACVR1C_TGFbR2
ecm.myCAF	ecm.myCAF	0	TGFb	TGFB3	ACVR1B_TGFbR2
edge	ecm.myCAF	0	TGFb	TGFB3	ACVR1B_TGFbR2
core	ecm.myCAF	0	TGFb	TGFB3	ACVR1B_TGFbR2
ecm.myCAF	edge	0	TGFb	TGFB3	ACVR1B_TGFbR2
edge	edge	0	TGFb	TGFB3	ACVR1B_TGFbR2
core	edge	0	TGFb	TGFB3	ACVR1B_TGFbR2
ecm.myCAF	core	0	TGFb	TGFB3	ACVR1B_TGFbR2
edge	core	0	TGFb	TGFB3	ACVR1B_TGFbR2
core	core	0	TGFb	TGFB3	ACVR1B_TGFbR2
ecm.myCAF	ecm.myCAF	0	TGFb	TGFB3	ACVR1C_TGFbR2
edge	ecm.myCAF	0	TGFb	TGFB3	ACVR1C_TGFbR2
core	ecm.myCAF	0	TGFb	TGFB3	ACVR1C_TGFbR2
ecm.myCAF	edge	0	TGFb	TGFB3	ACVR1C_TGFbR2
edge	edge	0	TGFb	TGFB3	ACVR1C_TGFbR2
core	edge	0	TGFb	TGFB3	ACVR1C_TGFbR2
ecm.myCAF	core	0	TGFb	TGFB3	ACVR1C_TGFbR2
edge	core	0	TGFb	TGFB3	ACVR1C_TGFbR2
core	core	0	TGFb	TGFB3	ACVR1C_TGFbR2
ecm.myCAF	ecm.myCAF	0	TGFb	TGFB1	ACVR1_TGFbR
edge	ecm.myCAF	0	TGFb	TGFB1	ACVR1_TGFbR
core	ecm.myCAF	0	TGFb	TGFB1	ACVR1_TGFbR
ecm.myCAF	edge	0	TGFb	TGFB1	ACVR1_TGFbR
edge	edge	0	TGFb	TGFB1	ACVR1_TGFbR
core	edge	0	TGFb	TGFB1	ACVR1_TGFbR
ecm.myCAF	core	0	TGFb	TGFB1	ACVR1_TGFbR
edge	core	0	TGFb	TGFB1	ACVR1_TGFbR
core	core	0	TGFb	TGFB1	ACVR1_TGFbR
ecm.myCAF	ecm.myCAF	0	TGFb	TGFB2	ACVR1_TGFbR
edge	ecm.myCAF	0	TGFb	TGFB2	ACVR1_TGFbR
core	ecm.myCAF	0	TGFb	TGFB2	ACVR1_TGFbR
ecm.myCAF	edge	0	TGFb	TGFB2	ACVR1_TGFbR
edge	edge	0	TGFb	TGFB2	ACVR1_TGFbR
core	edge	0	TGFb	TGFB2	ACVR1_TGFbR
ecm.myCAF	core	0	TGFb	TGFB2	ACVR1_TGFbR
edge	core	0	TGFb	TGFB2	ACVR1_TGFbR
core	core	0	TGFb	TGFB2	ACVR1_TGFbR
ecm.myCAF	ecm.myCAF	0	TGFb	TGFB3	ACVR1_TGFbR
edge	ecm.myCAF	0	TGFb	TGFB3	ACVR1_TGFbR
core	ecm.myCAF	0	TGFb	TGFB3	ACVR1_TGFbR
ecm.myCAF	edge	0	TGFb	TGFB3	ACVR1_TGFbR
edge	edge	0	TGFb	TGFB3	ACVR1_TGFbR
core	edge	0	TGFb	TGFB3	ACVR1_TGFbR
ecm.myCAF	core	0	TGFb	TGFB3	ACVR1_TGFbR
edge	core	0	TGFb	TGFB3	ACVR1_TGFbR
core	core	0	TGFb	TGFB3	ACVR1_TGFbR
ecm.myCAF	ecm.myCAF	0	BMP	BMP2	BMPR1A_ACVR2A
edge	ecm.myCAF	0	BMP	BMP2	BMPR1A_ACVR2A
core	ecm.myCAF	0	BMP	BMP2	BMPR1A_ACVR2A
ecm.myCAF	edge	0	BMP	BMP2	BMPR1A_ACVR2A
edge	edge	0	BMP	BMP2	BMPR1A_ACVR2A
core	edge	0	BMP	BMP2	BMPR1A_ACVR2A
ecm.myCAF	core	0	BMP	BMP2	BMPR1A_ACVR2A
edge	core	0	BMP	BMP2	BMPR1A_ACVR2A
core	core	0	BMP	BMP2	BMPR1A_ACVR2A
ecm.myCAF	ecm.myCAF	0	BMP	BMP2	BMPR1A_ACVR2B
edge	ecm.myCAF	0	BMP	BMP2	BMPR1A_ACVR2B
core	ecm.myCAF	0	BMP	BMP2	BMPR1A_ACVR2B
ecm.myCAF	edge	0	BMP	BMP2	BMPR1A_ACVR2B
edge	edge	0	BMP	BMP2	BMPR1A_ACVR2B
core	edge	0	BMP	BMP2	BMPR1A_ACVR2B
ecm.myCAF	core	0	BMP	BMP2	BMPR1A_ACVR2B
edge	core	0	BMP	BMP2	BMPR1A_ACVR2B
core	core	0	BMP	BMP2	BMPR1A_ACVR2B
ecm.myCAF	ecm.myCAF	0	BMP	BMP2	BMPR1A_BMPR2
edge	ecm.myCAF	0	BMP	BMP2	BMPR1A_BMPR2
core	ecm.myCAF	0	BMP	BMP2	BMPR1A_BMPR2
ecm.myCAF	edge	0	BMP	BMP2	BMPR1A_BMPR2
edge	edge	0	BMP	BMP2	BMPR1A_BMPR2
core	edge	0	BMP	BMP2	BMPR1A_BMPR2
ecm.myCAF	core	0	BMP	BMP2	BMPR1A_BMPR2
edge	core	0	BMP	BMP2	BMPR1A_BMPR2
core	core	0	BMP	BMP2	BMPR1A_BMPR2
ecm.myCAF	ecm.myCAF	0	BMP	BMP2	BMPR1B_ACVR2A
edge	ecm.myCAF	0	BMP	BMP2	BMPR1B_ACVR2A
core	ecm.myCAF	0	BMP	BMP2	BMPR1B_ACVR2A
ecm.myCAF	edge	0	BMP	BMP2	BMPR1B_ACVR2A
edge	edge	0	BMP	BMP2	BMPR1B_ACVR2A
core	edge	0	BMP	BMP2	BMPR1B_ACVR2A
ecm.myCAF	core	0	BMP	BMP2	BMPR1B_ACVR2A
edge	core	0	BMP	BMP2	BMPR1B_ACVR2A
core	core	0	BMP	BMP2	BMPR1B_ACVR2A
ecm.myCAF	ecm.myCAF	0	BMP	BMP2	BMPR1B_ACVR2B
edge	ecm.myCAF	0	BMP	BMP2	BMPR1B_ACVR2B
core	ecm.myCAF	0	BMP	BMP2	BMPR1B_ACVR2B
ecm.myCAF	edge	0	BMP	BMP2	BMPR1B_ACVR2B
edge	edge	0	BMP	BMP2	BMPR1B_ACVR2B
core	edge	0	BMP	BMP2	BMPR1B_ACVR2B
ecm.myCAF	core	0	BMP	BMP2	BMPR1B_ACVR2B
edge	core	0	BMP	BMP2	BMPR1B_ACVR2B
core	core	0	BMP	BMP2	BMPR1B_ACVR2B
ecm.myCAF	ecm.myCAF	0	BMP	BMP2	BMPR1B_BMPR2
edge	ecm.myCAF	0	BMP	BMP2	BMPR1B_BMPR2
core	ecm.myCAF	0	BMP	BMP2	BMPR1B_BMPR2
ecm.myCAF	edge	0	BMP	BMP2	BMPR1B_BMPR2
edge	edge	0	BMP	BMP2	BMPR1B_BMPR2
core	edge	0	BMP	BMP2	BMPR1B_BMPR2
ecm.myCAF	core	0	BMP	BMP2	BMPR1B_BMPR2
edge	core	0	BMP	BMP2	BMPR1B_BMPR2
core	core	0	BMP	BMP2	BMPR1B_BMPR2
ecm.myCAF	ecm.myCAF	0	BMP	BMP4	BMPR1A_ACVR2A
edge	ecm.myCAF	0	BMP	BMP4	BMPR1A_ACVR2A
core	ecm.myCAF	0	BMP	BMP4	BMPR1A_ACVR2A
ecm.myCAF	edge	0	BMP	BMP4	BMPR1A_ACVR2A
edge	edge	0	BMP	BMP4	BMPR1A_ACVR2A
core	edge	0	BMP	BMP4	BMPR1A_ACVR2A
ecm.myCAF	core	0	BMP	BMP4	BMPR1A_ACVR2A
edge	core	0	BMP	BMP4	BMPR1A_ACVR2A
core	core	0	BMP	BMP4	BMPR1A_ACVR2A
ecm.myCAF	ecm.myCAF	0	BMP	BMP4	BMPR1A_ACVR2B
edge	ecm.myCAF	0	BMP	BMP4	BMPR1A_ACVR2B
core	ecm.myCAF	0	BMP	BMP4	BMPR1A_ACVR2B
ecm.myCAF	edge	0	BMP	BMP4	BMPR1A_ACVR2B
edge	edge	0	BMP	BMP4	BMPR1A_ACVR2B
core	edge	0	BMP	BMP4	BMPR1A_ACVR2B
ecm.myCAF	core	0	BMP	BMP4	BMPR1A_ACVR2B
edge	core	0	BMP	BMP4	BMPR1A_ACVR2B
core	core	0	BMP	BMP4	BMPR1A_ACVR2B
ecm.myCAF	ecm.myCAF	0	BMP	BMP4	BMPR1A_BMPR2
edge	ecm.myCAF	0	BMP	BMP4	BMPR1A_BMPR2
core	ecm.myCAF	0	BMP	BMP4	BMPR1A_BMPR2
ecm.myCAF	edge	0	BMP	BMP4	BMPR1A_BMPR2
edge	edge	0	BMP	BMP4	BMPR1A_BMPR2
core	edge	0	BMP	BMP4	BMPR1A_BMPR2
ecm.myCAF	core	0	BMP	BMP4	BMPR1A_BMPR2
edge	core	0	BMP	BMP4	BMPR1A_BMPR2
core	core	0	BMP	BMP4	BMPR1A_BMPR2
ecm.myCAF	ecm.myCAF	0	BMP	BMP4	BMPR1B_ACVR2A
edge	ecm.myCAF	0	BMP	BMP4	BMPR1B_ACVR2A
core	ecm.myCAF	0	BMP	BMP4	BMPR1B_ACVR2A
ecm.myCAF	edge	0	BMP	BMP4	BMPR1B_ACVR2A
edge	edge	0	BMP	BMP4	BMPR1B_ACVR2A
core	edge	0	BMP	BMP4	BMPR1B_ACVR2A
ecm.myCAF	core	0	BMP	BMP4	BMPR1B_ACVR2A
edge	core	0	BMP	BMP4	BMPR1B_ACVR2A
core	core	0	BMP	BMP4	BMPR1B_ACVR2A
ecm.myCAF	ecm.myCAF	0	BMP	BMP4	BMPR1B_ACVR2B
edge	ecm.myCAF	0	BMP	BMP4	BMPR1B_ACVR2B
core	ecm.myCAF	0	BMP	BMP4	BMPR1B_ACVR2B
ecm.myCAF	edge	0	BMP	BMP4	BMPR1B_ACVR2B
edge	edge	0	BMP	BMP4	BMPR1B_ACVR2B
core	edge	0	BMP	BMP4	BMPR1B_ACVR2B
ecm.myCAF	core	0	BMP	BMP4	BMPR1B_ACVR2B
edge	core	0	BMP	BMP4	BMPR1B_ACVR2B
core	core	0	BMP	BMP4	BMPR1B_ACVR2B
ecm.myCAF	ecm.myCAF	0	BMP	BMP4	BMPR1B_BMPR2
edge	ecm.myCAF	0	BMP	BMP4	BMPR1B_BMPR2
core	ecm.myCAF	0	BMP	BMP4	BMPR1B_BMPR2
ecm.myCAF	edge	0	BMP	BMP4	BMPR1B_BMPR2
edge	edge	0	BMP	BMP4	BMPR1B_BMPR2
core	edge	0	BMP	BMP4	BMPR1B_BMPR2
ecm.myCAF	core	0	BMP	BMP4	BMPR1B_BMPR2
edge	core	0	BMP	BMP4	BMPR1B_BMPR2
core	core	0	BMP	BMP4	BMPR1B_BMPR2
ecm.myCAF	ecm.myCAF	0	BMP	GDF7	BMPR1A_ACVR2A
edge	ecm.myCAF	0	BMP	GDF7	BMPR1A_ACVR2A
core	ecm.myCAF	0	BMP	GDF7	BMPR1A_ACVR2A
ecm.myCAF	edge	0	BMP	GDF7	BMPR1A_ACVR2A
edge	edge	0	BMP	GDF7	BMPR1A_ACVR2A
core	edge	0	BMP	GDF7	BMPR1A_ACVR2A
ecm.myCAF	core	0	BMP	GDF7	BMPR1A_ACVR2A
edge	core	0	BMP	GDF7	BMPR1A_ACVR2A
core	core	0	BMP	GDF7	BMPR1A_ACVR2A
ecm.myCAF	ecm.myCAF	0	BMP	GDF7	BMPR1A_ACVR2B
edge	ecm.myCAF	0	BMP	GDF7	BMPR1A_ACVR2B
core	ecm.myCAF	0	BMP	GDF7	BMPR1A_ACVR2B
ecm.myCAF	edge	0	BMP	GDF7	BMPR1A_ACVR2B
edge	edge	0	BMP	GDF7	BMPR1A_ACVR2B
core	edge	0	BMP	GDF7	BMPR1A_ACVR2B
ecm.myCAF	core	0	BMP	GDF7	BMPR1A_ACVR2B
edge	core	0	BMP	GDF7	BMPR1A_ACVR2B
core	core	0	BMP	GDF7	BMPR1A_ACVR2B
ecm.myCAF	ecm.myCAF	0	BMP	GDF7	BMPR1A_BMPR2
edge	ecm.myCAF	0	BMP	GDF7	BMPR1A_BMPR2
core	ecm.myCAF	0	BMP	GDF7	BMPR1A_BMPR2
ecm.myCAF	edge	0	BMP	GDF7	BMPR1A_BMPR2
edge	edge	0	BMP	GDF7	BMPR1A_BMPR2
core	edge	0	BMP	GDF7	BMPR1A_BMPR2
ecm.myCAF	core	0	BMP	GDF7	BMPR1A_BMPR2
edge	core	0	BMP	GDF7	BMPR1A_BMPR2
core	core	0	BMP	GDF7	BMPR1A_BMPR2
ecm.myCAF	ecm.myCAF	0	BMP	GDF7	BMPR1B_ACVR2A
edge	ecm.myCAF	0	BMP	GDF7	BMPR1B_ACVR2A
core	ecm.myCAF	0	BMP	GDF7	BMPR1B_ACVR2A
ecm.myCAF	edge	0	BMP	GDF7	BMPR1B_ACVR2A
edge	edge	0	BMP	GDF7	BMPR1B_ACVR2A
core	edge	0	BMP	GDF7	BMPR1B_ACVR2A
ecm.myCAF	core	0	BMP	GDF7	BMPR1B_ACVR2A
edge	core	0	BMP	GDF7	BMPR1B_ACVR2A
core	core	0	BMP	GDF7	BMPR1B_ACVR2A
ecm.myCAF	ecm.myCAF	0	BMP	GDF7	BMPR1B_ACVR2B
edge	ecm.myCAF	0	BMP	GDF7	BMPR1B_ACVR2B
core	ecm.myCAF	0	BMP	GDF7	BMPR1B_ACVR2B
ecm.myCAF	edge	0	BMP	GDF7	BMPR1B_ACVR2B
edge	edge	0	BMP	GDF7	BMPR1B_ACVR2B
core	edge	0	BMP	GDF7	BMPR1B_ACVR2B
ecm.myCAF	core	0	BMP	GDF7	BMPR1B_ACVR2B
edge	core	0	BMP	GDF7	BMPR1B_ACVR2B
core	core	0	BMP	GDF7	BMPR1B_ACVR2B
ecm.myCAF	ecm.myCAF	0	BMP	GDF7	BMPR1B_BMPR2
edge	ecm.myCAF	0	BMP	GDF7	BMPR1B_BMPR2
core	ecm.myCAF	0	BMP	GDF7	BMPR1B_BMPR2
ecm.myCAF	edge	0	BMP	GDF7	BMPR1B_BMPR2
edge	edge	0	BMP	GDF7	BMPR1B_BMPR2
core	edge	0	BMP	GDF7	BMPR1B_BMPR2
ecm.myCAF	core	0	BMP	GDF7	BMPR1B_BMPR2
edge	core	0	BMP	GDF7	BMPR1B_BMPR2
core	core	0	BMP	GDF7	BMPR1B_BMPR2
ecm.myCAF	ecm.myCAF	0	BMP	BMP5	ACVR1_ACVR2A
edge	ecm.myCAF	0	BMP	BMP5	ACVR1_ACVR2A
core	ecm.myCAF	0	BMP	BMP5	ACVR1_ACVR2A
ecm.myCAF	edge	0	BMP	BMP5	ACVR1_ACVR2A
edge	edge	0	BMP	BMP5	ACVR1_ACVR2A
core	edge	0	BMP	BMP5	ACVR1_ACVR2A
ecm.myCAF	core	0	BMP	BMP5	ACVR1_ACVR2A
edge	core	0	BMP	BMP5	ACVR1_ACVR2A
core	core	0	BMP	BMP5	ACVR1_ACVR2A
ecm.myCAF	ecm.myCAF	0	BMP	BMP5	ACVR1_ACVR2B
edge	ecm.myCAF	0	BMP	BMP5	ACVR1_ACVR2B
core	ecm.myCAF	0	BMP	BMP5	ACVR1_ACVR2B
ecm.myCAF	edge	0	BMP	BMP5	ACVR1_ACVR2B
edge	edge	0	BMP	BMP5	ACVR1_ACVR2B
core	edge	0	BMP	BMP5	ACVR1_ACVR2B
ecm.myCAF	core	0	BMP	BMP5	ACVR1_ACVR2B
edge	core	0	BMP	BMP5	ACVR1_ACVR2B
core	core	0	BMP	BMP5	ACVR1_ACVR2B
ecm.myCAF	ecm.myCAF	0	BMP	BMP5	ACVR1_BMPR2
edge	ecm.myCAF	0	BMP	BMP5	ACVR1_BMPR2
core	ecm.myCAF	0	BMP	BMP5	ACVR1_BMPR2
ecm.myCAF	edge	0	BMP	BMP5	ACVR1_BMPR2
edge	edge	0	BMP	BMP5	ACVR1_BMPR2
core	edge	0	BMP	BMP5	ACVR1_BMPR2
ecm.myCAF	core	0	BMP	BMP5	ACVR1_BMPR2
edge	core	0	BMP	BMP5	ACVR1_BMPR2
core	core	0	BMP	BMP5	ACVR1_BMPR2
ecm.myCAF	ecm.myCAF	0	BMP	BMP5	BMPR1A_ACVR2A
edge	ecm.myCAF	0	BMP	BMP5	BMPR1A_ACVR2A
core	ecm.myCAF	0	BMP	BMP5	BMPR1A_ACVR2A
ecm.myCAF	edge	0	BMP	BMP5	BMPR1A_ACVR2A
edge	edge	0	BMP	BMP5	BMPR1A_ACVR2A
core	edge	0	BMP	BMP5	BMPR1A_ACVR2A
ecm.myCAF	core	0	BMP	BMP5	BMPR1A_ACVR2A
edge	core	0	BMP	BMP5	BMPR1A_ACVR2A
core	core	0	BMP	BMP5	BMPR1A_ACVR2A
ecm.myCAF	ecm.myCAF	0	BMP	BMP5	BMPR1A_ACVR2B
edge	ecm.myCAF	0	BMP	BMP5	BMPR1A_ACVR2B
core	ecm.myCAF	0	BMP	BMP5	BMPR1A_ACVR2B
ecm.myCAF	edge	0	BMP	BMP5	BMPR1A_ACVR2B
edge	edge	0	BMP	BMP5	BMPR1A_ACVR2B
core	edge	0	BMP	BMP5	BMPR1A_ACVR2B
ecm.myCAF	core	0	BMP	BMP5	BMPR1A_ACVR2B
edge	core	0	BMP	BMP5	BMPR1A_ACVR2B
core	core	0	BMP	BMP5	BMPR1A_ACVR2B
ecm.myCAF	ecm.myCAF	0	BMP	BMP5	BMPR1A_BMPR2
edge	ecm.myCAF	0	BMP	BMP5	BMPR1A_BMPR2
core	ecm.myCAF	0	BMP	BMP5	BMPR1A_BMPR2
ecm.myCAF	edge	0	BMP	BMP5	BMPR1A_BMPR2
edge	edge	0	BMP	BMP5	BMPR1A_BMPR2
core	edge	0	BMP	BMP5	BMPR1A_BMPR2
ecm.myCAF	core	0	BMP	BMP5	BMPR1A_BMPR2
edge	core	0	BMP	BMP5	BMPR1A_BMPR2
core	core	0	BMP	BMP5	BMPR1A_BMPR2
ecm.myCAF	ecm.myCAF	0	BMP	BMP5	BMPR1B_ACVR2A
edge	ecm.myCAF	0	BMP	BMP5	BMPR1B_ACVR2A
core	ecm.myCAF	0	BMP	BMP5	BMPR1B_ACVR2A
ecm.myCAF	edge	0	BMP	BMP5	BMPR1B_ACVR2A
edge	edge	0	BMP	BMP5	BMPR1B_ACVR2A
core	edge	0	BMP	BMP5	BMPR1B_ACVR2A
ecm.myCAF	core	0	BMP	BMP5	BMPR1B_ACVR2A
edge	core	0	BMP	BMP5	BMPR1B_ACVR2A
core	core	0	BMP	BMP5	BMPR1B_ACVR2A
ecm.myCAF	ecm.myCAF	0	BMP	BMP5	BMPR1B_ACVR2B
edge	ecm.myCAF	0	BMP	BMP5	BMPR1B_ACVR2B
core	ecm.myCAF	0	BMP	BMP5	BMPR1B_ACVR2B
ecm.myCAF	edge	0	BMP	BMP5	BMPR1B_ACVR2B
edge	edge	0	BMP	BMP5	BMPR1B_ACVR2B
core	edge	0	BMP	BMP5	BMPR1B_ACVR2B
ecm.myCAF	core	0	BMP	BMP5	BMPR1B_ACVR2B
edge	core	0	BMP	BMP5	BMPR1B_ACVR2B
core	core	0	BMP	BMP5	BMPR1B_ACVR2B
ecm.myCAF	ecm.myCAF	0	BMP	BMP5	BMPR1B_BMPR2
edge	ecm.myCAF	0	BMP	BMP5	BMPR1B_BMPR2
core	ecm.myCAF	0	BMP	BMP5	BMPR1B_BMPR2
ecm.myCAF	edge	0	BMP	BMP5	BMPR1B_BMPR2
edge	edge	0	BMP	BMP5	BMPR1B_BMPR2
core	edge	0	BMP	BMP5	BMPR1B_BMPR2
ecm.myCAF	core	0	BMP	BMP5	BMPR1B_BMPR2
edge	core	0	BMP	BMP5	BMPR1B_BMPR2
core	core	0	BMP	BMP5	BMPR1B_BMPR2
ecm.myCAF	ecm.myCAF	0	BMP	BMP7	ACVR1_ACVR2A
edge	ecm.myCAF	0	BMP	BMP7	ACVR1_ACVR2A
core	ecm.myCAF	0	BMP	BMP7	ACVR1_ACVR2A
ecm.myCAF	edge	0	BMP	BMP7	ACVR1_ACVR2A
edge	edge	0	BMP	BMP7	ACVR1_ACVR2A
core	edge	0	BMP	BMP7	ACVR1_ACVR2A
ecm.myCAF	core	0	BMP	BMP7	ACVR1_ACVR2A
edge	core	0	BMP	BMP7	ACVR1_ACVR2A
core	core	0	BMP	BMP7	ACVR1_ACVR2A
ecm.myCAF	ecm.myCAF	0	BMP	BMP7	ACVR1_ACVR2B
edge	ecm.myCAF	0	BMP	BMP7	ACVR1_ACVR2B
core	ecm.myCAF	0	BMP	BMP7	ACVR1_ACVR2B
ecm.myCAF	edge	0	BMP	BMP7	ACVR1_ACVR2B
edge	edge	0	BMP	BMP7	ACVR1_ACVR2B
core	edge	0	BMP	BMP7	ACVR1_ACVR2B
ecm.myCAF	core	0	BMP	BMP7	ACVR1_ACVR2B
edge	core	0	BMP	BMP7	ACVR1_ACVR2B
core	core	0	BMP	BMP7	ACVR1_ACVR2B
ecm.myCAF	ecm.myCAF	0	BMP	BMP7	ACVR1_BMPR2
edge	ecm.myCAF	0	BMP	BMP7	ACVR1_BMPR2
core	ecm.myCAF	0	BMP	BMP7	ACVR1_BMPR2
ecm.myCAF	edge	0	BMP	BMP7	ACVR1_BMPR2
edge	edge	0	BMP	BMP7	ACVR1_BMPR2
core	edge	0	BMP	BMP7	ACVR1_BMPR2
ecm.myCAF	core	0	BMP	BMP7	ACVR1_BMPR2
edge	core	0	BMP	BMP7	ACVR1_BMPR2
core	core	0	BMP	BMP7	ACVR1_BMPR2
ecm.myCAF	ecm.myCAF	0	BMP	BMP7	BMPR1A_ACVR2A
edge	ecm.myCAF	0	BMP	BMP7	BMPR1A_ACVR2A
core	ecm.myCAF	0	BMP	BMP7	BMPR1A_ACVR2A
ecm.myCAF	edge	0	BMP	BMP7	BMPR1A_ACVR2A
edge	edge	0	BMP	BMP7	BMPR1A_ACVR2A
core	edge	0	BMP	BMP7	BMPR1A_ACVR2A
ecm.myCAF	core	0	BMP	BMP7	BMPR1A_ACVR2A
edge	core	0	BMP	BMP7	BMPR1A_ACVR2A
core	core	0	BMP	BMP7	BMPR1A_ACVR2A
ecm.myCAF	ecm.myCAF	0	BMP	BMP7	BMPR1A_ACVR2B
edge	ecm.myCAF	0	BMP	BMP7	BMPR1A_ACVR2B
core	ecm.myCAF	0	BMP	BMP7	BMPR1A_ACVR2B
ecm.myCAF	edge	0	BMP	BMP7	BMPR1A_ACVR2B
edge	edge	0	BMP	BMP7	BMPR1A_ACVR2B
core	edge	0	BMP	BMP7	BMPR1A_ACVR2B
ecm.myCAF	core	0	BMP	BMP7	BMPR1A_ACVR2B
edge	core	0	BMP	BMP7	BMPR1A_ACVR2B
core	core	0	BMP	BMP7	BMPR1A_ACVR2B
ecm.myCAF	ecm.myCAF	0	BMP	BMP7	BMPR1A_BMPR2
edge	ecm.myCAF	0	BMP	BMP7	BMPR1A_BMPR2
core	ecm.myCAF	0	BMP	BMP7	BMPR1A_BMPR2
ecm.myCAF	edge	0	BMP	BMP7	BMPR1A_BMPR2
edge	edge	0	BMP	BMP7	BMPR1A_BMPR2
core	edge	0	BMP	BMP7	BMPR1A_BMPR2
ecm.myCAF	core	0	BMP	BMP7	BMPR1A_BMPR2
edge	core	0	BMP	BMP7	BMPR1A_BMPR2
core	core	0	BMP	BMP7	BMPR1A_BMPR2
ecm.myCAF	ecm.myCAF	0	BMP	BMP7	BMPR1B_ACVR2A
edge	ecm.myCAF	0	BMP	BMP7	BMPR1B_ACVR2A
core	ecm.myCAF	0	BMP	BMP7	BMPR1B_ACVR2A
ecm.myCAF	edge	0	BMP	BMP7	BMPR1B_ACVR2A
edge	edge	0	BMP	BMP7	BMPR1B_ACVR2A
core	edge	0	BMP	BMP7	BMPR1B_ACVR2A
ecm.myCAF	core	0	BMP	BMP7	BMPR1B_ACVR2A
edge	core	0	BMP	BMP7	BMPR1B_ACVR2A
core	core	0	BMP	BMP7	BMPR1B_ACVR2A
ecm.myCAF	ecm.myCAF	0	BMP	BMP7	BMPR1B_ACVR2B
edge	ecm.myCAF	0	BMP	BMP7	BMPR1B_ACVR2B
core	ecm.myCAF	0	BMP	BMP7	BMPR1B_ACVR2B
ecm.myCAF	edge	0	BMP	BMP7	BMPR1B_ACVR2B
edge	edge	0	BMP	BMP7	BMPR1B_ACVR2B
core	edge	0	BMP	BMP7	BMPR1B_ACVR2B
ecm.myCAF	core	0	BMP	BMP7	BMPR1B_ACVR2B
edge	core	0	BMP	BMP7	BMPR1B_ACVR2B
core	core	0	BMP	BMP7	BMPR1B_ACVR2B
ecm.myCAF	ecm.myCAF	0	BMP	BMP7	BMPR1B_BMPR2
edge	ecm.myCAF	0	BMP	BMP7	BMPR1B_BMPR2
core	ecm.myCAF	0	BMP	BMP7	BMPR1B_BMPR2
ecm.myCAF	edge	0	BMP	BMP7	BMPR1B_BMPR2
edge	edge	0	BMP	BMP7	BMPR1B_BMPR2
core	edge	0	BMP	BMP7	BMPR1B_BMPR2
ecm.myCAF	core	0	BMP	BMP7	BMPR1B_BMPR2
edge	core	0	BMP	BMP7	BMPR1B_BMPR2
core	core	0	BMP	BMP7	BMPR1B_BMPR2
ecm.myCAF	ecm.myCAF	0	BMP	BMP8B	ACVR1_ACVR2A
edge	ecm.myCAF	0	BMP	BMP8B	ACVR1_ACVR2A
core	ecm.myCAF	0	BMP	BMP8B	ACVR1_ACVR2A
ecm.myCAF	edge	0	BMP	BMP8B	ACVR1_ACVR2A
edge	edge	0	BMP	BMP8B	ACVR1_ACVR2A
core	edge	0	BMP	BMP8B	ACVR1_ACVR2A
ecm.myCAF	core	0	BMP	BMP8B	ACVR1_ACVR2A
edge	core	0	BMP	BMP8B	ACVR1_ACVR2A
core	core	0	BMP	BMP8B	ACVR1_ACVR2A
ecm.myCAF	ecm.myCAF	0	BMP	BMP8B	ACVR1_ACVR2B
edge	ecm.myCAF	0	BMP	BMP8B	ACVR1_ACVR2B
core	ecm.myCAF	0	BMP	BMP8B	ACVR1_ACVR2B
ecm.myCAF	edge	0	BMP	BMP8B	ACVR1_ACVR2B
edge	edge	0	BMP	BMP8B	ACVR1_ACVR2B
core	edge	0	BMP	BMP8B	ACVR1_ACVR2B
ecm.myCAF	core	0	BMP	BMP8B	ACVR1_ACVR2B
edge	core	0	BMP	BMP8B	ACVR1_ACVR2B
core	core	0	BMP	BMP8B	ACVR1_ACVR2B
ecm.myCAF	ecm.myCAF	0	BMP	BMP8B	ACVR1_BMPR2
edge	ecm.myCAF	0	BMP	BMP8B	ACVR1_BMPR2
core	ecm.myCAF	0	BMP	BMP8B	ACVR1_BMPR2
ecm.myCAF	edge	0	BMP	BMP8B	ACVR1_BMPR2
edge	edge	0	BMP	BMP8B	ACVR1_BMPR2
core	edge	0	BMP	BMP8B	ACVR1_BMPR2
ecm.myCAF	core	0	BMP	BMP8B	ACVR1_BMPR2
edge	core	0	BMP	BMP8B	ACVR1_BMPR2
core	core	0	BMP	BMP8B	ACVR1_BMPR2
ecm.myCAF	ecm.myCAF	0	BMP	BMP8B	BMPR1A_ACVR2A
edge	ecm.myCAF	0	BMP	BMP8B	BMPR1A_ACVR2A
core	ecm.myCAF	0	BMP	BMP8B	BMPR1A_ACVR2A
ecm.myCAF	edge	0	BMP	BMP8B	BMPR1A_ACVR2A
edge	edge	0	BMP	BMP8B	BMPR1A_ACVR2A
core	edge	0	BMP	BMP8B	BMPR1A_ACVR2A
ecm.myCAF	core	0	BMP	BMP8B	BMPR1A_ACVR2A
edge	core	0	BMP	BMP8B	BMPR1A_ACVR2A
core	core	0	BMP	BMP8B	BMPR1A_ACVR2A
ecm.myCAF	ecm.myCAF	0	BMP	BMP8B	BMPR1A_ACVR2B
edge	ecm.myCAF	0	BMP	BMP8B	BMPR1A_ACVR2B
core	ecm.myCAF	0	BMP	BMP8B	BMPR1A_ACVR2B
ecm.myCAF	edge	0	BMP	BMP8B	BMPR1A_ACVR2B
edge	edge	0	BMP	BMP8B	BMPR1A_ACVR2B
core	edge	0	BMP	BMP8B	BMPR1A_ACVR2B
ecm.myCAF	core	0	BMP	BMP8B	BMPR1A_ACVR2B
edge	core	0	BMP	BMP8B	BMPR1A_ACVR2B
core	core	0	BMP	BMP8B	BMPR1A_ACVR2B
ecm.myCAF	ecm.myCAF	0	BMP	BMP8B	BMPR1A_BMPR2
edge	ecm.myCAF	0	BMP	BMP8B	BMPR1A_BMPR2
core	ecm.myCAF	0	BMP	BMP8B	BMPR1A_BMPR2
ecm.myCAF	edge	0	BMP	BMP8B	BMPR1A_BMPR2
edge	edge	0	BMP	BMP8B	BMPR1A_BMPR2
core	edge	0	BMP	BMP8B	BMPR1A_BMPR2
ecm.myCAF	core	0	BMP	BMP8B	BMPR1A_BMPR2
edge	core	0	BMP	BMP8B	BMPR1A_BMPR2
core	core	0	BMP	BMP8B	BMPR1A_BMPR2
ecm.myCAF	ecm.myCAF	0	BMP	BMP8B	BMPR1B_ACVR2A
edge	ecm.myCAF	0	BMP	BMP8B	BMPR1B_ACVR2A
core	ecm.myCAF	0	BMP	BMP8B	BMPR1B_ACVR2A
ecm.myCAF	edge	0	BMP	BMP8B	BMPR1B_ACVR2A
edge	edge	0	BMP	BMP8B	BMPR1B_ACVR2A
core	edge	0	BMP	BMP8B	BMPR1B_ACVR2A
ecm.myCAF	core	0	BMP	BMP8B	BMPR1B_ACVR2A
edge	core	0	BMP	BMP8B	BMPR1B_ACVR2A
core	core	0	BMP	BMP8B	BMPR1B_ACVR2A
ecm.myCAF	ecm.myCAF	0	BMP	BMP8B	BMPR1B_ACVR2B
edge	ecm.myCAF	0	BMP	BMP8B	BMPR1B_ACVR2B
core	ecm.myCAF	0	BMP	BMP8B	BMPR1B_ACVR2B
ecm.myCAF	edge	0	BMP	BMP8B	BMPR1B_ACVR2B
edge	edge	0	BMP	BMP8B	BMPR1B_ACVR2B
core	edge	0	BMP	BMP8B	BMPR1B_ACVR2B
ecm.myCAF	core	0	BMP	BMP8B	BMPR1B_ACVR2B
edge	core	0	BMP	BMP8B	BMPR1B_ACVR2B
core	core	0	BMP	BMP8B	BMPR1B_ACVR2B
ecm.myCAF	ecm.myCAF	0	BMP	BMP8B	BMPR1B_BMPR2
edge	ecm.myCAF	0	BMP	BMP8B	BMPR1B_BMPR2
core	ecm.myCAF	0	BMP	BMP8B	BMPR1B_BMPR2
ecm.myCAF	edge	0	BMP	BMP8B	BMPR1B_BMPR2
edge	edge	0	BMP	BMP8B	BMPR1B_BMPR2
core	edge	0	BMP	BMP8B	BMPR1B_BMPR2
ecm.myCAF	core	0	BMP	BMP8B	BMPR1B_BMPR2
edge	core	0	BMP	BMP8B	BMPR1B_BMPR2
core	core	0	BMP	BMP8B	BMPR1B_BMPR2
ecm.myCAF	ecm.myCAF	0	AMH	AMH	AMHR2_ACVR1
edge	ecm.myCAF	0	AMH	AMH	AMHR2_ACVR1
core	ecm.myCAF	0	AMH	AMH	AMHR2_ACVR1
ecm.myCAF	edge	0	AMH	AMH	AMHR2_ACVR1
edge	edge	0	AMH	AMH	AMHR2_ACVR1
core	edge	0	AMH	AMH	AMHR2_ACVR1
ecm.myCAF	core	0	AMH	AMH	AMHR2_ACVR1
edge	core	0	AMH	AMH	AMHR2_ACVR1
core	core	0	AMH	AMH	AMHR2_ACVR1
ecm.myCAF	ecm.myCAF	0	AMH	AMH	AMHR2_BMPR1A
edge	ecm.myCAF	0	AMH	AMH	AMHR2_BMPR1A
core	ecm.myCAF	0	AMH	AMH	AMHR2_BMPR1A
ecm.myCAF	edge	0	AMH	AMH	AMHR2_BMPR1A
edge	edge	0	AMH	AMH	AMHR2_BMPR1A
core	edge	0	AMH	AMH	AMHR2_BMPR1A
ecm.myCAF	core	0	AMH	AMH	AMHR2_BMPR1A
edge	core	0	AMH	AMH	AMHR2_BMPR1A
core	core	0	AMH	AMH	AMHR2_BMPR1A
ecm.myCAF	ecm.myCAF	0	GDNF	NRTN	GFRA2_RET
edge	ecm.myCAF	0	GDNF	NRTN	GFRA2_RET
core	ecm.myCAF	0	GDNF	NRTN	GFRA2_RET
ecm.myCAF	edge	0	GDNF	NRTN	GFRA2_RET
edge	edge	0	GDNF	NRTN	GFRA2_RET
core	edge	0	GDNF	NRTN	GFRA2_RET
ecm.myCAF	core	0	GDNF	NRTN	GFRA2_RET
edge	core	0	GDNF	NRTN	GFRA2_RET
core	core	0	GDNF	NRTN	GFRA2_RET
ecm.myCAF	ecm.myCAF	0	GDNF	ARTN	GFRA3_RET
edge	ecm.myCAF	0	GDNF	ARTN	GFRA3_RET
core	ecm.myCAF	0	GDNF	ARTN	GFRA3_RET
ecm.myCAF	edge	0	GDNF	ARTN	GFRA3_RET
edge	edge	0	GDNF	ARTN	GFRA3_RET
core	edge	0	GDNF	ARTN	GFRA3_RET
ecm.myCAF	core	0	GDNF	ARTN	GFRA3_RET
edge	core	0	GDNF	ARTN	GFRA3_RET
core	core	0	GDNF	ARTN	GFRA3_RET
ecm.myCAF	ecm.myCAF	0	GDNF	ARTN	GFRA1_RET
edge	ecm.myCAF	0	GDNF	ARTN	GFRA1_RET
core	ecm.myCAF	0	GDNF	ARTN	GFRA1_RET
ecm.myCAF	edge	0	GDNF	ARTN	GFRA1_RET
edge	edge	0	GDNF	ARTN	GFRA1_RET
core	edge	0	GDNF	ARTN	GFRA1_RET
ecm.myCAF	core	0	GDNF	ARTN	GFRA1_RET
edge	core	0	GDNF	ARTN	GFRA1_RET
core	core	0	GDNF	ARTN	GFRA1_RET
ecm.myCAF	ecm.myCAF	0	ACTIVIN	INHBA	ACVR1B_ACVR2A
edge	ecm.myCAF	0	ACTIVIN	INHBA	ACVR1B_ACVR2A
core	ecm.myCAF	0	ACTIVIN	INHBA	ACVR1B_ACVR2A
ecm.myCAF	edge	0	ACTIVIN	INHBA	ACVR1B_ACVR2A
edge	edge	0	ACTIVIN	INHBA	ACVR1B_ACVR2A
core	edge	0	ACTIVIN	INHBA	ACVR1B_ACVR2A
ecm.myCAF	core	0	ACTIVIN	INHBA	ACVR1B_ACVR2A
edge	core	0	ACTIVIN	INHBA	ACVR1B_ACVR2A
core	core	0	ACTIVIN	INHBA	ACVR1B_ACVR2A
ecm.myCAF	ecm.myCAF	0	ACTIVIN	INHBA	ACVR1B_ACVR2B
edge	ecm.myCAF	0	ACTIVIN	INHBA	ACVR1B_ACVR2B
core	ecm.myCAF	0	ACTIVIN	INHBA	ACVR1B_ACVR2B
ecm.myCAF	edge	0	ACTIVIN	INHBA	ACVR1B_ACVR2B
edge	edge	0	ACTIVIN	INHBA	ACVR1B_ACVR2B
core	edge	0	ACTIVIN	INHBA	ACVR1B_ACVR2B
ecm.myCAF	core	0	ACTIVIN	INHBA	ACVR1B_ACVR2B
edge	core	0	ACTIVIN	INHBA	ACVR1B_ACVR2B
core	core	0	ACTIVIN	INHBA	ACVR1B_ACVR2B
ecm.myCAF	ecm.myCAF	0	ACTIVIN	INHBB	ACVR1B_ACVR2A
edge	ecm.myCAF	0	ACTIVIN	INHBB	ACVR1B_ACVR2A
core	ecm.myCAF	0	ACTIVIN	INHBB	ACVR1B_ACVR2A
ecm.myCAF	edge	0	ACTIVIN	INHBB	ACVR1B_ACVR2A
edge	edge	0	ACTIVIN	INHBB	ACVR1B_ACVR2A
core	edge	0	ACTIVIN	INHBB	ACVR1B_ACVR2A
ecm.myCAF	core	0	ACTIVIN	INHBB	ACVR1B_ACVR2A
edge	core	0	ACTIVIN	INHBB	ACVR1B_ACVR2A
core	core	0	ACTIVIN	INHBB	ACVR1B_ACVR2A
ecm.myCAF	ecm.myCAF	0	ACTIVIN	INHBB	ACVR1B_ACVR2B
edge	ecm.myCAF	0	ACTIVIN	INHBB	ACVR1B_ACVR2B
core	ecm.myCAF	0	ACTIVIN	INHBB	ACVR1B_ACVR2B
ecm.myCAF	edge	0	ACTIVIN	INHBB	ACVR1B_ACVR2B
edge	edge	0	ACTIVIN	INHBB	ACVR1B_ACVR2B
core	edge	0	ACTIVIN	INHBB	ACVR1B_ACVR2B
ecm.myCAF	core	0	ACTIVIN	INHBB	ACVR1B_ACVR2B
edge	core	0	ACTIVIN	INHBB	ACVR1B_ACVR2B
core	core	0	ACTIVIN	INHBB	ACVR1B_ACVR2B
ecm.myCAF	ecm.myCAF	0	ACTIVIN	INHBB	ACVR1C_ACVR2A
edge	ecm.myCAF	0	ACTIVIN	INHBB	ACVR1C_ACVR2A
core	ecm.myCAF	0	ACTIVIN	INHBB	ACVR1C_ACVR2A
ecm.myCAF	edge	0	ACTIVIN	INHBB	ACVR1C_ACVR2A
edge	edge	0	ACTIVIN	INHBB	ACVR1C_ACVR2A
core	edge	0	ACTIVIN	INHBB	ACVR1C_ACVR2A
ecm.myCAF	core	0	ACTIVIN	INHBB	ACVR1C_ACVR2A
edge	core	0	ACTIVIN	INHBB	ACVR1C_ACVR2A
core	core	0	ACTIVIN	INHBB	ACVR1C_ACVR2A
ecm.myCAF	ecm.myCAF	0	ACTIVIN	Activin AB	ACVR1B_ACVR2A
edge	ecm.myCAF	0	ACTIVIN	Activin AB	ACVR1B_ACVR2A
core	ecm.myCAF	0	ACTIVIN	Activin AB	ACVR1B_ACVR2A
ecm.myCAF	edge	0	ACTIVIN	Activin AB	ACVR1B_ACVR2A
edge	edge	0	ACTIVIN	Activin AB	ACVR1B_ACVR2A
core	edge	0	ACTIVIN	Activin AB	ACVR1B_ACVR2A
ecm.myCAF	core	0	ACTIVIN	Activin AB	ACVR1B_ACVR2A
edge	core	0	ACTIVIN	Activin AB	ACVR1B_ACVR2A
core	core	0	ACTIVIN	Activin AB	ACVR1B_ACVR2A
ecm.myCAF	ecm.myCAF	0	ACTIVIN	Activin AB	ACVR1B_ACVR2B
edge	ecm.myCAF	0	ACTIVIN	Activin AB	ACVR1B_ACVR2B
core	ecm.myCAF	0	ACTIVIN	Activin AB	ACVR1B_ACVR2B
ecm.myCAF	edge	0	ACTIVIN	Activin AB	ACVR1B_ACVR2B
edge	edge	0	ACTIVIN	Activin AB	ACVR1B_ACVR2B
core	edge	0	ACTIVIN	Activin AB	ACVR1B_ACVR2B
ecm.myCAF	core	0	ACTIVIN	Activin AB	ACVR1B_ACVR2B
edge	core	0	ACTIVIN	Activin AB	ACVR1B_ACVR2B
core	core	0	ACTIVIN	Activin AB	ACVR1B_ACVR2B
ecm.myCAF	ecm.myCAF	0	ACTIVIN	Activin AB	ACVR1C_ACVR2A
edge	ecm.myCAF	0	ACTIVIN	Activin AB	ACVR1C_ACVR2A
core	ecm.myCAF	0	ACTIVIN	Activin AB	ACVR1C_ACVR2A
ecm.myCAF	edge	0	ACTIVIN	Activin AB	ACVR1C_ACVR2A
edge	edge	0	ACTIVIN	Activin AB	ACVR1C_ACVR2A
core	edge	0	ACTIVIN	Activin AB	ACVR1C_ACVR2A
ecm.myCAF	core	0	ACTIVIN	Activin AB	ACVR1C_ACVR2A
edge	core	0	ACTIVIN	Activin AB	ACVR1C_ACVR2A
core	core	0	ACTIVIN	Activin AB	ACVR1C_ACVR2A
ecm.myCAF	ecm.myCAF	0	ACTIVIN	Inhibin A	ACVR2A
edge	ecm.myCAF	0	ACTIVIN	Inhibin A	ACVR2A
core	ecm.myCAF	0	ACTIVIN	Inhibin A	ACVR2A
ecm.myCAF	edge	0	ACTIVIN	Inhibin A	ACVR2A
edge	edge	0	ACTIVIN	Inhibin A	ACVR2A
core	edge	0	ACTIVIN	Inhibin A	ACVR2A
ecm.myCAF	core	0	ACTIVIN	Inhibin A	ACVR2A
edge	core	0	ACTIVIN	Inhibin A	ACVR2A
core	core	0	ACTIVIN	Inhibin A	ACVR2A
ecm.myCAF	ecm.myCAF	0	WNT	WNT10A	FZD1_LRP5
edge	ecm.myCAF	0	WNT	WNT10A	FZD1_LRP5
core	ecm.myCAF	0	WNT	WNT10A	FZD1_LRP5
ecm.myCAF	edge	0	WNT	WNT10A	FZD1_LRP5
edge	edge	0	WNT	WNT10A	FZD1_LRP5
core	edge	0	WNT	WNT10A	FZD1_LRP5
ecm.myCAF	core	0	WNT	WNT10A	FZD1_LRP5
edge	core	0	WNT	WNT10A	FZD1_LRP5
core	core	0	WNT	WNT10A	FZD1_LRP5
ecm.myCAF	ecm.myCAF	0	WNT	WNT10A	FZD10_LRP5
edge	ecm.myCAF	0	WNT	WNT10A	FZD10_LRP5
core	ecm.myCAF	0	WNT	WNT10A	FZD10_LRP5
ecm.myCAF	edge	0	WNT	WNT10A	FZD10_LRP5
edge	edge	0	WNT	WNT10A	FZD10_LRP5
core	edge	0	WNT	WNT10A	FZD10_LRP5
ecm.myCAF	core	0	WNT	WNT10A	FZD10_LRP5
edge	core	0	WNT	WNT10A	FZD10_LRP5
core	core	0	WNT	WNT10A	FZD10_LRP5
ecm.myCAF	ecm.myCAF	0	WNT	WNT10A	FZD2_LRP5
edge	ecm.myCAF	0	WNT	WNT10A	FZD2_LRP5
core	ecm.myCAF	0	WNT	WNT10A	FZD2_LRP5
ecm.myCAF	edge	0	WNT	WNT10A	FZD2_LRP5
edge	edge	0	WNT	WNT10A	FZD2_LRP5
core	edge	0	WNT	WNT10A	FZD2_LRP5
ecm.myCAF	core	0	WNT	WNT10A	FZD2_LRP5
edge	core	0	WNT	WNT10A	FZD2_LRP5
core	core	0	WNT	WNT10A	FZD2_LRP5
ecm.myCAF	ecm.myCAF	0	WNT	WNT10A	FZD3_LRP5
edge	ecm.myCAF	0	WNT	WNT10A	FZD3_LRP5
core	ecm.myCAF	0	WNT	WNT10A	FZD3_LRP5
ecm.myCAF	edge	0	WNT	WNT10A	FZD3_LRP5
edge	edge	0	WNT	WNT10A	FZD3_LRP5
core	edge	0	WNT	WNT10A	FZD3_LRP5
ecm.myCAF	core	0	WNT	WNT10A	FZD3_LRP5
edge	core	0	WNT	WNT10A	FZD3_LRP5
core	core	0	WNT	WNT10A	FZD3_LRP5
ecm.myCAF	ecm.myCAF	0	WNT	WNT10A	FZD4_LRP5
edge	ecm.myCAF	0	WNT	WNT10A	FZD4_LRP5
core	ecm.myCAF	0	WNT	WNT10A	FZD4_LRP5
ecm.myCAF	edge	0	WNT	WNT10A	FZD4_LRP5
edge	edge	0	WNT	WNT10A	FZD4_LRP5
core	edge	0	WNT	WNT10A	FZD4_LRP5
ecm.myCAF	core	0	WNT	WNT10A	FZD4_LRP5
edge	core	0	WNT	WNT10A	FZD4_LRP5
core	core	0	WNT	WNT10A	FZD4_LRP5
ecm.myCAF	ecm.myCAF	0	WNT	WNT10A	FZD5_LRP5
edge	ecm.myCAF	0	WNT	WNT10A	FZD5_LRP5
core	ecm.myCAF	0	WNT	WNT10A	FZD5_LRP5
ecm.myCAF	edge	0	WNT	WNT10A	FZD5_LRP5
edge	edge	0	WNT	WNT10A	FZD5_LRP5
core	edge	0	WNT	WNT10A	FZD5_LRP5
ecm.myCAF	core	0	WNT	WNT10A	FZD5_LRP5
edge	core	0	WNT	WNT10A	FZD5_LRP5
core	core	0	WNT	WNT10A	FZD5_LRP5
ecm.myCAF	ecm.myCAF	0	WNT	WNT10A	FZD6_LRP5
edge	ecm.myCAF	0	WNT	WNT10A	FZD6_LRP5
core	ecm.myCAF	0	WNT	WNT10A	FZD6_LRP5
ecm.myCAF	edge	0	WNT	WNT10A	FZD6_LRP5
edge	edge	0	WNT	WNT10A	FZD6_LRP5
core	edge	0	WNT	WNT10A	FZD6_LRP5
ecm.myCAF	core	0	WNT	WNT10A	FZD6_LRP5
edge	core	0	WNT	WNT10A	FZD6_LRP5
core	core	0	WNT	WNT10A	FZD6_LRP5
ecm.myCAF	ecm.myCAF	0	WNT	WNT10A	FZD7_LRP5
edge	ecm.myCAF	0	WNT	WNT10A	FZD7_LRP5
core	ecm.myCAF	0	WNT	WNT10A	FZD7_LRP5
ecm.myCAF	edge	0	WNT	WNT10A	FZD7_LRP5
edge	edge	0	WNT	WNT10A	FZD7_LRP5
core	edge	0	WNT	WNT10A	FZD7_LRP5
ecm.myCAF	core	0	WNT	WNT10A	FZD7_LRP5
edge	core	0	WNT	WNT10A	FZD7_LRP5
core	core	0	WNT	WNT10A	FZD7_LRP5
ecm.myCAF	ecm.myCAF	0	WNT	WNT10A	FZD8_LRP5
edge	ecm.myCAF	0	WNT	WNT10A	FZD8_LRP5
core	ecm.myCAF	0	WNT	WNT10A	FZD8_LRP5
ecm.myCAF	edge	0	WNT	WNT10A	FZD8_LRP5
edge	edge	0	WNT	WNT10A	FZD8_LRP5
core	edge	0	WNT	WNT10A	FZD8_LRP5
ecm.myCAF	core	0	WNT	WNT10A	FZD8_LRP5
edge	core	0	WNT	WNT10A	FZD8_LRP5
core	core	0	WNT	WNT10A	FZD8_LRP5
ecm.myCAF	ecm.myCAF	0	WNT	WNT10A	FZD9_LRP5
edge	ecm.myCAF	0	WNT	WNT10A	FZD9_LRP5
core	ecm.myCAF	0	WNT	WNT10A	FZD9_LRP5
ecm.myCAF	edge	0	WNT	WNT10A	FZD9_LRP5
edge	edge	0	WNT	WNT10A	FZD9_LRP5
core	edge	0	WNT	WNT10A	FZD9_LRP5
ecm.myCAF	core	0	WNT	WNT10A	FZD9_LRP5
edge	core	0	WNT	WNT10A	FZD9_LRP5
core	core	0	WNT	WNT10A	FZD9_LRP5
ecm.myCAF	ecm.myCAF	0	WNT	WNT2	FZD1_LRP5
edge	ecm.myCAF	0	WNT	WNT2	FZD1_LRP5
core	ecm.myCAF	0	WNT	WNT2	FZD1_LRP5
ecm.myCAF	edge	0	WNT	WNT2	FZD1_LRP5
edge	edge	0	WNT	WNT2	FZD1_LRP5
core	edge	0	WNT	WNT2	FZD1_LRP5
ecm.myCAF	core	0	WNT	WNT2	FZD1_LRP5
edge	core	0	WNT	WNT2	FZD1_LRP5
core	core	0	WNT	WNT2	FZD1_LRP5
ecm.myCAF	ecm.myCAF	0	WNT	WNT2	FZD10_LRP5
edge	ecm.myCAF	0	WNT	WNT2	FZD10_LRP5
core	ecm.myCAF	0	WNT	WNT2	FZD10_LRP5
ecm.myCAF	edge	0	WNT	WNT2	FZD10_LRP5
edge	edge	0	WNT	WNT2	FZD10_LRP5
core	edge	0	WNT	WNT2	FZD10_LRP5
ecm.myCAF	core	0	WNT	WNT2	FZD10_LRP5
edge	core	0	WNT	WNT2	FZD10_LRP5
core	core	0	WNT	WNT2	FZD10_LRP5
ecm.myCAF	ecm.myCAF	0	WNT	WNT2	FZD2_LRP5
edge	ecm.myCAF	0	WNT	WNT2	FZD2_LRP5
core	ecm.myCAF	0	WNT	WNT2	FZD2_LRP5
ecm.myCAF	edge	0	WNT	WNT2	FZD2_LRP5
edge	edge	0	WNT	WNT2	FZD2_LRP5
core	edge	0	WNT	WNT2	FZD2_LRP5
ecm.myCAF	core	0	WNT	WNT2	FZD2_LRP5
edge	core	0	WNT	WNT2	FZD2_LRP5
core	core	0	WNT	WNT2	FZD2_LRP5
ecm.myCAF	ecm.myCAF	0	WNT	WNT2	FZD3_LRP5
edge	ecm.myCAF	0	WNT	WNT2	FZD3_LRP5
core	ecm.myCAF	0	WNT	WNT2	FZD3_LRP5
ecm.myCAF	edge	0	WNT	WNT2	FZD3_LRP5
edge	edge	0	WNT	WNT2	FZD3_LRP5
core	edge	0	WNT	WNT2	FZD3_LRP5
ecm.myCAF	core	0	WNT	WNT2	FZD3_LRP5
edge	core	0	WNT	WNT2	FZD3_LRP5
core	core	0	WNT	WNT2	FZD3_LRP5
ecm.myCAF	ecm.myCAF	0	WNT	WNT2	FZD4_LRP5
edge	ecm.myCAF	0	WNT	WNT2	FZD4_LRP5
core	ecm.myCAF	0	WNT	WNT2	FZD4_LRP5
ecm.myCAF	edge	0	WNT	WNT2	FZD4_LRP5
edge	edge	0	WNT	WNT2	FZD4_LRP5
core	edge	0	WNT	WNT2	FZD4_LRP5
ecm.myCAF	core	0	WNT	WNT2	FZD4_LRP5
edge	core	0	WNT	WNT2	FZD4_LRP5
core	core	0	WNT	WNT2	FZD4_LRP5
ecm.myCAF	ecm.myCAF	0	WNT	WNT2	FZD5_LRP5
edge	ecm.myCAF	0	WNT	WNT2	FZD5_LRP5
core	ecm.myCAF	0	WNT	WNT2	FZD5_LRP5
ecm.myCAF	edge	0	WNT	WNT2	FZD5_LRP5
edge	edge	0	WNT	WNT2	FZD5_LRP5
core	edge	0	WNT	WNT2	FZD5_LRP5
ecm.myCAF	core	0	WNT	WNT2	FZD5_LRP5
edge	core	0	WNT	WNT2	FZD5_LRP5
core	core	0	WNT	WNT2	FZD5_LRP5
ecm.myCAF	ecm.myCAF	0	WNT	WNT2	FZD6_LRP5
edge	ecm.myCAF	0	WNT	WNT2	FZD6_LRP5
core	ecm.myCAF	0	WNT	WNT2	FZD6_LRP5
ecm.myCAF	edge	0	WNT	WNT2	FZD6_LRP5
edge	edge	0	WNT	WNT2	FZD6_LRP5
core	edge	0	WNT	WNT2	FZD6_LRP5
ecm.myCAF	core	0	WNT	WNT2	FZD6_LRP5
edge	core	0	WNT	WNT2	FZD6_LRP5
core	core	0	WNT	WNT2	FZD6_LRP5
ecm.myCAF	ecm.myCAF	0	WNT	WNT2	FZD7_LRP5
edge	ecm.myCAF	0	WNT	WNT2	FZD7_LRP5
core	ecm.myCAF	0	WNT	WNT2	FZD7_LRP5
ecm.myCAF	edge	0	WNT	WNT2	FZD7_LRP5
edge	edge	0	WNT	WNT2	FZD7_LRP5
core	edge	0	WNT	WNT2	FZD7_LRP5
ecm.myCAF	core	0	WNT	WNT2	FZD7_LRP5
edge	core	0	WNT	WNT2	FZD7_LRP5
core	core	0	WNT	WNT2	FZD7_LRP5
ecm.myCAF	ecm.myCAF	0	WNT	WNT2	FZD8_LRP5
edge	ecm.myCAF	0	WNT	WNT2	FZD8_LRP5
core	ecm.myCAF	0	WNT	WNT2	FZD8_LRP5
ecm.myCAF	edge	0	WNT	WNT2	FZD8_LRP5
edge	edge	0	WNT	WNT2	FZD8_LRP5
core	edge	0	WNT	WNT2	FZD8_LRP5
ecm.myCAF	core	0	WNT	WNT2	FZD8_LRP5
edge	core	0	WNT	WNT2	FZD8_LRP5
core	core	0	WNT	WNT2	FZD8_LRP5
ecm.myCAF	ecm.myCAF	0	WNT	WNT2	FZD9_LRP5
edge	ecm.myCAF	0	WNT	WNT2	FZD9_LRP5
core	ecm.myCAF	0	WNT	WNT2	FZD9_LRP5
ecm.myCAF	edge	0	WNT	WNT2	FZD9_LRP5
edge	edge	0	WNT	WNT2	FZD9_LRP5
core	edge	0	WNT	WNT2	FZD9_LRP5
ecm.myCAF	core	0	WNT	WNT2	FZD9_LRP5
edge	core	0	WNT	WNT2	FZD9_LRP5
core	core	0	WNT	WNT2	FZD9_LRP5
ecm.myCAF	ecm.myCAF	0	WNT	WNT2B	FZD1_LRP5
edge	ecm.myCAF	0	WNT	WNT2B	FZD1_LRP5
core	ecm.myCAF	0	WNT	WNT2B	FZD1_LRP5
ecm.myCAF	edge	0	WNT	WNT2B	FZD1_LRP5
edge	edge	0	WNT	WNT2B	FZD1_LRP5
core	edge	0	WNT	WNT2B	FZD1_LRP5
ecm.myCAF	core	0	WNT	WNT2B	FZD1_LRP5
edge	core	0	WNT	WNT2B	FZD1_LRP5
core	core	0	WNT	WNT2B	FZD1_LRP5
ecm.myCAF	ecm.myCAF	0	WNT	WNT2B	FZD10_LRP5
edge	ecm.myCAF	0	WNT	WNT2B	FZD10_LRP5
core	ecm.myCAF	0	WNT	WNT2B	FZD10_LRP5
ecm.myCAF	edge	0	WNT	WNT2B	FZD10_LRP5
edge	edge	0	WNT	WNT2B	FZD10_LRP5
core	edge	0	WNT	WNT2B	FZD10_LRP5
ecm.myCAF	core	0	WNT	WNT2B	FZD10_LRP5
edge	core	0	WNT	WNT2B	FZD10_LRP5
core	core	0	WNT	WNT2B	FZD10_LRP5
ecm.myCAF	ecm.myCAF	0	WNT	WNT2B	FZD2_LRP5
edge	ecm.myCAF	0	WNT	WNT2B	FZD2_LRP5
core	ecm.myCAF	0	WNT	WNT2B	FZD2_LRP5
ecm.myCAF	edge	0	WNT	WNT2B	FZD2_LRP5
edge	edge	0	WNT	WNT2B	FZD2_LRP5
core	edge	0	WNT	WNT2B	FZD2_LRP5
ecm.myCAF	core	0	WNT	WNT2B	FZD2_LRP5
edge	core	0	WNT	WNT2B	FZD2_LRP5
core	core	0	WNT	WNT2B	FZD2_LRP5
ecm.myCAF	ecm.myCAF	0	WNT	WNT2B	FZD3_LRP5
edge	ecm.myCAF	0	WNT	WNT2B	FZD3_LRP5
core	ecm.myCAF	0	WNT	WNT2B	FZD3_LRP5
ecm.myCAF	edge	0	WNT	WNT2B	FZD3_LRP5
edge	edge	0	WNT	WNT2B	FZD3_LRP5
core	edge	0	WNT	WNT2B	FZD3_LRP5
ecm.myCAF	core	0	WNT	WNT2B	FZD3_LRP5
edge	core	0	WNT	WNT2B	FZD3_LRP5
core	core	0	WNT	WNT2B	FZD3_LRP5
ecm.myCAF	ecm.myCAF	0	WNT	WNT2B	FZD4_LRP5
edge	ecm.myCAF	0	WNT	WNT2B	FZD4_LRP5
core	ecm.myCAF	0	WNT	WNT2B	FZD4_LRP5
ecm.myCAF	edge	0	WNT	WNT2B	FZD4_LRP5
edge	edge	0	WNT	WNT2B	FZD4_LRP5
core	edge	0	WNT	WNT2B	FZD4_LRP5
ecm.myCAF	core	0	WNT	WNT2B	FZD4_LRP5
edge	core	0	WNT	WNT2B	FZD4_LRP5
core	core	0	WNT	WNT2B	FZD4_LRP5
ecm.myCAF	ecm.myCAF	0	WNT	WNT2B	FZD5_LRP5
edge	ecm.myCAF	0	WNT	WNT2B	FZD5_LRP5
core	ecm.myCAF	0	WNT	WNT2B	FZD5_LRP5
ecm.myCAF	edge	0	WNT	WNT2B	FZD5_LRP5
edge	edge	0	WNT	WNT2B	FZD5_LRP5
core	edge	0	WNT	WNT2B	FZD5_LRP5
ecm.myCAF	core	0	WNT	WNT2B	FZD5_LRP5
edge	core	0	WNT	WNT2B	FZD5_LRP5
core	core	0	WNT	WNT2B	FZD5_LRP5
ecm.myCAF	ecm.myCAF	0	WNT	WNT2B	FZD6_LRP5
edge	ecm.myCAF	0	WNT	WNT2B	FZD6_LRP5
core	ecm.myCAF	0	WNT	WNT2B	FZD6_LRP5
ecm.myCAF	edge	0	WNT	WNT2B	FZD6_LRP5
edge	edge	0	WNT	WNT2B	FZD6_LRP5
core	edge	0	WNT	WNT2B	FZD6_LRP5
ecm.myCAF	core	0	WNT	WNT2B	FZD6_LRP5
edge	core	0	WNT	WNT2B	FZD6_LRP5
core	core	0	WNT	WNT2B	FZD6_LRP5
ecm.myCAF	ecm.myCAF	0	WNT	WNT2B	FZD7_LRP5
edge	ecm.myCAF	0	WNT	WNT2B	FZD7_LRP5
core	ecm.myCAF	0	WNT	WNT2B	FZD7_LRP5
ecm.myCAF	edge	0	WNT	WNT2B	FZD7_LRP5
edge	edge	0	WNT	WNT2B	FZD7_LRP5
core	edge	0	WNT	WNT2B	FZD7_LRP5
ecm.myCAF	core	0	WNT	WNT2B	FZD7_LRP5
edge	core	0	WNT	WNT2B	FZD7_LRP5
core	core	0	WNT	WNT2B	FZD7_LRP5
ecm.myCAF	ecm.myCAF	0	WNT	WNT2B	FZD8_LRP5
edge	ecm.myCAF	0	WNT	WNT2B	FZD8_LRP5
core	ecm.myCAF	0	WNT	WNT2B	FZD8_LRP5
ecm.myCAF	edge	0	WNT	WNT2B	FZD8_LRP5
edge	edge	0	WNT	WNT2B	FZD8_LRP5
core	edge	0	WNT	WNT2B	FZD8_LRP5
ecm.myCAF	core	0	WNT	WNT2B	FZD8_LRP5
edge	core	0	WNT	WNT2B	FZD8_LRP5
core	core	0	WNT	WNT2B	FZD8_LRP5
ecm.myCAF	ecm.myCAF	0	WNT	WNT2B	FZD9_LRP5
edge	ecm.myCAF	0	WNT	WNT2B	FZD9_LRP5
core	ecm.myCAF	0	WNT	WNT2B	FZD9_LRP5
ecm.myCAF	edge	0	WNT	WNT2B	FZD9_LRP5
edge	edge	0	WNT	WNT2B	FZD9_LRP5
core	edge	0	WNT	WNT2B	FZD9_LRP5
ecm.myCAF	core	0	WNT	WNT2B	FZD9_LRP5
edge	core	0	WNT	WNT2B	FZD9_LRP5
core	core	0	WNT	WNT2B	FZD9_LRP5
ecm.myCAF	ecm.myCAF	0	WNT	WNT3	FZD1_LRP5
edge	ecm.myCAF	0	WNT	WNT3	FZD1_LRP5
core	ecm.myCAF	0	WNT	WNT3	FZD1_LRP5
ecm.myCAF	edge	0	WNT	WNT3	FZD1_LRP5
edge	edge	0	WNT	WNT3	FZD1_LRP5
core	edge	0	WNT	WNT3	FZD1_LRP5
ecm.myCAF	core	0	WNT	WNT3	FZD1_LRP5
edge	core	0	WNT	WNT3	FZD1_LRP5
core	core	0	WNT	WNT3	FZD1_LRP5
ecm.myCAF	ecm.myCAF	0	WNT	WNT3	FZD10_LRP5
edge	ecm.myCAF	0	WNT	WNT3	FZD10_LRP5
core	ecm.myCAF	0	WNT	WNT3	FZD10_LRP5
ecm.myCAF	edge	0	WNT	WNT3	FZD10_LRP5
edge	edge	0	WNT	WNT3	FZD10_LRP5
core	edge	0	WNT	WNT3	FZD10_LRP5
ecm.myCAF	core	0	WNT	WNT3	FZD10_LRP5
edge	core	0	WNT	WNT3	FZD10_LRP5
core	core	0	WNT	WNT3	FZD10_LRP5
ecm.myCAF	ecm.myCAF	0	WNT	WNT3	FZD2_LRP5
edge	ecm.myCAF	0	WNT	WNT3	FZD2_LRP5
core	ecm.myCAF	0	WNT	WNT3	FZD2_LRP5
ecm.myCAF	edge	0	WNT	WNT3	FZD2_LRP5
edge	edge	0	WNT	WNT3	FZD2_LRP5
core	edge	0	WNT	WNT3	FZD2_LRP5
ecm.myCAF	core	0	WNT	WNT3	FZD2_LRP5
edge	core	0	WNT	WNT3	FZD2_LRP5
core	core	0	WNT	WNT3	FZD2_LRP5
ecm.myCAF	ecm.myCAF	0	WNT	WNT3	FZD3_LRP5
edge	ecm.myCAF	0	WNT	WNT3	FZD3_LRP5
core	ecm.myCAF	0	WNT	WNT3	FZD3_LRP5
ecm.myCAF	edge	0	WNT	WNT3	FZD3_LRP5
edge	edge	0	WNT	WNT3	FZD3_LRP5
core	edge	0	WNT	WNT3	FZD3_LRP5
ecm.myCAF	core	0	WNT	WNT3	FZD3_LRP5
edge	core	0	WNT	WNT3	FZD3_LRP5
core	core	0	WNT	WNT3	FZD3_LRP5
ecm.myCAF	ecm.myCAF	0	WNT	WNT3	FZD4_LRP5
edge	ecm.myCAF	0	WNT	WNT3	FZD4_LRP5
core	ecm.myCAF	0	WNT	WNT3	FZD4_LRP5
ecm.myCAF	edge	0	WNT	WNT3	FZD4_LRP5
edge	edge	0	WNT	WNT3	FZD4_LRP5
core	edge	0	WNT	WNT3	FZD4_LRP5
ecm.myCAF	core	0	WNT	WNT3	FZD4_LRP5
edge	core	0	WNT	WNT3	FZD4_LRP5
core	core	0	WNT	WNT3	FZD4_LRP5
ecm.myCAF	ecm.myCAF	0	WNT	WNT3	FZD5_LRP5
edge	ecm.myCAF	0	WNT	WNT3	FZD5_LRP5
core	ecm.myCAF	0	WNT	WNT3	FZD5_LRP5
ecm.myCAF	edge	0	WNT	WNT3	FZD5_LRP5
edge	edge	0	WNT	WNT3	FZD5_LRP5
core	edge	0	WNT	WNT3	FZD5_LRP5
ecm.myCAF	core	0	WNT	WNT3	FZD5_LRP5
edge	core	0	WNT	WNT3	FZD5_LRP5
core	core	0	WNT	WNT3	FZD5_LRP5
ecm.myCAF	ecm.myCAF	0	WNT	WNT3	FZD6_LRP5
edge	ecm.myCAF	0	WNT	WNT3	FZD6_LRP5
core	ecm.myCAF	0	WNT	WNT3	FZD6_LRP5
ecm.myCAF	edge	0	WNT	WNT3	FZD6_LRP5
edge	edge	0	WNT	WNT3	FZD6_LRP5
core	edge	0	WNT	WNT3	FZD6_LRP5
ecm.myCAF	core	0	WNT	WNT3	FZD6_LRP5
edge	core	0	WNT	WNT3	FZD6_LRP5
core	core	0	WNT	WNT3	FZD6_LRP5
ecm.myCAF	ecm.myCAF	0	WNT	WNT3	FZD7_LRP5
edge	ecm.myCAF	0	WNT	WNT3	FZD7_LRP5
core	ecm.myCAF	0	WNT	WNT3	FZD7_LRP5
ecm.myCAF	edge	0	WNT	WNT3	FZD7_LRP5
edge	edge	0	WNT	WNT3	FZD7_LRP5
core	edge	0	WNT	WNT3	FZD7_LRP5
ecm.myCAF	core	0	WNT	WNT3	FZD7_LRP5
edge	core	0	WNT	WNT3	FZD7_LRP5
core	core	0	WNT	WNT3	FZD7_LRP5
ecm.myCAF	ecm.myCAF	0	WNT	WNT3	FZD8_LRP5
edge	ecm.myCAF	0	WNT	WNT3	FZD8_LRP5
core	ecm.myCAF	0	WNT	WNT3	FZD8_LRP5
ecm.myCAF	edge	0	WNT	WNT3	FZD8_LRP5
edge	edge	0	WNT	WNT3	FZD8_LRP5
core	edge	0	WNT	WNT3	FZD8_LRP5
ecm.myCAF	core	0	WNT	WNT3	FZD8_LRP5
edge	core	0	WNT	WNT3	FZD8_LRP5
core	core	0	WNT	WNT3	FZD8_LRP5
ecm.myCAF	ecm.myCAF	0	WNT	WNT3	FZD9_LRP5
edge	ecm.myCAF	0	WNT	WNT3	FZD9_LRP5
core	ecm.myCAF	0	WNT	WNT3	FZD9_LRP5
ecm.myCAF	edge	0	WNT	WNT3	FZD9_LRP5
edge	edge	0	WNT	WNT3	FZD9_LRP5
core	edge	0	WNT	WNT3	FZD9_LRP5
ecm.myCAF	core	0	WNT	WNT3	FZD9_LRP5
edge	core	0	WNT	WNT3	FZD9_LRP5
core	core	0	WNT	WNT3	FZD9_LRP5
ecm.myCAF	ecm.myCAF	0	WNT	WNT3A	FZD1_LRP5
edge	ecm.myCAF	0	WNT	WNT3A	FZD1_LRP5
core	ecm.myCAF	0	WNT	WNT3A	FZD1_LRP5
ecm.myCAF	edge	0	WNT	WNT3A	FZD1_LRP5
edge	edge	0	WNT	WNT3A	FZD1_LRP5
core	edge	0	WNT	WNT3A	FZD1_LRP5
ecm.myCAF	core	0	WNT	WNT3A	FZD1_LRP5
edge	core	0	WNT	WNT3A	FZD1_LRP5
core	core	0	WNT	WNT3A	FZD1_LRP5
ecm.myCAF	ecm.myCAF	0	WNT	WNT3A	FZD10_LRP5
edge	ecm.myCAF	0	WNT	WNT3A	FZD10_LRP5
core	ecm.myCAF	0	WNT	WNT3A	FZD10_LRP5
ecm.myCAF	edge	0	WNT	WNT3A	FZD10_LRP5
edge	edge	0	WNT	WNT3A	FZD10_LRP5
core	edge	0	WNT	WNT3A	FZD10_LRP5
ecm.myCAF	core	0	WNT	WNT3A	FZD10_LRP5
edge	core	0	WNT	WNT3A	FZD10_LRP5
core	core	0	WNT	WNT3A	FZD10_LRP5
ecm.myCAF	ecm.myCAF	0	WNT	WNT3A	FZD2_LRP5
edge	ecm.myCAF	0	WNT	WNT3A	FZD2_LRP5
core	ecm.myCAF	0	WNT	WNT3A	FZD2_LRP5
ecm.myCAF	edge	0	WNT	WNT3A	FZD2_LRP5
edge	edge	0	WNT	WNT3A	FZD2_LRP5
core	edge	0	WNT	WNT3A	FZD2_LRP5
ecm.myCAF	core	0	WNT	WNT3A	FZD2_LRP5
edge	core	0	WNT	WNT3A	FZD2_LRP5
core	core	0	WNT	WNT3A	FZD2_LRP5
ecm.myCAF	ecm.myCAF	0	WNT	WNT3A	FZD3_LRP5
edge	ecm.myCAF	0	WNT	WNT3A	FZD3_LRP5
core	ecm.myCAF	0	WNT	WNT3A	FZD3_LRP5
ecm.myCAF	edge	0	WNT	WNT3A	FZD3_LRP5
edge	edge	0	WNT	WNT3A	FZD3_LRP5
core	edge	0	WNT	WNT3A	FZD3_LRP5
ecm.myCAF	core	0	WNT	WNT3A	FZD3_LRP5
edge	core	0	WNT	WNT3A	FZD3_LRP5
core	core	0	WNT	WNT3A	FZD3_LRP5
ecm.myCAF	ecm.myCAF	0	WNT	WNT3A	FZD4_LRP5
edge	ecm.myCAF	0	WNT	WNT3A	FZD4_LRP5
core	ecm.myCAF	0	WNT	WNT3A	FZD4_LRP5
ecm.myCAF	edge	0	WNT	WNT3A	FZD4_LRP5
edge	edge	0	WNT	WNT3A	FZD4_LRP5
core	edge	0	WNT	WNT3A	FZD4_LRP5
ecm.myCAF	core	0	WNT	WNT3A	FZD4_LRP5
edge	core	0	WNT	WNT3A	FZD4_LRP5
core	core	0	WNT	WNT3A	FZD4_LRP5
ecm.myCAF	ecm.myCAF	0	WNT	WNT3A	FZD5_LRP5
edge	ecm.myCAF	0	WNT	WNT3A	FZD5_LRP5
core	ecm.myCAF	0	WNT	WNT3A	FZD5_LRP5
ecm.myCAF	edge	0	WNT	WNT3A	FZD5_LRP5
edge	edge	0	WNT	WNT3A	FZD5_LRP5
core	edge	0	WNT	WNT3A	FZD5_LRP5
ecm.myCAF	core	0	WNT	WNT3A	FZD5_LRP5
edge	core	0	WNT	WNT3A	FZD5_LRP5
core	core	0	WNT	WNT3A	FZD5_LRP5
ecm.myCAF	ecm.myCAF	0	WNT	WNT3A	FZD6_LRP5
edge	ecm.myCAF	0	WNT	WNT3A	FZD6_LRP5
core	ecm.myCAF	0	WNT	WNT3A	FZD6_LRP5
ecm.myCAF	edge	0	WNT	WNT3A	FZD6_LRP5
edge	edge	0	WNT	WNT3A	FZD6_LRP5
core	edge	0	WNT	WNT3A	FZD6_LRP5
ecm.myCAF	core	0	WNT	WNT3A	FZD6_LRP5
edge	core	0	WNT	WNT3A	FZD6_LRP5
core	core	0	WNT	WNT3A	FZD6_LRP5
ecm.myCAF	ecm.myCAF	0	WNT	WNT3A	FZD7_LRP5
edge	ecm.myCAF	0	WNT	WNT3A	FZD7_LRP5
core	ecm.myCAF	0	WNT	WNT3A	FZD7_LRP5
ecm.myCAF	edge	0	WNT	WNT3A	FZD7_LRP5
edge	edge	0	WNT	WNT3A	FZD7_LRP5
core	edge	0	WNT	WNT3A	FZD7_LRP5
ecm.myCAF	core	0	WNT	WNT3A	FZD7_LRP5
edge	core	0	WNT	WNT3A	FZD7_LRP5
core	core	0	WNT	WNT3A	FZD7_LRP5
ecm.myCAF	ecm.myCAF	0	WNT	WNT3A	FZD8_LRP5
edge	ecm.myCAF	0	WNT	WNT3A	FZD8_LRP5
core	ecm.myCAF	0	WNT	WNT3A	FZD8_LRP5
ecm.myCAF	edge	0	WNT	WNT3A	FZD8_LRP5
edge	edge	0	WNT	WNT3A	FZD8_LRP5
core	edge	0	WNT	WNT3A	FZD8_LRP5
ecm.myCAF	core	0	WNT	WNT3A	FZD8_LRP5
edge	core	0	WNT	WNT3A	FZD8_LRP5
core	core	0	WNT	WNT3A	FZD8_LRP5
ecm.myCAF	ecm.myCAF	0	WNT	WNT3A	FZD9_LRP5
edge	ecm.myCAF	0	WNT	WNT3A	FZD9_LRP5
core	ecm.myCAF	0	WNT	WNT3A	FZD9_LRP5
ecm.myCAF	edge	0	WNT	WNT3A	FZD9_LRP5
edge	edge	0	WNT	WNT3A	FZD9_LRP5
core	edge	0	WNT	WNT3A	FZD9_LRP5
ecm.myCAF	core	0	WNT	WNT3A	FZD9_LRP5
edge	core	0	WNT	WNT3A	FZD9_LRP5
core	core	0	WNT	WNT3A	FZD9_LRP5
ecm.myCAF	ecm.myCAF	0	WNT	WNT4	FZD1_LRP5
edge	ecm.myCAF	0	WNT	WNT4	FZD1_LRP5
core	ecm.myCAF	0	WNT	WNT4	FZD1_LRP5
ecm.myCAF	edge	0	WNT	WNT4	FZD1_LRP5
edge	edge	0	WNT	WNT4	FZD1_LRP5
core	edge	0	WNT	WNT4	FZD1_LRP5
ecm.myCAF	core	0	WNT	WNT4	FZD1_LRP5
edge	core	0	WNT	WNT4	FZD1_LRP5
core	core	0	WNT	WNT4	FZD1_LRP5
ecm.myCAF	ecm.myCAF	0	WNT	WNT4	FZD10_LRP5
edge	ecm.myCAF	0	WNT	WNT4	FZD10_LRP5
core	ecm.myCAF	0	WNT	WNT4	FZD10_LRP5
ecm.myCAF	edge	0	WNT	WNT4	FZD10_LRP5
edge	edge	0	WNT	WNT4	FZD10_LRP5
core	edge	0	WNT	WNT4	FZD10_LRP5
ecm.myCAF	core	0	WNT	WNT4	FZD10_LRP5
edge	core	0	WNT	WNT4	FZD10_LRP5
core	core	0	WNT	WNT4	FZD10_LRP5
ecm.myCAF	ecm.myCAF	0	WNT	WNT4	FZD2_LRP5
edge	ecm.myCAF	0	WNT	WNT4	FZD2_LRP5
core	ecm.myCAF	0	WNT	WNT4	FZD2_LRP5
ecm.myCAF	edge	0	WNT	WNT4	FZD2_LRP5
edge	edge	0	WNT	WNT4	FZD2_LRP5
core	edge	0	WNT	WNT4	FZD2_LRP5
ecm.myCAF	core	0	WNT	WNT4	FZD2_LRP5
edge	core	0	WNT	WNT4	FZD2_LRP5
core	core	0	WNT	WNT4	FZD2_LRP5
ecm.myCAF	ecm.myCAF	0	WNT	WNT4	FZD3_LRP5
edge	ecm.myCAF	0	WNT	WNT4	FZD3_LRP5
core	ecm.myCAF	0	WNT	WNT4	FZD3_LRP5
ecm.myCAF	edge	0	WNT	WNT4	FZD3_LRP5
edge	edge	0	WNT	WNT4	FZD3_LRP5
core	edge	0	WNT	WNT4	FZD3_LRP5
ecm.myCAF	core	0	WNT	WNT4	FZD3_LRP5
edge	core	0	WNT	WNT4	FZD3_LRP5
core	core	0	WNT	WNT4	FZD3_LRP5
ecm.myCAF	ecm.myCAF	0	WNT	WNT4	FZD4_LRP5
edge	ecm.myCAF	0	WNT	WNT4	FZD4_LRP5
core	ecm.myCAF	0	WNT	WNT4	FZD4_LRP5
ecm.myCAF	edge	0	WNT	WNT4	FZD4_LRP5
edge	edge	0	WNT	WNT4	FZD4_LRP5
core	edge	0	WNT	WNT4	FZD4_LRP5
ecm.myCAF	core	0	WNT	WNT4	FZD4_LRP5
edge	core	0	WNT	WNT4	FZD4_LRP5
core	core	0	WNT	WNT4	FZD4_LRP5
ecm.myCAF	ecm.myCAF	0	WNT	WNT4	FZD5_LRP5
edge	ecm.myCAF	0	WNT	WNT4	FZD5_LRP5
core	ecm.myCAF	0	WNT	WNT4	FZD5_LRP5
ecm.myCAF	edge	0	WNT	WNT4	FZD5_LRP5
edge	edge	0	WNT	WNT4	FZD5_LRP5
core	edge	0	WNT	WNT4	FZD5_LRP5
ecm.myCAF	core	0	WNT	WNT4	FZD5_LRP5
edge	core	0	WNT	WNT4	FZD5_LRP5
core	core	0	WNT	WNT4	FZD5_LRP5
ecm.myCAF	ecm.myCAF	0	WNT	WNT4	FZD6_LRP5
edge	ecm.myCAF	0	WNT	WNT4	FZD6_LRP5
core	ecm.myCAF	0	WNT	WNT4	FZD6_LRP5
ecm.myCAF	edge	0	WNT	WNT4	FZD6_LRP5
edge	edge	0	WNT	WNT4	FZD6_LRP5
core	edge	0	WNT	WNT4	FZD6_LRP5
ecm.myCAF	core	0	WNT	WNT4	FZD6_LRP5
edge	core	0	WNT	WNT4	FZD6_LRP5
core	core	0	WNT	WNT4	FZD6_LRP5
ecm.myCAF	ecm.myCAF	0	WNT	WNT4	FZD7_LRP5
edge	ecm.myCAF	0	WNT	WNT4	FZD7_LRP5
core	ecm.myCAF	0	WNT	WNT4	FZD7_LRP5
ecm.myCAF	edge	0	WNT	WNT4	FZD7_LRP5
edge	edge	0	WNT	WNT4	FZD7_LRP5
core	edge	0	WNT	WNT4	FZD7_LRP5
ecm.myCAF	core	0	WNT	WNT4	FZD7_LRP5
edge	core	0	WNT	WNT4	FZD7_LRP5
core	core	0	WNT	WNT4	FZD7_LRP5
ecm.myCAF	ecm.myCAF	0	WNT	WNT4	FZD8_LRP5
edge	ecm.myCAF	0	WNT	WNT4	FZD8_LRP5
core	ecm.myCAF	0	WNT	WNT4	FZD8_LRP5
ecm.myCAF	edge	0	WNT	WNT4	FZD8_LRP5
edge	edge	0	WNT	WNT4	FZD8_LRP5
core	edge	0	WNT	WNT4	FZD8_LRP5
ecm.myCAF	core	0	WNT	WNT4	FZD8_LRP5
edge	core	0	WNT	WNT4	FZD8_LRP5
core	core	0	WNT	WNT4	FZD8_LRP5
ecm.myCAF	ecm.myCAF	0	WNT	WNT4	FZD9_LRP5
edge	ecm.myCAF	0	WNT	WNT4	FZD9_LRP5
core	ecm.myCAF	0	WNT	WNT4	FZD9_LRP5
ecm.myCAF	edge	0	WNT	WNT4	FZD9_LRP5
edge	edge	0	WNT	WNT4	FZD9_LRP5
core	edge	0	WNT	WNT4	FZD9_LRP5
ecm.myCAF	core	0	WNT	WNT4	FZD9_LRP5
edge	core	0	WNT	WNT4	FZD9_LRP5
core	core	0	WNT	WNT4	FZD9_LRP5
ecm.myCAF	ecm.myCAF	0	WNT	WNT7A	FZD1_LRP5
edge	ecm.myCAF	0	WNT	WNT7A	FZD1_LRP5
core	ecm.myCAF	0	WNT	WNT7A	FZD1_LRP5
ecm.myCAF	edge	0	WNT	WNT7A	FZD1_LRP5
edge	edge	0	WNT	WNT7A	FZD1_LRP5
core	edge	0	WNT	WNT7A	FZD1_LRP5
ecm.myCAF	core	0	WNT	WNT7A	FZD1_LRP5
edge	core	0	WNT	WNT7A	FZD1_LRP5
core	core	0	WNT	WNT7A	FZD1_LRP5
ecm.myCAF	ecm.myCAF	0	WNT	WNT7A	FZD10_LRP5
edge	ecm.myCAF	0	WNT	WNT7A	FZD10_LRP5
core	ecm.myCAF	0	WNT	WNT7A	FZD10_LRP5
ecm.myCAF	edge	0	WNT	WNT7A	FZD10_LRP5
edge	edge	0	WNT	WNT7A	FZD10_LRP5
core	edge	0	WNT	WNT7A	FZD10_LRP5
ecm.myCAF	core	0	WNT	WNT7A	FZD10_LRP5
edge	core	0	WNT	WNT7A	FZD10_LRP5
core	core	0	WNT	WNT7A	FZD10_LRP5
ecm.myCAF	ecm.myCAF	0	WNT	WNT7A	FZD2_LRP5
edge	ecm.myCAF	0	WNT	WNT7A	FZD2_LRP5
core	ecm.myCAF	0	WNT	WNT7A	FZD2_LRP5
ecm.myCAF	edge	0	WNT	WNT7A	FZD2_LRP5
edge	edge	0	WNT	WNT7A	FZD2_LRP5
core	edge	0	WNT	WNT7A	FZD2_LRP5
ecm.myCAF	core	0	WNT	WNT7A	FZD2_LRP5
edge	core	0	WNT	WNT7A	FZD2_LRP5
core	core	0	WNT	WNT7A	FZD2_LRP5
ecm.myCAF	ecm.myCAF	0	WNT	WNT7A	FZD3_LRP5
edge	ecm.myCAF	0	WNT	WNT7A	FZD3_LRP5
core	ecm.myCAF	0	WNT	WNT7A	FZD3_LRP5
ecm.myCAF	edge	0	WNT	WNT7A	FZD3_LRP5
edge	edge	0	WNT	WNT7A	FZD3_LRP5
core	edge	0	WNT	WNT7A	FZD3_LRP5
ecm.myCAF	core	0	WNT	WNT7A	FZD3_LRP5
edge	core	0	WNT	WNT7A	FZD3_LRP5
core	core	0	WNT	WNT7A	FZD3_LRP5
ecm.myCAF	ecm.myCAF	0	WNT	WNT7A	FZD4_LRP5
edge	ecm.myCAF	0	WNT	WNT7A	FZD4_LRP5
core	ecm.myCAF	0	WNT	WNT7A	FZD4_LRP5
ecm.myCAF	edge	0	WNT	WNT7A	FZD4_LRP5
edge	edge	0	WNT	WNT7A	FZD4_LRP5
core	edge	0	WNT	WNT7A	FZD4_LRP5
ecm.myCAF	core	0	WNT	WNT7A	FZD4_LRP5
edge	core	0	WNT	WNT7A	FZD4_LRP5
core	core	0	WNT	WNT7A	FZD4_LRP5
ecm.myCAF	ecm.myCAF	0	WNT	WNT7A	FZD5_LRP5
edge	ecm.myCAF	0	WNT	WNT7A	FZD5_LRP5
core	ecm.myCAF	0	WNT	WNT7A	FZD5_LRP5
ecm.myCAF	edge	0	WNT	WNT7A	FZD5_LRP5
edge	edge	0	WNT	WNT7A	FZD5_LRP5
core	edge	0	WNT	WNT7A	FZD5_LRP5
ecm.myCAF	core	0	WNT	WNT7A	FZD5_LRP5
edge	core	0	WNT	WNT7A	FZD5_LRP5
core	core	0	WNT	WNT7A	FZD5_LRP5
ecm.myCAF	ecm.myCAF	0	WNT	WNT7A	FZD6_LRP5
edge	ecm.myCAF	0	WNT	WNT7A	FZD6_LRP5
core	ecm.myCAF	0	WNT	WNT7A	FZD6_LRP5
ecm.myCAF	edge	0	WNT	WNT7A	FZD6_LRP5
edge	edge	0	WNT	WNT7A	FZD6_LRP5
core	edge	0	WNT	WNT7A	FZD6_LRP5
ecm.myCAF	core	0	WNT	WNT7A	FZD6_LRP5
edge	core	0	WNT	WNT7A	FZD6_LRP5
core	core	0	WNT	WNT7A	FZD6_LRP5
ecm.myCAF	ecm.myCAF	0	WNT	WNT7A	FZD7_LRP5
edge	ecm.myCAF	0	WNT	WNT7A	FZD7_LRP5
core	ecm.myCAF	0	WNT	WNT7A	FZD7_LRP5
ecm.myCAF	edge	0	WNT	WNT7A	FZD7_LRP5
edge	edge	0	WNT	WNT7A	FZD7_LRP5
core	edge	0	WNT	WNT7A	FZD7_LRP5
ecm.myCAF	core	0	WNT	WNT7A	FZD7_LRP5
edge	core	0	WNT	WNT7A	FZD7_LRP5
core	core	0	WNT	WNT7A	FZD7_LRP5
ecm.myCAF	ecm.myCAF	0	WNT	WNT7A	FZD8_LRP5
edge	ecm.myCAF	0	WNT	WNT7A	FZD8_LRP5
core	ecm.myCAF	0	WNT	WNT7A	FZD8_LRP5
ecm.myCAF	edge	0	WNT	WNT7A	FZD8_LRP5
edge	edge	0	WNT	WNT7A	FZD8_LRP5
core	edge	0	WNT	WNT7A	FZD8_LRP5
ecm.myCAF	core	0	WNT	WNT7A	FZD8_LRP5
edge	core	0	WNT	WNT7A	FZD8_LRP5
core	core	0	WNT	WNT7A	FZD8_LRP5
ecm.myCAF	ecm.myCAF	0	WNT	WNT7A	FZD9_LRP5
edge	ecm.myCAF	0	WNT	WNT7A	FZD9_LRP5
core	ecm.myCAF	0	WNT	WNT7A	FZD9_LRP5
ecm.myCAF	edge	0	WNT	WNT7A	FZD9_LRP5
edge	edge	0	WNT	WNT7A	FZD9_LRP5
core	edge	0	WNT	WNT7A	FZD9_LRP5
ecm.myCAF	core	0	WNT	WNT7A	FZD9_LRP5
edge	core	0	WNT	WNT7A	FZD9_LRP5
core	core	0	WNT	WNT7A	FZD9_LRP5
ecm.myCAF	ecm.myCAF	0	WNT	WNT7B	FZD1_LRP5
edge	ecm.myCAF	0	WNT	WNT7B	FZD1_LRP5
core	ecm.myCAF	0	WNT	WNT7B	FZD1_LRP5
ecm.myCAF	edge	0	WNT	WNT7B	FZD1_LRP5
edge	edge	0	WNT	WNT7B	FZD1_LRP5
core	edge	0	WNT	WNT7B	FZD1_LRP5
ecm.myCAF	core	0	WNT	WNT7B	FZD1_LRP5
edge	core	0	WNT	WNT7B	FZD1_LRP5
core	core	0	WNT	WNT7B	FZD1_LRP5
ecm.myCAF	ecm.myCAF	0	WNT	WNT7B	FZD10_LRP5
edge	ecm.myCAF	0	WNT	WNT7B	FZD10_LRP5
core	ecm.myCAF	0	WNT	WNT7B	FZD10_LRP5
ecm.myCAF	edge	0	WNT	WNT7B	FZD10_LRP5
edge	edge	0	WNT	WNT7B	FZD10_LRP5
core	edge	0	WNT	WNT7B	FZD10_LRP5
ecm.myCAF	core	0	WNT	WNT7B	FZD10_LRP5
edge	core	0	WNT	WNT7B	FZD10_LRP5
core	core	0	WNT	WNT7B	FZD10_LRP5
ecm.myCAF	ecm.myCAF	0	WNT	WNT7B	FZD2_LRP5
edge	ecm.myCAF	0	WNT	WNT7B	FZD2_LRP5
core	ecm.myCAF	0	WNT	WNT7B	FZD2_LRP5
ecm.myCAF	edge	0	WNT	WNT7B	FZD2_LRP5
edge	edge	0	WNT	WNT7B	FZD2_LRP5
core	edge	0	WNT	WNT7B	FZD2_LRP5
ecm.myCAF	core	0	WNT	WNT7B	FZD2_LRP5
edge	core	0	WNT	WNT7B	FZD2_LRP5
core	core	0	WNT	WNT7B	FZD2_LRP5
ecm.myCAF	ecm.myCAF	0	WNT	WNT7B	FZD3_LRP5
edge	ecm.myCAF	0	WNT	WNT7B	FZD3_LRP5
core	ecm.myCAF	0	WNT	WNT7B	FZD3_LRP5
ecm.myCAF	edge	0	WNT	WNT7B	FZD3_LRP5
edge	edge	0	WNT	WNT7B	FZD3_LRP5
core	edge	0	WNT	WNT7B	FZD3_LRP5
ecm.myCAF	core	0	WNT	WNT7B	FZD3_LRP5
edge	core	0	WNT	WNT7B	FZD3_LRP5
core	core	0	WNT	WNT7B	FZD3_LRP5
ecm.myCAF	ecm.myCAF	0	WNT	WNT7B	FZD4_LRP5
edge	ecm.myCAF	0	WNT	WNT7B	FZD4_LRP5
core	ecm.myCAF	0	WNT	WNT7B	FZD4_LRP5
ecm.myCAF	edge	0	WNT	WNT7B	FZD4_LRP5
edge	edge	0	WNT	WNT7B	FZD4_LRP5
core	edge	0	WNT	WNT7B	FZD4_LRP5
ecm.myCAF	core	0	WNT	WNT7B	FZD4_LRP5
edge	core	0	WNT	WNT7B	FZD4_LRP5
core	core	0	WNT	WNT7B	FZD4_LRP5
ecm.myCAF	ecm.myCAF	0	WNT	WNT7B	FZD5_LRP5
edge	ecm.myCAF	0	WNT	WNT7B	FZD5_LRP5
core	ecm.myCAF	0	WNT	WNT7B	FZD5_LRP5
ecm.myCAF	edge	0	WNT	WNT7B	FZD5_LRP5
edge	edge	0	WNT	WNT7B	FZD5_LRP5
core	edge	0	WNT	WNT7B	FZD5_LRP5
ecm.myCAF	core	0	WNT	WNT7B	FZD5_LRP5
edge	core	0	WNT	WNT7B	FZD5_LRP5
core	core	0	WNT	WNT7B	FZD5_LRP5
ecm.myCAF	ecm.myCAF	0	WNT	WNT7B	FZD6_LRP5
edge	ecm.myCAF	0	WNT	WNT7B	FZD6_LRP5
core	ecm.myCAF	0	WNT	WNT7B	FZD6_LRP5
ecm.myCAF	edge	0	WNT	WNT7B	FZD6_LRP5
edge	edge	0	WNT	WNT7B	FZD6_LRP5
core	edge	0	WNT	WNT7B	FZD6_LRP5
ecm.myCAF	core	0	WNT	WNT7B	FZD6_LRP5
edge	core	0	WNT	WNT7B	FZD6_LRP5
core	core	0	WNT	WNT7B	FZD6_LRP5
ecm.myCAF	ecm.myCAF	0	WNT	WNT7B	FZD7_LRP5
edge	ecm.myCAF	0	WNT	WNT7B	FZD7_LRP5
core	ecm.myCAF	0	WNT	WNT7B	FZD7_LRP5
ecm.myCAF	edge	0	WNT	WNT7B	FZD7_LRP5
edge	edge	0	WNT	WNT7B	FZD7_LRP5
core	edge	0	WNT	WNT7B	FZD7_LRP5
ecm.myCAF	core	0	WNT	WNT7B	FZD7_LRP5
edge	core	0	WNT	WNT7B	FZD7_LRP5
core	core	0	WNT	WNT7B	FZD7_LRP5
ecm.myCAF	ecm.myCAF	0	WNT	WNT7B	FZD8_LRP5
edge	ecm.myCAF	0	WNT	WNT7B	FZD8_LRP5
core	ecm.myCAF	0	WNT	WNT7B	FZD8_LRP5
ecm.myCAF	edge	0	WNT	WNT7B	FZD8_LRP5
edge	edge	0	WNT	WNT7B	FZD8_LRP5
core	edge	0	WNT	WNT7B	FZD8_LRP5
ecm.myCAF	core	0	WNT	WNT7B	FZD8_LRP5
edge	core	0	WNT	WNT7B	FZD8_LRP5
core	core	0	WNT	WNT7B	FZD8_LRP5
ecm.myCAF	ecm.myCAF	0	WNT	WNT7B	FZD9_LRP5
edge	ecm.myCAF	0	WNT	WNT7B	FZD9_LRP5
core	ecm.myCAF	0	WNT	WNT7B	FZD9_LRP5
ecm.myCAF	edge	0	WNT	WNT7B	FZD9_LRP5
edge	edge	0	WNT	WNT7B	FZD9_LRP5
core	edge	0	WNT	WNT7B	FZD9_LRP5
ecm.myCAF	core	0	WNT	WNT7B	FZD9_LRP5
edge	core	0	WNT	WNT7B	FZD9_LRP5
core	core	0	WNT	WNT7B	FZD9_LRP5
ecm.myCAF	ecm.myCAF	0	WNT	WNT9A	FZD1_LRP5
edge	ecm.myCAF	0	WNT	WNT9A	FZD1_LRP5
core	ecm.myCAF	0	WNT	WNT9A	FZD1_LRP5
ecm.myCAF	edge	0	WNT	WNT9A	FZD1_LRP5
edge	edge	0	WNT	WNT9A	FZD1_LRP5
core	edge	0	WNT	WNT9A	FZD1_LRP5
ecm.myCAF	core	0	WNT	WNT9A	FZD1_LRP5
edge	core	0	WNT	WNT9A	FZD1_LRP5
core	core	0	WNT	WNT9A	FZD1_LRP5
ecm.myCAF	ecm.myCAF	0	WNT	WNT9A	FZD10_LRP5
edge	ecm.myCAF	0	WNT	WNT9A	FZD10_LRP5
core	ecm.myCAF	0	WNT	WNT9A	FZD10_LRP5
ecm.myCAF	edge	0	WNT	WNT9A	FZD10_LRP5
edge	edge	0	WNT	WNT9A	FZD10_LRP5
core	edge	0	WNT	WNT9A	FZD10_LRP5
ecm.myCAF	core	0	WNT	WNT9A	FZD10_LRP5
edge	core	0	WNT	WNT9A	FZD10_LRP5
core	core	0	WNT	WNT9A	FZD10_LRP5
ecm.myCAF	ecm.myCAF	0	WNT	WNT9A	FZD2_LRP5
edge	ecm.myCAF	0	WNT	WNT9A	FZD2_LRP5
core	ecm.myCAF	0	WNT	WNT9A	FZD2_LRP5
ecm.myCAF	edge	0	WNT	WNT9A	FZD2_LRP5
edge	edge	0	WNT	WNT9A	FZD2_LRP5
core	edge	0	WNT	WNT9A	FZD2_LRP5
ecm.myCAF	core	0	WNT	WNT9A	FZD2_LRP5
edge	core	0	WNT	WNT9A	FZD2_LRP5
core	core	0	WNT	WNT9A	FZD2_LRP5
ecm.myCAF	ecm.myCAF	0	WNT	WNT9A	FZD3_LRP5
edge	ecm.myCAF	0	WNT	WNT9A	FZD3_LRP5
core	ecm.myCAF	0	WNT	WNT9A	FZD3_LRP5
ecm.myCAF	edge	0	WNT	WNT9A	FZD3_LRP5
edge	edge	0	WNT	WNT9A	FZD3_LRP5
core	edge	0	WNT	WNT9A	FZD3_LRP5
ecm.myCAF	core	0	WNT	WNT9A	FZD3_LRP5
edge	core	0	WNT	WNT9A	FZD3_LRP5
core	core	0	WNT	WNT9A	FZD3_LRP5
ecm.myCAF	ecm.myCAF	0	WNT	WNT9A	FZD4_LRP5
edge	ecm.myCAF	0	WNT	WNT9A	FZD4_LRP5
core	ecm.myCAF	0	WNT	WNT9A	FZD4_LRP5
ecm.myCAF	edge	0	WNT	WNT9A	FZD4_LRP5
edge	edge	0	WNT	WNT9A	FZD4_LRP5
core	edge	0	WNT	WNT9A	FZD4_LRP5
ecm.myCAF	core	0	WNT	WNT9A	FZD4_LRP5
edge	core	0	WNT	WNT9A	FZD4_LRP5
core	core	0	WNT	WNT9A	FZD4_LRP5
ecm.myCAF	ecm.myCAF	0	WNT	WNT9A	FZD5_LRP5
edge	ecm.myCAF	0	WNT	WNT9A	FZD5_LRP5
core	ecm.myCAF	0	WNT	WNT9A	FZD5_LRP5
ecm.myCAF	edge	0	WNT	WNT9A	FZD5_LRP5
edge	edge	0	WNT	WNT9A	FZD5_LRP5
core	edge	0	WNT	WNT9A	FZD5_LRP5
ecm.myCAF	core	0	WNT	WNT9A	FZD5_LRP5
edge	core	0	WNT	WNT9A	FZD5_LRP5
core	core	0	WNT	WNT9A	FZD5_LRP5
ecm.myCAF	ecm.myCAF	0	WNT	WNT9A	FZD6_LRP5
edge	ecm.myCAF	0	WNT	WNT9A	FZD6_LRP5
core	ecm.myCAF	0	WNT	WNT9A	FZD6_LRP5
ecm.myCAF	edge	0	WNT	WNT9A	FZD6_LRP5
edge	edge	0	WNT	WNT9A	FZD6_LRP5
core	edge	0	WNT	WNT9A	FZD6_LRP5
ecm.myCAF	core	0	WNT	WNT9A	FZD6_LRP5
edge	core	0	WNT	WNT9A	FZD6_LRP5
core	core	0	WNT	WNT9A	FZD6_LRP5
ecm.myCAF	ecm.myCAF	0	WNT	WNT9A	FZD7_LRP5
edge	ecm.myCAF	0	WNT	WNT9A	FZD7_LRP5
core	ecm.myCAF	0	WNT	WNT9A	FZD7_LRP5
ecm.myCAF	edge	0	WNT	WNT9A	FZD7_LRP5
edge	edge	0	WNT	WNT9A	FZD7_LRP5
core	edge	0	WNT	WNT9A	FZD7_LRP5
ecm.myCAF	core	0	WNT	WNT9A	FZD7_LRP5
edge	core	0	WNT	WNT9A	FZD7_LRP5
core	core	0	WNT	WNT9A	FZD7_LRP5
ecm.myCAF	ecm.myCAF	0	WNT	WNT9A	FZD8_LRP5
edge	ecm.myCAF	0	WNT	WNT9A	FZD8_LRP5
core	ecm.myCAF	0	WNT	WNT9A	FZD8_LRP5
ecm.myCAF	edge	0	WNT	WNT9A	FZD8_LRP5
edge	edge	0	WNT	WNT9A	FZD8_LRP5
core	edge	0	WNT	WNT9A	FZD8_LRP5
ecm.myCAF	core	0	WNT	WNT9A	FZD8_LRP5
edge	core	0	WNT	WNT9A	FZD8_LRP5
core	core	0	WNT	WNT9A	FZD8_LRP5
ecm.myCAF	ecm.myCAF	0	WNT	WNT9A	FZD9_LRP5
edge	ecm.myCAF	0	WNT	WNT9A	FZD9_LRP5
core	ecm.myCAF	0	WNT	WNT9A	FZD9_LRP5
ecm.myCAF	edge	0	WNT	WNT9A	FZD9_LRP5
edge	edge	0	WNT	WNT9A	FZD9_LRP5
core	edge	0	WNT	WNT9A	FZD9_LRP5
ecm.myCAF	core	0	WNT	WNT9A	FZD9_LRP5
edge	core	0	WNT	WNT9A	FZD9_LRP5
core	core	0	WNT	WNT9A	FZD9_LRP5
ecm.myCAF	ecm.myCAF	0	WNT	WNT10A	FZD1_LRP6
edge	ecm.myCAF	0	WNT	WNT10A	FZD1_LRP6
core	ecm.myCAF	0	WNT	WNT10A	FZD1_LRP6
ecm.myCAF	edge	0	WNT	WNT10A	FZD1_LRP6
edge	edge	0	WNT	WNT10A	FZD1_LRP6
core	edge	0	WNT	WNT10A	FZD1_LRP6
ecm.myCAF	core	0	WNT	WNT10A	FZD1_LRP6
edge	core	0	WNT	WNT10A	FZD1_LRP6
core	core	0	WNT	WNT10A	FZD1_LRP6
ecm.myCAF	ecm.myCAF	0	WNT	WNT10A	FZD10_LRP6
edge	ecm.myCAF	0	WNT	WNT10A	FZD10_LRP6
core	ecm.myCAF	0	WNT	WNT10A	FZD10_LRP6
ecm.myCAF	edge	0	WNT	WNT10A	FZD10_LRP6
edge	edge	0	WNT	WNT10A	FZD10_LRP6
core	edge	0	WNT	WNT10A	FZD10_LRP6
ecm.myCAF	core	0	WNT	WNT10A	FZD10_LRP6
edge	core	0	WNT	WNT10A	FZD10_LRP6
core	core	0	WNT	WNT10A	FZD10_LRP6
ecm.myCAF	ecm.myCAF	0	WNT	WNT10A	FZD2_LRP6
edge	ecm.myCAF	0	WNT	WNT10A	FZD2_LRP6
core	ecm.myCAF	0	WNT	WNT10A	FZD2_LRP6
ecm.myCAF	edge	0	WNT	WNT10A	FZD2_LRP6
edge	edge	0	WNT	WNT10A	FZD2_LRP6
core	edge	0	WNT	WNT10A	FZD2_LRP6
ecm.myCAF	core	0	WNT	WNT10A	FZD2_LRP6
edge	core	0	WNT	WNT10A	FZD2_LRP6
core	core	0	WNT	WNT10A	FZD2_LRP6
ecm.myCAF	ecm.myCAF	0	WNT	WNT10A	FZD3_LRP6
edge	ecm.myCAF	0	WNT	WNT10A	FZD3_LRP6
core	ecm.myCAF	0	WNT	WNT10A	FZD3_LRP6
ecm.myCAF	edge	0	WNT	WNT10A	FZD3_LRP6
edge	edge	0	WNT	WNT10A	FZD3_LRP6
core	edge	0	WNT	WNT10A	FZD3_LRP6
ecm.myCAF	core	0	WNT	WNT10A	FZD3_LRP6
edge	core	0	WNT	WNT10A	FZD3_LRP6
core	core	0	WNT	WNT10A	FZD3_LRP6
ecm.myCAF	ecm.myCAF	0	WNT	WNT10A	FZD4_LRP6
edge	ecm.myCAF	0	WNT	WNT10A	FZD4_LRP6
core	ecm.myCAF	0	WNT	WNT10A	FZD4_LRP6
ecm.myCAF	edge	0	WNT	WNT10A	FZD4_LRP6
edge	edge	0	WNT	WNT10A	FZD4_LRP6
core	edge	0	WNT	WNT10A	FZD4_LRP6
ecm.myCAF	core	0	WNT	WNT10A	FZD4_LRP6
edge	core	0	WNT	WNT10A	FZD4_LRP6
core	core	0	WNT	WNT10A	FZD4_LRP6
ecm.myCAF	ecm.myCAF	0	WNT	WNT10A	FZD5_LRP6
edge	ecm.myCAF	0	WNT	WNT10A	FZD5_LRP6
core	ecm.myCAF	0	WNT	WNT10A	FZD5_LRP6
ecm.myCAF	edge	0	WNT	WNT10A	FZD5_LRP6
edge	edge	0	WNT	WNT10A	FZD5_LRP6
core	edge	0	WNT	WNT10A	FZD5_LRP6
ecm.myCAF	core	0	WNT	WNT10A	FZD5_LRP6
edge	core	0	WNT	WNT10A	FZD5_LRP6
core	core	0	WNT	WNT10A	FZD5_LRP6
ecm.myCAF	ecm.myCAF	0	WNT	WNT10A	FZD6_LRP6
edge	ecm.myCAF	0	WNT	WNT10A	FZD6_LRP6
core	ecm.myCAF	0	WNT	WNT10A	FZD6_LRP6
ecm.myCAF	edge	0	WNT	WNT10A	FZD6_LRP6
edge	edge	0	WNT	WNT10A	FZD6_LRP6
core	edge	0	WNT	WNT10A	FZD6_LRP6
ecm.myCAF	core	0	WNT	WNT10A	FZD6_LRP6
edge	core	0	WNT	WNT10A	FZD6_LRP6
core	core	0	WNT	WNT10A	FZD6_LRP6
ecm.myCAF	ecm.myCAF	0	WNT	WNT10A	FZD7_LRP6
edge	ecm.myCAF	0	WNT	WNT10A	FZD7_LRP6
core	ecm.myCAF	0	WNT	WNT10A	FZD7_LRP6
ecm.myCAF	edge	0	WNT	WNT10A	FZD7_LRP6
edge	edge	0	WNT	WNT10A	FZD7_LRP6
core	edge	0	WNT	WNT10A	FZD7_LRP6
ecm.myCAF	core	0	WNT	WNT10A	FZD7_LRP6
edge	core	0	WNT	WNT10A	FZD7_LRP6
core	core	0	WNT	WNT10A	FZD7_LRP6
ecm.myCAF	ecm.myCAF	0	WNT	WNT2	FZD1_LRP6
edge	ecm.myCAF	0	WNT	WNT2	FZD1_LRP6
core	ecm.myCAF	0	WNT	WNT2	FZD1_LRP6
ecm.myCAF	edge	0	WNT	WNT2	FZD1_LRP6
edge	edge	0	WNT	WNT2	FZD1_LRP6
core	edge	0	WNT	WNT2	FZD1_LRP6
ecm.myCAF	core	0	WNT	WNT2	FZD1_LRP6
edge	core	0	WNT	WNT2	FZD1_LRP6
core	core	0	WNT	WNT2	FZD1_LRP6
ecm.myCAF	ecm.myCAF	0	WNT	WNT2	FZD10_LRP6
edge	ecm.myCAF	0	WNT	WNT2	FZD10_LRP6
core	ecm.myCAF	0	WNT	WNT2	FZD10_LRP6
ecm.myCAF	edge	0	WNT	WNT2	FZD10_LRP6
edge	edge	0	WNT	WNT2	FZD10_LRP6
core	edge	0	WNT	WNT2	FZD10_LRP6
ecm.myCAF	core	0	WNT	WNT2	FZD10_LRP6
edge	core	0	WNT	WNT2	FZD10_LRP6
core	core	0	WNT	WNT2	FZD10_LRP6
ecm.myCAF	ecm.myCAF	0	WNT	WNT2	FZD2_LRP6
edge	ecm.myCAF	0	WNT	WNT2	FZD2_LRP6
core	ecm.myCAF	0	WNT	WNT2	FZD2_LRP6
ecm.myCAF	edge	0	WNT	WNT2	FZD2_LRP6
edge	edge	0	WNT	WNT2	FZD2_LRP6
core	edge	0	WNT	WNT2	FZD2_LRP6
ecm.myCAF	core	0	WNT	WNT2	FZD2_LRP6
edge	core	0	WNT	WNT2	FZD2_LRP6
core	core	0	WNT	WNT2	FZD2_LRP6
ecm.myCAF	ecm.myCAF	0	WNT	WNT2	FZD3_LRP6
edge	ecm.myCAF	0	WNT	WNT2	FZD3_LRP6
core	ecm.myCAF	0	WNT	WNT2	FZD3_LRP6
ecm.myCAF	edge	0	WNT	WNT2	FZD3_LRP6
edge	edge	0	WNT	WNT2	FZD3_LRP6
core	edge	0	WNT	WNT2	FZD3_LRP6
ecm.myCAF	core	0	WNT	WNT2	FZD3_LRP6
edge	core	0	WNT	WNT2	FZD3_LRP6
core	core	0	WNT	WNT2	FZD3_LRP6
ecm.myCAF	ecm.myCAF	0	WNT	WNT2	FZD4_LRP6
edge	ecm.myCAF	0	WNT	WNT2	FZD4_LRP6
core	ecm.myCAF	0	WNT	WNT2	FZD4_LRP6
ecm.myCAF	edge	0	WNT	WNT2	FZD4_LRP6
edge	edge	0	WNT	WNT2	FZD4_LRP6
core	edge	0	WNT	WNT2	FZD4_LRP6
ecm.myCAF	core	0	WNT	WNT2	FZD4_LRP6
edge	core	0	WNT	WNT2	FZD4_LRP6
core	core	0	WNT	WNT2	FZD4_LRP6
ecm.myCAF	ecm.myCAF	0	WNT	WNT2	FZD5_LRP6
edge	ecm.myCAF	0	WNT	WNT2	FZD5_LRP6
core	ecm.myCAF	0	WNT	WNT2	FZD5_LRP6
ecm.myCAF	edge	0	WNT	WNT2	FZD5_LRP6
edge	edge	0	WNT	WNT2	FZD5_LRP6
core	edge	0	WNT	WNT2	FZD5_LRP6
ecm.myCAF	core	0	WNT	WNT2	FZD5_LRP6
edge	core	0	WNT	WNT2	FZD5_LRP6
core	core	0	WNT	WNT2	FZD5_LRP6
ecm.myCAF	ecm.myCAF	0	WNT	WNT2	FZD6_LRP6
edge	ecm.myCAF	0	WNT	WNT2	FZD6_LRP6
core	ecm.myCAF	0	WNT	WNT2	FZD6_LRP6
ecm.myCAF	edge	0	WNT	WNT2	FZD6_LRP6
edge	edge	0	WNT	WNT2	FZD6_LRP6
core	edge	0	WNT	WNT2	FZD6_LRP6
ecm.myCAF	core	0	WNT	WNT2	FZD6_LRP6
edge	core	0	WNT	WNT2	FZD6_LRP6
core	core	0	WNT	WNT2	FZD6_LRP6
ecm.myCAF	ecm.myCAF	0	WNT	WNT2	FZD7_LRP6
edge	ecm.myCAF	0	WNT	WNT2	FZD7_LRP6
core	ecm.myCAF	0	WNT	WNT2	FZD7_LRP6
ecm.myCAF	edge	0	WNT	WNT2	FZD7_LRP6
edge	edge	0	WNT	WNT2	FZD7_LRP6
core	edge	0	WNT	WNT2	FZD7_LRP6
ecm.myCAF	core	0	WNT	WNT2	FZD7_LRP6
edge	core	0	WNT	WNT2	FZD7_LRP6
core	core	0	WNT	WNT2	FZD7_LRP6
ecm.myCAF	ecm.myCAF	0	WNT	WNT2B	FZD1_LRP6
edge	ecm.myCAF	0	WNT	WNT2B	FZD1_LRP6
core	ecm.myCAF	0	WNT	WNT2B	FZD1_LRP6
ecm.myCAF	edge	0	WNT	WNT2B	FZD1_LRP6
edge	edge	0	WNT	WNT2B	FZD1_LRP6
core	edge	0	WNT	WNT2B	FZD1_LRP6
ecm.myCAF	core	0	WNT	WNT2B	FZD1_LRP6
edge	core	0	WNT	WNT2B	FZD1_LRP6
core	core	0	WNT	WNT2B	FZD1_LRP6
ecm.myCAF	ecm.myCAF	0	WNT	WNT2B	FZD10_LRP6
edge	ecm.myCAF	0	WNT	WNT2B	FZD10_LRP6
core	ecm.myCAF	0	WNT	WNT2B	FZD10_LRP6
ecm.myCAF	edge	0	WNT	WNT2B	FZD10_LRP6
edge	edge	0	WNT	WNT2B	FZD10_LRP6
core	edge	0	WNT	WNT2B	FZD10_LRP6
ecm.myCAF	core	0	WNT	WNT2B	FZD10_LRP6
edge	core	0	WNT	WNT2B	FZD10_LRP6
core	core	0	WNT	WNT2B	FZD10_LRP6
ecm.myCAF	ecm.myCAF	0	WNT	WNT2B	FZD2_LRP6
edge	ecm.myCAF	0	WNT	WNT2B	FZD2_LRP6
core	ecm.myCAF	0	WNT	WNT2B	FZD2_LRP6
ecm.myCAF	edge	0	WNT	WNT2B	FZD2_LRP6
edge	edge	0	WNT	WNT2B	FZD2_LRP6
core	edge	0	WNT	WNT2B	FZD2_LRP6
ecm.myCAF	core	0	WNT	WNT2B	FZD2_LRP6
edge	core	0	WNT	WNT2B	FZD2_LRP6
core	core	0	WNT	WNT2B	FZD2_LRP6
ecm.myCAF	ecm.myCAF	0	WNT	WNT2B	FZD3_LRP6
edge	ecm.myCAF	0	WNT	WNT2B	FZD3_LRP6
core	ecm.myCAF	0	WNT	WNT2B	FZD3_LRP6
ecm.myCAF	edge	0	WNT	WNT2B	FZD3_LRP6
edge	edge	0	WNT	WNT2B	FZD3_LRP6
core	edge	0	WNT	WNT2B	FZD3_LRP6
ecm.myCAF	core	0	WNT	WNT2B	FZD3_LRP6
edge	core	0	WNT	WNT2B	FZD3_LRP6
core	core	0	WNT	WNT2B	FZD3_LRP6
ecm.myCAF	ecm.myCAF	0	WNT	WNT2B	FZD4_LRP6
edge	ecm.myCAF	0	WNT	WNT2B	FZD4_LRP6
core	ecm.myCAF	0	WNT	WNT2B	FZD4_LRP6
ecm.myCAF	edge	0	WNT	WNT2B	FZD4_LRP6
edge	edge	0	WNT	WNT2B	FZD4_LRP6
core	edge	0	WNT	WNT2B	FZD4_LRP6
ecm.myCAF	core	0	WNT	WNT2B	FZD4_LRP6
edge	core	0	WNT	WNT2B	FZD4_LRP6
core	core	0	WNT	WNT2B	FZD4_LRP6
ecm.myCAF	ecm.myCAF	0	WNT	WNT2B	FZD5_LRP6
edge	ecm.myCAF	0	WNT	WNT2B	FZD5_LRP6
core	ecm.myCAF	0	WNT	WNT2B	FZD5_LRP6
ecm.myCAF	edge	0	WNT	WNT2B	FZD5_LRP6
edge	edge	0	WNT	WNT2B	FZD5_LRP6
core	edge	0	WNT	WNT2B	FZD5_LRP6
ecm.myCAF	core	0	WNT	WNT2B	FZD5_LRP6
edge	core	0	WNT	WNT2B	FZD5_LRP6
core	core	0	WNT	WNT2B	FZD5_LRP6
ecm.myCAF	ecm.myCAF	0	WNT	WNT2B	FZD6_LRP6
edge	ecm.myCAF	0	WNT	WNT2B	FZD6_LRP6
core	ecm.myCAF	0	WNT	WNT2B	FZD6_LRP6
ecm.myCAF	edge	0	WNT	WNT2B	FZD6_LRP6
edge	edge	0	WNT	WNT2B	FZD6_LRP6
core	edge	0	WNT	WNT2B	FZD6_LRP6
ecm.myCAF	core	0	WNT	WNT2B	FZD6_LRP6
edge	core	0	WNT	WNT2B	FZD6_LRP6
core	core	0	WNT	WNT2B	FZD6_LRP6
ecm.myCAF	ecm.myCAF	0	WNT	WNT2B	FZD7_LRP6
edge	ecm.myCAF	0	WNT	WNT2B	FZD7_LRP6
core	ecm.myCAF	0	WNT	WNT2B	FZD7_LRP6
ecm.myCAF	edge	0	WNT	WNT2B	FZD7_LRP6
edge	edge	0	WNT	WNT2B	FZD7_LRP6
core	edge	0	WNT	WNT2B	FZD7_LRP6
ecm.myCAF	core	0	WNT	WNT2B	FZD7_LRP6
edge	core	0	WNT	WNT2B	FZD7_LRP6
core	core	0	WNT	WNT2B	FZD7_LRP6
ecm.myCAF	ecm.myCAF	0	WNT	WNT3	FZD1_LRP6
edge	ecm.myCAF	0	WNT	WNT3	FZD1_LRP6
core	ecm.myCAF	0	WNT	WNT3	FZD1_LRP6
ecm.myCAF	edge	0	WNT	WNT3	FZD1_LRP6
edge	edge	0	WNT	WNT3	FZD1_LRP6
core	edge	0	WNT	WNT3	FZD1_LRP6
ecm.myCAF	core	0	WNT	WNT3	FZD1_LRP6
edge	core	0	WNT	WNT3	FZD1_LRP6
core	core	0	WNT	WNT3	FZD1_LRP6
ecm.myCAF	ecm.myCAF	0	WNT	WNT3	FZD10_LRP6
edge	ecm.myCAF	0	WNT	WNT3	FZD10_LRP6
core	ecm.myCAF	0	WNT	WNT3	FZD10_LRP6
ecm.myCAF	edge	0	WNT	WNT3	FZD10_LRP6
edge	edge	0	WNT	WNT3	FZD10_LRP6
core	edge	0	WNT	WNT3	FZD10_LRP6
ecm.myCAF	core	0	WNT	WNT3	FZD10_LRP6
edge	core	0	WNT	WNT3	FZD10_LRP6
core	core	0	WNT	WNT3	FZD10_LRP6
ecm.myCAF	ecm.myCAF	0	WNT	WNT3	FZD2_LRP6
edge	ecm.myCAF	0	WNT	WNT3	FZD2_LRP6
core	ecm.myCAF	0	WNT	WNT3	FZD2_LRP6
ecm.myCAF	edge	0	WNT	WNT3	FZD2_LRP6
edge	edge	0	WNT	WNT3	FZD2_LRP6
core	edge	0	WNT	WNT3	FZD2_LRP6
ecm.myCAF	core	0	WNT	WNT3	FZD2_LRP6
edge	core	0	WNT	WNT3	FZD2_LRP6
core	core	0	WNT	WNT3	FZD2_LRP6
ecm.myCAF	ecm.myCAF	0	WNT	WNT3	FZD3_LRP6
edge	ecm.myCAF	0	WNT	WNT3	FZD3_LRP6
core	ecm.myCAF	0	WNT	WNT3	FZD3_LRP6
ecm.myCAF	edge	0	WNT	WNT3	FZD3_LRP6
edge	edge	0	WNT	WNT3	FZD3_LRP6
core	edge	0	WNT	WNT3	FZD3_LRP6
ecm.myCAF	core	0	WNT	WNT3	FZD3_LRP6
edge	core	0	WNT	WNT3	FZD3_LRP6
core	core	0	WNT	WNT3	FZD3_LRP6
ecm.myCAF	ecm.myCAF	0	WNT	WNT3	FZD4_LRP6
edge	ecm.myCAF	0	WNT	WNT3	FZD4_LRP6
core	ecm.myCAF	0	WNT	WNT3	FZD4_LRP6
ecm.myCAF	edge	0	WNT	WNT3	FZD4_LRP6
edge	edge	0	WNT	WNT3	FZD4_LRP6
core	edge	0	WNT	WNT3	FZD4_LRP6
ecm.myCAF	core	0	WNT	WNT3	FZD4_LRP6
edge	core	0	WNT	WNT3	FZD4_LRP6
core	core	0	WNT	WNT3	FZD4_LRP6
ecm.myCAF	ecm.myCAF	0	WNT	WNT3	FZD5_LRP6
edge	ecm.myCAF	0	WNT	WNT3	FZD5_LRP6
core	ecm.myCAF	0	WNT	WNT3	FZD5_LRP6
ecm.myCAF	edge	0	WNT	WNT3	FZD5_LRP6
edge	edge	0	WNT	WNT3	FZD5_LRP6
core	edge	0	WNT	WNT3	FZD5_LRP6
ecm.myCAF	core	0	WNT	WNT3	FZD5_LRP6
edge	core	0	WNT	WNT3	FZD5_LRP6
core	core	0	WNT	WNT3	FZD5_LRP6
ecm.myCAF	ecm.myCAF	0	WNT	WNT3	FZD6_LRP6
edge	ecm.myCAF	0	WNT	WNT3	FZD6_LRP6
core	ecm.myCAF	0	WNT	WNT3	FZD6_LRP6
ecm.myCAF	edge	0	WNT	WNT3	FZD6_LRP6
edge	edge	0	WNT	WNT3	FZD6_LRP6
core	edge	0	WNT	WNT3	FZD6_LRP6
ecm.myCAF	core	0	WNT	WNT3	FZD6_LRP6
edge	core	0	WNT	WNT3	FZD6_LRP6
core	core	0	WNT	WNT3	FZD6_LRP6
ecm.myCAF	ecm.myCAF	0	WNT	WNT3	FZD7_LRP6
edge	ecm.myCAF	0	WNT	WNT3	FZD7_LRP6
core	ecm.myCAF	0	WNT	WNT3	FZD7_LRP6
ecm.myCAF	edge	0	WNT	WNT3	FZD7_LRP6
edge	edge	0	WNT	WNT3	FZD7_LRP6
core	edge	0	WNT	WNT3	FZD7_LRP6
ecm.myCAF	core	0	WNT	WNT3	FZD7_LRP6
edge	core	0	WNT	WNT3	FZD7_LRP6
core	core	0	WNT	WNT3	FZD7_LRP6
ecm.myCAF	ecm.myCAF	0	WNT	WNT3A	FZD1_LRP6
edge	ecm.myCAF	0	WNT	WNT3A	FZD1_LRP6
core	ecm.myCAF	0	WNT	WNT3A	FZD1_LRP6
ecm.myCAF	edge	0	WNT	WNT3A	FZD1_LRP6
edge	edge	0	WNT	WNT3A	FZD1_LRP6
core	edge	0	WNT	WNT3A	FZD1_LRP6
ecm.myCAF	core	0	WNT	WNT3A	FZD1_LRP6
edge	core	0	WNT	WNT3A	FZD1_LRP6
core	core	0	WNT	WNT3A	FZD1_LRP6
ecm.myCAF	ecm.myCAF	0	WNT	WNT3A	FZD10_LRP6
edge	ecm.myCAF	0	WNT	WNT3A	FZD10_LRP6
core	ecm.myCAF	0	WNT	WNT3A	FZD10_LRP6
ecm.myCAF	edge	0	WNT	WNT3A	FZD10_LRP6
edge	edge	0	WNT	WNT3A	FZD10_LRP6
core	edge	0	WNT	WNT3A	FZD10_LRP6
ecm.myCAF	core	0	WNT	WNT3A	FZD10_LRP6
edge	core	0	WNT	WNT3A	FZD10_LRP6
core	core	0	WNT	WNT3A	FZD10_LRP6
ecm.myCAF	ecm.myCAF	0	WNT	WNT3A	FZD2_LRP6
edge	ecm.myCAF	0	WNT	WNT3A	FZD2_LRP6
core	ecm.myCAF	0	WNT	WNT3A	FZD2_LRP6
ecm.myCAF	edge	0	WNT	WNT3A	FZD2_LRP6
edge	edge	0	WNT	WNT3A	FZD2_LRP6
core	edge	0	WNT	WNT3A	FZD2_LRP6
ecm.myCAF	core	0	WNT	WNT3A	FZD2_LRP6
edge	core	0	WNT	WNT3A	FZD2_LRP6
core	core	0	WNT	WNT3A	FZD2_LRP6
ecm.myCAF	ecm.myCAF	0	WNT	WNT3A	FZD3_LRP6
edge	ecm.myCAF	0	WNT	WNT3A	FZD3_LRP6
core	ecm.myCAF	0	WNT	WNT3A	FZD3_LRP6
ecm.myCAF	edge	0	WNT	WNT3A	FZD3_LRP6
edge	edge	0	WNT	WNT3A	FZD3_LRP6
core	edge	0	WNT	WNT3A	FZD3_LRP6
ecm.myCAF	core	0	WNT	WNT3A	FZD3_LRP6
edge	core	0	WNT	WNT3A	FZD3_LRP6
core	core	0	WNT	WNT3A	FZD3_LRP6
ecm.myCAF	ecm.myCAF	0	WNT	WNT3A	FZD4_LRP6
edge	ecm.myCAF	0	WNT	WNT3A	FZD4_LRP6
core	ecm.myCAF	0	WNT	WNT3A	FZD4_LRP6
ecm.myCAF	edge	0	WNT	WNT3A	FZD4_LRP6
edge	edge	0	WNT	WNT3A	FZD4_LRP6
core	edge	0	WNT	WNT3A	FZD4_LRP6
ecm.myCAF	core	0	WNT	WNT3A	FZD4_LRP6
edge	core	0	WNT	WNT3A	FZD4_LRP6
core	core	0	WNT	WNT3A	FZD4_LRP6
ecm.myCAF	ecm.myCAF	0	WNT	WNT3A	FZD5_LRP6
edge	ecm.myCAF	0	WNT	WNT3A	FZD5_LRP6
core	ecm.myCAF	0	WNT	WNT3A	FZD5_LRP6
ecm.myCAF	edge	0	WNT	WNT3A	FZD5_LRP6
edge	edge	0	WNT	WNT3A	FZD5_LRP6
core	edge	0	WNT	WNT3A	FZD5_LRP6
ecm.myCAF	core	0	WNT	WNT3A	FZD5_LRP6
edge	core	0	WNT	WNT3A	FZD5_LRP6
core	core	0	WNT	WNT3A	FZD5_LRP6
ecm.myCAF	ecm.myCAF	0	WNT	WNT3A	FZD6_LRP6
edge	ecm.myCAF	0	WNT	WNT3A	FZD6_LRP6
core	ecm.myCAF	0	WNT	WNT3A	FZD6_LRP6
ecm.myCAF	edge	0	WNT	WNT3A	FZD6_LRP6
edge	edge	0	WNT	WNT3A	FZD6_LRP6
core	edge	0	WNT	WNT3A	FZD6_LRP6
ecm.myCAF	core	0	WNT	WNT3A	FZD6_LRP6
edge	core	0	WNT	WNT3A	FZD6_LRP6
core	core	0	WNT	WNT3A	FZD6_LRP6
ecm.myCAF	ecm.myCAF	0	WNT	WNT3A	FZD7_LRP6
edge	ecm.myCAF	0	WNT	WNT3A	FZD7_LRP6
core	ecm.myCAF	0	WNT	WNT3A	FZD7_LRP6
ecm.myCAF	edge	0	WNT	WNT3A	FZD7_LRP6
edge	edge	0	WNT	WNT3A	FZD7_LRP6
core	edge	0	WNT	WNT3A	FZD7_LRP6
ecm.myCAF	core	0	WNT	WNT3A	FZD7_LRP6
edge	core	0	WNT	WNT3A	FZD7_LRP6
core	core	0	WNT	WNT3A	FZD7_LRP6
ecm.myCAF	ecm.myCAF	0	WNT	WNT4	FZD1_LRP6
edge	ecm.myCAF	0	WNT	WNT4	FZD1_LRP6
core	ecm.myCAF	0	WNT	WNT4	FZD1_LRP6
ecm.myCAF	edge	0	WNT	WNT4	FZD1_LRP6
edge	edge	0	WNT	WNT4	FZD1_LRP6
core	edge	0	WNT	WNT4	FZD1_LRP6
ecm.myCAF	core	0	WNT	WNT4	FZD1_LRP6
edge	core	0	WNT	WNT4	FZD1_LRP6
core	core	0	WNT	WNT4	FZD1_LRP6
ecm.myCAF	ecm.myCAF	0	WNT	WNT4	FZD10_LRP6
edge	ecm.myCAF	0	WNT	WNT4	FZD10_LRP6
core	ecm.myCAF	0	WNT	WNT4	FZD10_LRP6
ecm.myCAF	edge	0	WNT	WNT4	FZD10_LRP6
edge	edge	0	WNT	WNT4	FZD10_LRP6
core	edge	0	WNT	WNT4	FZD10_LRP6
ecm.myCAF	core	0	WNT	WNT4	FZD10_LRP6
edge	core	0	WNT	WNT4	FZD10_LRP6
core	core	0	WNT	WNT4	FZD10_LRP6
ecm.myCAF	ecm.myCAF	0	WNT	WNT4	FZD2_LRP6
edge	ecm.myCAF	0	WNT	WNT4	FZD2_LRP6
core	ecm.myCAF	0	WNT	WNT4	FZD2_LRP6
ecm.myCAF	edge	0	WNT	WNT4	FZD2_LRP6
edge	edge	0	WNT	WNT4	FZD2_LRP6
core	edge	0	WNT	WNT4	FZD2_LRP6
ecm.myCAF	core	0	WNT	WNT4	FZD2_LRP6
edge	core	0	WNT	WNT4	FZD2_LRP6
core	core	0	WNT	WNT4	FZD2_LRP6
ecm.myCAF	ecm.myCAF	0	WNT	WNT4	FZD3_LRP6
edge	ecm.myCAF	0	WNT	WNT4	FZD3_LRP6
core	ecm.myCAF	0	WNT	WNT4	FZD3_LRP6
ecm.myCAF	edge	0	WNT	WNT4	FZD3_LRP6
edge	edge	0	WNT	WNT4	FZD3_LRP6
core	edge	0	WNT	WNT4	FZD3_LRP6
ecm.myCAF	core	0	WNT	WNT4	FZD3_LRP6
edge	core	0	WNT	WNT4	FZD3_LRP6
core	core	0	WNT	WNT4	FZD3_LRP6
ecm.myCAF	ecm.myCAF	0	WNT	WNT4	FZD4_LRP6
edge	ecm.myCAF	0	WNT	WNT4	FZD4_LRP6
core	ecm.myCAF	0	WNT	WNT4	FZD4_LRP6
ecm.myCAF	edge	0	WNT	WNT4	FZD4_LRP6
edge	edge	0	WNT	WNT4	FZD4_LRP6
core	edge	0	WNT	WNT4	FZD4_LRP6
ecm.myCAF	core	0	WNT	WNT4	FZD4_LRP6
edge	core	0	WNT	WNT4	FZD4_LRP6
core	core	0	WNT	WNT4	FZD4_LRP6
ecm.myCAF	ecm.myCAF	0	WNT	WNT4	FZD5_LRP6
edge	ecm.myCAF	0	WNT	WNT4	FZD5_LRP6
core	ecm.myCAF	0	WNT	WNT4	FZD5_LRP6
ecm.myCAF	edge	0	WNT	WNT4	FZD5_LRP6
edge	edge	0	WNT	WNT4	FZD5_LRP6
core	edge	0	WNT	WNT4	FZD5_LRP6
ecm.myCAF	core	0	WNT	WNT4	FZD5_LRP6
edge	core	0	WNT	WNT4	FZD5_LRP6
core	core	0	WNT	WNT4	FZD5_LRP6
ecm.myCAF	ecm.myCAF	0	WNT	WNT4	FZD6_LRP6
edge	ecm.myCAF	0	WNT	WNT4	FZD6_LRP6
core	ecm.myCAF	0	WNT	WNT4	FZD6_LRP6
ecm.myCAF	edge	0	WNT	WNT4	FZD6_LRP6
edge	edge	0	WNT	WNT4	FZD6_LRP6
core	edge	0	WNT	WNT4	FZD6_LRP6
ecm.myCAF	core	0	WNT	WNT4	FZD6_LRP6
edge	core	0	WNT	WNT4	FZD6_LRP6
core	core	0	WNT	WNT4	FZD6_LRP6
ecm.myCAF	ecm.myCAF	0	WNT	WNT4	FZD7_LRP6
edge	ecm.myCAF	0	WNT	WNT4	FZD7_LRP6
core	ecm.myCAF	0	WNT	WNT4	FZD7_LRP6
ecm.myCAF	edge	0	WNT	WNT4	FZD7_LRP6
edge	edge	0	WNT	WNT4	FZD7_LRP6
core	edge	0	WNT	WNT4	FZD7_LRP6
ecm.myCAF	core	0	WNT	WNT4	FZD7_LRP6
edge	core	0	WNT	WNT4	FZD7_LRP6
core	core	0	WNT	WNT4	FZD7_LRP6
ecm.myCAF	ecm.myCAF	0	WNT	WNT7A	FZD1_LRP6
edge	ecm.myCAF	0	WNT	WNT7A	FZD1_LRP6
core	ecm.myCAF	0	WNT	WNT7A	FZD1_LRP6
ecm.myCAF	edge	0	WNT	WNT7A	FZD1_LRP6
edge	edge	0	WNT	WNT7A	FZD1_LRP6
core	edge	0	WNT	WNT7A	FZD1_LRP6
ecm.myCAF	core	0	WNT	WNT7A	FZD1_LRP6
edge	core	0	WNT	WNT7A	FZD1_LRP6
core	core	0	WNT	WNT7A	FZD1_LRP6
ecm.myCAF	ecm.myCAF	0	WNT	WNT7A	FZD10_LRP6
edge	ecm.myCAF	0	WNT	WNT7A	FZD10_LRP6
core	ecm.myCAF	0	WNT	WNT7A	FZD10_LRP6
ecm.myCAF	edge	0	WNT	WNT7A	FZD10_LRP6
edge	edge	0	WNT	WNT7A	FZD10_LRP6
core	edge	0	WNT	WNT7A	FZD10_LRP6
ecm.myCAF	core	0	WNT	WNT7A	FZD10_LRP6
edge	core	0	WNT	WNT7A	FZD10_LRP6
core	core	0	WNT	WNT7A	FZD10_LRP6
ecm.myCAF	ecm.myCAF	0	WNT	WNT7A	FZD2_LRP6
edge	ecm.myCAF	0	WNT	WNT7A	FZD2_LRP6
core	ecm.myCAF	0	WNT	WNT7A	FZD2_LRP6
ecm.myCAF	edge	0	WNT	WNT7A	FZD2_LRP6
edge	edge	0	WNT	WNT7A	FZD2_LRP6
core	edge	0	WNT	WNT7A	FZD2_LRP6
ecm.myCAF	core	0	WNT	WNT7A	FZD2_LRP6
edge	core	0	WNT	WNT7A	FZD2_LRP6
core	core	0	WNT	WNT7A	FZD2_LRP6
ecm.myCAF	ecm.myCAF	0	WNT	WNT7A	FZD3_LRP6
edge	ecm.myCAF	0	WNT	WNT7A	FZD3_LRP6
core	ecm.myCAF	0	WNT	WNT7A	FZD3_LRP6
ecm.myCAF	edge	0	WNT	WNT7A	FZD3_LRP6
edge	edge	0	WNT	WNT7A	FZD3_LRP6
core	edge	0	WNT	WNT7A	FZD3_LRP6
ecm.myCAF	core	0	WNT	WNT7A	FZD3_LRP6
edge	core	0	WNT	WNT7A	FZD3_LRP6
core	core	0	WNT	WNT7A	FZD3_LRP6
ecm.myCAF	ecm.myCAF	0	WNT	WNT7A	FZD4_LRP6
edge	ecm.myCAF	0	WNT	WNT7A	FZD4_LRP6
core	ecm.myCAF	0	WNT	WNT7A	FZD4_LRP6
ecm.myCAF	edge	0	WNT	WNT7A	FZD4_LRP6
edge	edge	0	WNT	WNT7A	FZD4_LRP6
core	edge	0	WNT	WNT7A	FZD4_LRP6
ecm.myCAF	core	0	WNT	WNT7A	FZD4_LRP6
edge	core	0	WNT	WNT7A	FZD4_LRP6
core	core	0	WNT	WNT7A	FZD4_LRP6
ecm.myCAF	ecm.myCAF	0	WNT	WNT7A	FZD5_LRP6
edge	ecm.myCAF	0	WNT	WNT7A	FZD5_LRP6
core	ecm.myCAF	0	WNT	WNT7A	FZD5_LRP6
ecm.myCAF	edge	0	WNT	WNT7A	FZD5_LRP6
edge	edge	0	WNT	WNT7A	FZD5_LRP6
core	edge	0	WNT	WNT7A	FZD5_LRP6
ecm.myCAF	core	0	WNT	WNT7A	FZD5_LRP6
edge	core	0	WNT	WNT7A	FZD5_LRP6
core	core	0	WNT	WNT7A	FZD5_LRP6
ecm.myCAF	ecm.myCAF	0	WNT	WNT7A	FZD6_LRP6
edge	ecm.myCAF	0	WNT	WNT7A	FZD6_LRP6
core	ecm.myCAF	0	WNT	WNT7A	FZD6_LRP6
ecm.myCAF	edge	0	WNT	WNT7A	FZD6_LRP6
edge	edge	0	WNT	WNT7A	FZD6_LRP6
core	edge	0	WNT	WNT7A	FZD6_LRP6
ecm.myCAF	core	0	WNT	WNT7A	FZD6_LRP6
edge	core	0	WNT	WNT7A	FZD6_LRP6
core	core	0	WNT	WNT7A	FZD6_LRP6
ecm.myCAF	ecm.myCAF	0	WNT	WNT7A	FZD7_LRP6
edge	ecm.myCAF	0	WNT	WNT7A	FZD7_LRP6
core	ecm.myCAF	0	WNT	WNT7A	FZD7_LRP6
ecm.myCAF	edge	0	WNT	WNT7A	FZD7_LRP6
edge	edge	0	WNT	WNT7A	FZD7_LRP6
core	edge	0	WNT	WNT7A	FZD7_LRP6
ecm.myCAF	core	0	WNT	WNT7A	FZD7_LRP6
edge	core	0	WNT	WNT7A	FZD7_LRP6
core	core	0	WNT	WNT7A	FZD7_LRP6
ecm.myCAF	ecm.myCAF	0	WNT	WNT7B	FZD1_LRP6
edge	ecm.myCAF	0	WNT	WNT7B	FZD1_LRP6
core	ecm.myCAF	0	WNT	WNT7B	FZD1_LRP6
ecm.myCAF	edge	0	WNT	WNT7B	FZD1_LRP6
edge	edge	0	WNT	WNT7B	FZD1_LRP6
core	edge	0	WNT	WNT7B	FZD1_LRP6
ecm.myCAF	core	0	WNT	WNT7B	FZD1_LRP6
edge	core	0	WNT	WNT7B	FZD1_LRP6
core	core	0	WNT	WNT7B	FZD1_LRP6
ecm.myCAF	ecm.myCAF	0	WNT	WNT7B	FZD10_LRP6
edge	ecm.myCAF	0	WNT	WNT7B	FZD10_LRP6
core	ecm.myCAF	0	WNT	WNT7B	FZD10_LRP6
ecm.myCAF	edge	0	WNT	WNT7B	FZD10_LRP6
edge	edge	0	WNT	WNT7B	FZD10_LRP6
core	edge	0	WNT	WNT7B	FZD10_LRP6
ecm.myCAF	core	0	WNT	WNT7B	FZD10_LRP6
edge	core	0	WNT	WNT7B	FZD10_LRP6
core	core	0	WNT	WNT7B	FZD10_LRP6
ecm.myCAF	ecm.myCAF	0	WNT	WNT7B	FZD2_LRP6
edge	ecm.myCAF	0	WNT	WNT7B	FZD2_LRP6
core	ecm.myCAF	0	WNT	WNT7B	FZD2_LRP6
ecm.myCAF	edge	0	WNT	WNT7B	FZD2_LRP6
edge	edge	0	WNT	WNT7B	FZD2_LRP6
core	edge	0	WNT	WNT7B	FZD2_LRP6
ecm.myCAF	core	0	WNT	WNT7B	FZD2_LRP6
edge	core	0	WNT	WNT7B	FZD2_LRP6
core	core	0	WNT	WNT7B	FZD2_LRP6
ecm.myCAF	ecm.myCAF	0	WNT	WNT7B	FZD3_LRP6
edge	ecm.myCAF	0	WNT	WNT7B	FZD3_LRP6
core	ecm.myCAF	0	WNT	WNT7B	FZD3_LRP6
ecm.myCAF	edge	0	WNT	WNT7B	FZD3_LRP6
edge	edge	0	WNT	WNT7B	FZD3_LRP6
core	edge	0	WNT	WNT7B	FZD3_LRP6
ecm.myCAF	core	0	WNT	WNT7B	FZD3_LRP6
edge	core	0	WNT	WNT7B	FZD3_LRP6
core	core	0	WNT	WNT7B	FZD3_LRP6
ecm.myCAF	ecm.myCAF	0	WNT	WNT7B	FZD4_LRP6
edge	ecm.myCAF	0	WNT	WNT7B	FZD4_LRP6
core	ecm.myCAF	0	WNT	WNT7B	FZD4_LRP6
ecm.myCAF	edge	0	WNT	WNT7B	FZD4_LRP6
edge	edge	0	WNT	WNT7B	FZD4_LRP6
core	edge	0	WNT	WNT7B	FZD4_LRP6
ecm.myCAF	core	0	WNT	WNT7B	FZD4_LRP6
edge	core	0	WNT	WNT7B	FZD4_LRP6
core	core	0	WNT	WNT7B	FZD4_LRP6
ecm.myCAF	ecm.myCAF	0	WNT	WNT7B	FZD5_LRP6
[truncated: 7,163 more rows]
