# Supplementary material for: Spatial transcriptomics reveals distinct and conserved tumor core and edge architectures that predict survival and targeted therapy response
Source: Nat Commun. 2023 Aug 18;14:5029. doi: 10.1038/s41467-023-40271-4 (PMC10439131; doi:10.1038/s41467-023-40271-4)
Supplement: Supplementary file 9 — Supplementary Data 6 [file 41467_2023_40271_MOESM9_ESM.xlsx]

## Sheet: SD6
Gene	fit_likelihood	fit_diff_kinetics
S100A2	0.500935	core
IFI27	0.493899
CSTA	0.489447	core
IGHD	0.482975
GSTP1	0.479796
IGHG3	0.44787	edge
TMSB4X	0.430435
FXYD5	0.406692
RPL28	0.402946
RPS21	0.388691	transitory
SMIM22	0.387108	core
RPS4Y1	0.383832	edge
HLA-A	0.380037
IGHA1	0.373864	edge,transitory
PSMB9	0.363086
MT2A	0.355622
IGFBP6	0.351926	edge
GNLY	0.347632	edge,transitory
RPS15A	0.346957
DNAH5	0.346557
SERPINB1	0.343853	core
RPL7A	0.340489
RPL10	0.339241
ISG20	0.338951
RPL38	0.336841	edge
NDUFS6	0.335407
SYT8	0.335124
RPS20	0.334399
MT1E	0.330625
RPS5	0.329127
SBSN	0.328288
MUC4	0.325871
BCAR3	0.325856
LCN2	0.319882	core
IFITM3	0.319859
RPS23	0.318612
IFI44	0.318541
RPLP0	0.316776
FLNA	0.316101
XAF1	0.314808
RPS3A	0.314453
S100A9	0.313374	core
PI3	0.312942	core
RPS3	0.311953	core,edge,transitory
RPS13	0.310983
CARD16	0.310868
FXYD3	0.309084
AES	0.307877
ECM1	0.307733	core
PPFIA1	0.305439	core
ATP5F1D	0.304033	transitory
CASC8	0.300661
PSME2	0.300608
F3	0.299871
LAP3	0.299712
NAPRT	0.299622	core,transitory
RRAD	0.299261	core
SAA1	0.295544
SDHA	0.294188	edge,transitory
NDRG1	0.293865
RPL36	0.292358
ACTB	0.28842
C10orf99	0.287697	core,transitory
TAPBP	0.287124
ACTG1	0.28668
PSME1	0.285749
RPL13A	0.282598
DCUN1D5	0.280869
BSG	0.280112
RPS15	0.277995
SNRPD2	0.277889
CTSL	0.276886	core
LGALS1	0.276444
ISG15	0.275607	core
RPL36A	0.27475
COL22A1	0.272672
FAM83A	0.271355	core
CXCL14	0.271191	edge,transitory
RPL30	0.270063	core
CTSC	0.269554
RPS27A	0.269495	edge
OAZ1	0.269108
RPS16	0.268977
CCT5	0.267088
DMKN	0.266635	core
HSPB1	0.266426
C19orf33	0.266392	core,transitory
HSPA8	0.266076	edge
ANXA1	0.265017	core
B2M	0.264788
DBI	0.264579
SERINC2	0.264061
SNAP29	0.263745
NACA	0.262779
IFI35	0.262566
FTH1	0.262367	core
APOL2	0.262041
PLEKHG3	0.26171
NDUFS8	0.260549
HLA-DRA	0.260381	edge
RPS28	0.260154	None
S100P	0.259789	None
GAPDH	0.259639	None
HLA-DQB1	0.259059	None
KLK8	0.25884	None
DEFB4A	0.257387	None
SPINK5	0.257172	None
ALOX15B	0.257095	None
IGFL2	0.255409	None
SULF2	0.255388	None
NDUFV1	0.255157	None
MUC5B	0.254783	None
IGHG1	0.254539	None
COL17A1	0.25448	None
NDUFA1	0.254334	None
HLA-DPB1	0.254069	None
TXNDC17	0.252914	None
DUOXA1	0.252728	None
FAM20A	0.251897	None
SERPING1	0.251766	None
PARP12	0.251463	None
RPLP2	0.249863	None
COX6B1	0.24966	None
FTL	0.249507	None
EPS8L2	0.249366	None
SAMHD1	0.248259	None
SUB1	0.247764	None
TRBC2	0.246762	None
LSR	0.246496	None
FABP4	0.246268	None
CRKL	0.245022	None
CASP1	0.24414	None
RPS25	0.242503	None
SMTN	0.242282	None
NDUFS5	0.241765	None
NLRC5	0.241448	None
GSDMD	0.240737	None
KYNU	0.240643	None
LAMP3	0.24054	None
CASP4	0.240019	None
BEX3	0.238527	None
TMEM132A	0.238333	None
EPS8L1	0.238214	None
MROH6	0.238189	None
RNF213	0.238129	None
ZDHHC1	0.238098	None
SNRPF	0.23786	None
SELENOW	0.237362	None
RPL8	0.237251	None
PPP1R13L	0.237184	None
IGHG4	0.236598	None
RPS2	0.236463	None
HLA-F	0.236167	None
H2AFJ	0.236123	None
C3	0.235823	None
SNCG	0.235731	None
CSNK1A1	0.23559	None
CALM1	0.235217	None
MRC1	0.234599	None
SLC38A5	0.234495	None
PSMB8	0.234139	None
MIR4458HG	0.233839	None
ATP1A1	0.233721	None
C4orf48	0.233005	None
MBOAT2	0.232689	None
PTHLH	0.232064	None
PROM2	0.231984	None
TCIRG1	0.231431	None
CST6	0.231272	None
AC105460.1	0.231256	None
DCN	0.230874	None
CDKN2A	0.230536	None
CD55	0.230318	None
NIPBL	0.230268	None
ANXA11	0.229932	None
RARRES3	0.229883	None
MXD1	0.229825	None
KLK11	0.229349	None
SIGLEC10	0.228955	None
LAMC2	0.228706	None
PDPN	0.228623	None
ANO1	0.228417	None
TSPAN15	0.228319	None
SDR16C5	0.227036	None
AC100801.1	0.226321	None
STAB1	0.226086	None
PLSCR1	0.225627	None
PDXK	0.225594	None
TMA7	0.225162	None
RND3	0.224972	None
SMOX	0.224794	None
EZR	0.224788	None
FYB1	0.224641	None
IGF2BP2	0.224458	None
RHCG	0.224265	None
METRNL	0.224235	None
RPS11	0.223689	None
PSMD2	0.223486	None
RAB25	0.223483	None
TMEM45A	0.223474	None
MROH1	0.223413	None
FLNB	0.223362	None
PLBD1	0.222309	None
FAM162A	0.222175	None
TYMP	0.221871	None
SEC61B	0.221818	None
SORL1	0.221748	None
MSLN	0.221693	None
GRN	0.22147	None
CD74	0.221272	None
LGALS3	0.221152	None
PVT1	0.221065	None
GOLPH3L	0.220989	None
PRELID1	0.220692	None
SH3BGRL3	0.220678	None
SNRPD1	0.220365	None
FAU	0.219705	None
DYNLL1	0.219593	None
A2ML1	0.218754	None
TPM4	0.218603	None
TMEM54	0.218512	None
CFLAR	0.217378	None
HIBCH	0.217367	None
LDLRAD4	0.216558	None
HSP90AB1	0.21643	None
DEGS1	0.216285	None
IL1RN	0.215981	None
ZBP1	0.215852	None
SERPINE1	0.215689	None
VIM	0.215627	None
COX7C	0.215462	None
PYGL	0.215309	None
TMSB10	0.214719	None
HES4	0.214651	None
PRKCSH	0.21457	None
GSTO1	0.21394	None
GEM	0.213775	None
NRIR	0.213683	None
ITGB2	0.213194	None
LAG3	0.213044	None
FAM111A	0.212935	None
H3F3B	0.212801	None
MFAP5	0.21274	None
MRPS21	0.212609	None
TNS4	0.212401	None
KAT8	0.212307	None
MLKL	0.212137	None
CDA	0.211323	None
TPM1	0.211184	None
SPINK6	0.210808	None
CCL4	0.210687	None
PLPP5	0.21062	None
C19orf24	0.210523	None
SPINK7	0.209979	None
CAMSAP3	0.209866	None
NENF	0.209687	None
HNRNPK	0.209325	None
COX7B	0.209244	None
FBLN2	0.209141	None
MIB2	0.209046	None
PPP2R3B	0.208827	None
CFD	0.208788	None
PHLDB2	0.208747	None
LIPA	0.208714	None
AKR1C1	0.208714	None
CENPW	0.208441	None
IDO1	0.208242	None
DYNC2H1	0.208037	None
MRPL52	0.208021	None
CWH43	0.207789	None
RHBDF2	0.207534	None
TNFRSF4	0.206537	None
AREG	0.206462	None
PLCXD2	0.206433	None
NMB	0.205786	None
WIPF1	0.205777	None
CLIC3	0.205577	None
MX1	0.205506	None
TRIM47	0.205363	None
CAVIN1	0.205184	None
CXCL16	0.205055	None
EHBP1L1	0.204414	None
LDHA	0.204408	None
SELENOK	0.204021	None
CERS3	0.203848	None
SLC1A3	0.203674	None
NOXA1	0.203499	None
HLA-DMB	0.203494	None
CYBA	0.203173	None
STK26	0.203041	None
SUMF2	0.202781	None
LINC01748	0.202754	None
ICE1	0.202728	None
UCA1	0.202566	None
TTYH3	0.202508	None
HSPE1	0.20242	None
NLRP2	0.202155	None
IFI44L	0.202133	None
HNRNPDL	0.202076	None
ADGRL2	0.202035	None
CD99	0.20168	None
TMEM40	0.201265	None
B4GALT4	0.201257	None
DRAP1	0.200787	None
TALDO1	0.200625	None
ADAM15	0.200571	None
XIST	0.200491	None
NSD3	0.200375	None
NBEAL2	0.200203	None
NOP10	0.200145	None
DSP	0.19998	None
TAF1D	0.199891	None
TSTD1	0.199851	None
PAXX	0.199821	None
VAMP8	0.199686	None
TNFSF10	0.199672	None
PABPC1	0.199652	None
BICDL1	0.199615	None
ZNF432	0.199383	None
DPP7	0.198891	None
ACADVL	0.19887	None
MT1X	0.198529	None
PHF11	0.19847	None
IFI16	0.198423	None
EGFR	0.198399	None
CHTF18	0.198362	None
GALNT6	0.198053	None
HOTAIRM1	0.198022	None
NDRG2	0.19798	None
GBP1	0.197925	None
AKNA	0.197647	None
FAM92A	0.197269	None
DSC3	0.197209	None
EIF3B	0.197206	None
RUNX1	0.197115	None
SULT2B1	0.196895	None
UBA1	0.19679	None
RBX1	0.196608	None
FEZ1	0.195959	None
MUC1	0.195942	None
MFGE8	0.195868	None
PARP14	0.195532	None
PLD1	0.195522	None
PXDN	0.19542	None
POMP	0.195414	None
BTF3	0.195143	None
MYO10	0.195095	None
COX5B	0.194956	None
P4HA2	0.194593	None
RPN2	0.194544	None
ANKH	0.1945	None
SNRPE	0.194402	None
PRDX5	0.194296	None
GABRP	0.193974	None
A2M	0.193839	None
MMP2	0.193753	None
DDX60	0.193709	None
RPL13	0.193591	None
ASS1	0.193553	None
GSN	0.193197	None
SNHG18	0.193167	None
MCRIP1	0.193131	None
PTGS1	0.193099	None
SNW1	0.193006	None
LGMN	0.192905	None
PTPRK	0.192626	None
PRDX1	0.192574	None
IMPDH2	0.192157	None
RTL8C	0.191885	None
MRPL36	0.191748	None
CLTB	0.191743	None
P3H4	0.191583	None
HLA-DQA1	0.191552	None
ANO9	0.191547	None
CNDP2	0.191228	None
CTSS	0.191089	None
LAMA5	0.190974	None
UPP1	0.190754	None
SEMA3C	0.190703	None
NSG1	0.190675	None
MPZL2	0.190343	None
BPGM	0.190065	None
RAB10	0.189529	None
ERG28	0.189236	None
NUDT8	0.189113	None
PKP3	0.188953	None
SEMA4B	0.188916	None
SYNM	0.18876	None
DCXR	0.188575	None
HINT1	0.188392	None
DCTPP1	0.188116	None
SGPP2	0.188033	None
SERPINB13	0.187745	None
PSMB7	0.187621	None
IDS	0.187547	None
TACC2	0.18752	None
MVP	0.187505	None
MGLL	0.187417	None
ADGRD2	0.187293	None
DDX5	0.187266	None
DEFB1	0.187175	None
CD47	0.187084	None
SYTL1	0.187026	None
SELENOM	0.186918	None
REC8	0.186889	None
KIF1C	0.186816	None
KNDC1	0.186487	None
SRD5A1	0.186267	None
MED15	0.186198	None
TGM2	0.186017	None
UQCR10	0.186002	None
SMIM37	0.18595	None
TRIM7	0.185814	None
UGCG	0.185759	None
MYL12A	0.185506	None
ESRP1	0.185229	None
WFDC2	0.185021	None
TM7SF2	0.184876	None
RAI14	0.184874	None
C1orf116	0.184439	None
MYL12B	0.184404	None
LINC00520	0.184067	None
MX2	0.18385	None
HLA-B	0.183794	None
COL1A2	0.183622	None
PCDH7	0.183541	None
THBS1	0.183386	None
HSF1	0.183187	None
UQCRB	0.183037	None
ARHGEF4	0.182877	None
CCT3	0.182802	None
TGM1	0.182415	None
ICAM5	0.182412	None
DAPL1	0.182409	None
PICSAR	0.182381	None
UBE2H	0.182379	None
HDGF	0.182274	None
OAS3	0.182259	None
PCED1A	0.182077	None
PHLDA2	0.181647	None
ZNF185	0.181445	None
PHYHD1	0.181319	None
UQCC3	0.181224	None
TMPRSS4	0.181065	None
CCDC88B	0.180993	None
CAPG	0.180583	None
SARS	0.180477	None
PGLYRP4	0.180234	None
ANAPC11	0.180216	None
ALG3	0.180197	None
ASAH1	0.180116	None
ROMO1	0.179802	None
PTMA	0.179688	None
FAM25A	0.179522	None
HOXD10	0.179281	None
ASNSD1	0.179243	None
CCND3	0.179193	None
RPL27A	0.179011	None
JTB	0.178875	None
CRB3	0.178575	None
GBP2	0.178549	None
QSOX1	0.178531	None
CKB	0.178504	None
MAST4	0.178403	None
MCM7	0.178302	None
BLNK	0.178297	None
TMPRSS13	0.178289	None
SMCHD1	0.178157	None
CTNNBIP1	0.178081	None
HERC6	0.177978	None
YWHAZ	0.177878	None
PLA2G4E	0.1778	None
PDLIM4	0.17771	None
CD164L2	0.177691	None
JAK3	0.177528	None
TRIM28	0.177527	None
SLC25A5	0.177222	None
TPRG1	0.177095	None
HERC2	0.176881	None
AIF1	0.176795	None
PDCD5	0.176773	None
SLC39A6	0.176413	None
BCL7C	0.176374	None
SPG7	0.176268	None
GABRE	0.176106	None
DDX39A	0.176014	None
ITGA1	0.175897	None
CALD1	0.17579	None
TIMMDC1	0.175753	None
EPHB2	0.175714	None
NCOR2	0.175616	None
NUCB1	0.175527	None
MICAL1	0.175525	None
EMC10	0.175513	None
TRAC	0.175511	None
CCT6A	0.175334	None
UBE2R2	0.175025	None
MZT2B	0.174821	None
CIB1	0.174788	None
B4GALT2	0.174705	None
ARHGAP32	0.174693	None
CNFN	0.174596	None
SPOCK2	0.174585	None
MRPL55	0.174068	None
KCNK1	0.174011	None
DYNC1H1	0.17401	None
FASTKD2	0.174005	None
ABLIM3	0.173659	None
APP	0.173594	None
DNAJA1	0.17354	None
SLCO2A1	0.173531	None
RPL35	0.173498	None
KLK12	0.173344	None
SH3BGRL	0.173004	None
CAB39	0.172976	None
SLC22A3	0.172817	None
MOB3A	0.172679	None
AKR1B10	0.172521	None
MLLT6	0.172465	None
FSTL3	0.171922	None
GRIA3	0.17155	None
NDUFAF8	0.17141	None
NOTCH3	0.1711	None
ACLY	0.171007	None
AP3D1	0.170898	None
TOM1	0.170824	None
NAP1L4	0.170597	None
RAB11A	0.17056	None
SIGLEC1	0.170426	None
UTY	0.170297	None
SLC4A2	0.17027	None
C6orf62	0.170198	None
ITGAE	0.170073	None
RAB5A	0.170069	None
RAPGEF1	0.169971	None
2023-09-10	0.169917	None
KLK13	0.169905	None
CCDC130	0.169872	None
DDX60L	0.169558	None
MS4A6A	0.169545	None
AC020656.1	0.169241	None
XXYLT1	0.169001	None
ASPG	0.168972	None
GBP4	0.16891	None
STIP1	0.168817	None
EPGN	0.168226	None
NOSIP	0.167995	None
NLGN2	0.167663	None
STK25	0.167464	None
AF064858.1	0.167368	None
NPM1	0.167365	None
PSMA7	0.167119	None
ACTN1	0.167032	None
PAFAH1B3	0.166953	None
MAP1LC3A	0.166662	None
ITGAX	0.16663	None
ERI3	0.166599	None
SAT1	0.166512	None
NUPR1	0.16638	None
YKT6	0.16632	None
CD274	0.166025	None
TAF10	0.165919	None
AFDN	0.165791	None
DNPEP	0.165779	None
CRIP1	0.165771	None
ENOSF1	0.165645	None
HNRNPA2B1	0.16548	None
WDR83OS	0.165131	None
LAMA3	0.164948	None
CENPX	0.164835	None
C19orf53	0.164739	None
DUSP23	0.164572	None
MGAT1	0.164503	None
SPTAN1	0.164438	None
LOXL1	0.164387	None
CCT7	0.164358	None
PRELID3B	0.164129	None
PLP2	0.163541	None
RNF40	0.163489	None
CD2	0.163446	None
SYTL3	0.16332	None
AJAP1	0.163063	None
TNC	0.162971	None
GPC1	0.16264	None
C1orf167	0.162638	None
RPS6KB2	0.161893	None
ETS1	0.161747	None
MMP10	0.161386	None
SKP1	0.16133	None
KIAA1551	0.161031	None
AC115522.1	0.160977	None
COL5A1	0.160671	None
NFKBIZ	0.160447	None
KRTCAP3	0.160372	None
MPZL3	0.16037	None
PRKAA1	0.160352	None
RFC4	0.160326	None
FMNL1	0.160182	None
CD81	0.160075	None
FDCSP	0.159899	None
MCCC1	0.159869	None
UBAC1	0.159566	None
CD109	0.159538	None
PTGES2	0.159468	None
CADM4	0.159086	None
IL2RA	0.158785	None
TCEA3	0.158756	None
ID1	0.158602	None
C11orf24	0.158598	None
NASP	0.158461	None
ADAMTS2	0.158302	None
SMDT1	0.158268	None
YAP1	0.158265	None
SLFN5	0.158249	None
MBD2	0.158239	None
GTF3C5	0.1582	None
PPP1R15A	0.158199	None
UBE3C	0.157949	None
DROSHA	0.15784	None
AIM2	0.15782	None
APLP2	0.157786	None
SUN2	0.157472	None
KLK5	0.157392	None
EPN3	0.157264	None
ATP5PB	0.157241	None
LMO7	0.157082	None
FAM213A	0.156991	None
RBCK1	0.156796	None
RASAL3	0.156763	None
PAK2	0.15661	None
ANAPC5	0.156567	None
NEAT1	0.156559	None
RNF7	0.156521	None
MVD	0.156453	None
CSRP2	0.156295	None
OCIAD2	0.156109	None
MED29	0.155591	None
DLGAP4	0.155554	None
IGHM	0.155487	None
CYP4F8	0.155358	None
IRX1	0.155255	None
IGFBP2	0.155223	None
TMEM256	0.155071	None
SIAH2	0.155051	None
AMOTL1	0.154444	None
DSTN	0.154438	None
CD63	0.154414	None
CXCL12	0.154349	None
STX2	0.154325	None
NSMCE4A	0.154314	None
KRT23	0.154158	None
ZMAT5	0.154037	None
RASAL1	0.153751	None
KRT18	0.15369	None
HUWE1	0.153548	None
OAS2	0.153482	None
CDK6	0.153279	None
SBNO2	0.153186	None
RDH12	0.153043	None
GPX2	0.15293	None
CDCA7	0.15291	None
TTC7A	0.152903	None
PPP2R1A	0.15263	None
COMTD1	0.152576	None
BIRC2	0.152497	None
INPP1	0.152478	None
TPM2	0.152442	None
KRT13	0.152425	None
EFHD2	0.152123	None
PARP16	0.152063	None
TGFBI	0.152036	None
TIMP1	0.151978	None
TAF13	0.151955	None
TSC22D2	0.151833	None
PFKFB4	0.151613	None
ASPH	0.151415	None
PPP1R14A	0.151154	None
AKAP8L	0.151103	None
OLR1	0.15087	None
TRIM25	0.150863	None
TRIM38	0.150855	None
CMIP	0.150853	None
NPEPPS	0.150585	None
HMGN3	0.150583	None
CTSZ	0.15058	None
MUM1	0.150505	None
STOM	0.150473	None
NDUFB4	0.150456	None
ESD	0.150447	None
NSUN5	0.150257	None
PMP22	0.150171	None
DHRS9	0.15014	None
IKZF2	0.150028	None
LRRC8A	0.149939	None
ARPC1B	0.14993	None
MCM5	0.149774	None
TAGLN	0.149748	None
HMGCR	0.149719	None
SCEL	0.149537	None
EPHX3	0.149426	None
WNK1	0.149354	None
CD9	0.149203	None
NNT	0.149003	None
VPS51	0.148799	None
CHIC2	0.148709	None
FAP	0.148551	None
CLIP1	0.148465	None
PPDPF	0.148379	None
MLF2	0.148337	None
TRBC1	0.148318	None
PIGX	0.148282	None
SLAMF8	0.148062	None
TSC2	0.147853	None
RAB27A	0.147513	None
SLURP2	0.147416	None
UNC5D	0.147263	None
CDC42BPA	0.147067	None
CTSA	0.147059	None
ALDH3A1	0.146943	None
MRPS30	0.146717	None
AP2M1	0.146631	None
APOC1	0.146574	None
SPTLC3	0.146386	None
ARHGAP5	0.146308	None
CBLB	0.14626	None
MAN1B1	0.146159	None
IGFL3	0.145945	None
GHITM	0.145823	None
AIF1L	0.145698	None
PRKDC	0.145631	None
EIF4G1	0.145609	None
NLRX1	0.145535	None
PTGIS	0.145333	None
MMP9	0.145261	None
SRSF7	0.145227	None
GOLM1	0.145055	None
PTPN1	0.144875	None
ATRN	0.144705	None
GAK	0.144595	None
TBC1D1	0.144472	None
CYP3A5	0.144282	None
WDR77	0.144266	None
TPST2	0.144206	None
ATF7IP	0.144182	None
MRPL57	0.144157	None
BZW1	0.144096	None
SS18L1	0.143837	None
IDH2	0.143795	None
CYSRT1	0.14362	None
CCNQ	0.143584	None
CBX3	0.143581	None
COX17	0.143412	None
MYH9	0.143307	None
CLK1	0.1431	None
RICTOR	0.142748	None
RAB7A	0.142603	None
TMEM171	0.142598	None
SPCS2	0.142554	None
STAT6	0.142438	None
NOP56	0.142192	None
MRPL3	0.142158	None
GAST	0.141886	None
OCIAD1	0.141833	None
CBR3	0.141817	None
NDUFB7	0.141747	None
POF1B	0.141733	None
TGFBR1	0.141705	None
HEPHL1	0.141615	None
MYO1B	0.141186	None
C15orf48	0.14089	None
NXN	0.140797	None
DUOX2	0.140595	None
CABIN1	0.140512	None
CAV2	0.140449	None
CSAD	0.140354	None
MFAP4	0.14034	None
SH3GLB1	0.140137	None
GOLPH3	0.139922	None
DUSP10	0.139861	None
CD3D	0.139768	None
ERAP2	0.139763	None
CLPTM1L	0.139524	None
PPP1R16A	0.139171	None
PPA1	0.139129	None
FYN	0.139114	None
HIF1A	0.139105	None
GSTA4	0.138891	None
PSMG1	0.138818	None
TNS3	0.138271	None
PICALM	0.138105	None
COL12A1	0.137989	None
CAV1	0.137941	None
DSG3	0.137798	None
NRP1	0.137528	None
CAD	0.137464	None
PTPRC	0.137093	None
C5orf38	0.137034	None
RAC1	0.137003	None
FAM20C	0.136912	None
EPSTI1	0.136875	None
TPI1	0.136867	None
CHCHD10	0.136337	None
MRPL40	0.135667	None
TP63	0.13557	None
ADIPOR1	0.135283	None
CDKN2B	0.135196	None
CELF2	0.135095	None
CYB5R1	0.134917	None
PCOLCE	0.134778	None
SLC7A1	0.134704	None
SULF1	0.134657	None
SGK3	0.134523	None
EPHB6	0.134375	None
TMEM45B	0.134365	None
HMOX2	0.134224	None
ALOX12B	0.134111	None
SAA2	0.134098	None
FKBP5	0.133639	None
MSMB	0.133625	None
CTSV	0.133617	None
KIF13B	0.133365	None
MRPL51	0.133303	None
CD247	0.133165	None
CPEB2	0.133119	None
SH2D2A	0.132998	None
ATP1B1	0.132905	None
ABCA1	0.13277	None
OSBPL3	0.132127	None
EIF3M	0.131883	None
MUC16	0.131763	None
MS4A4A	0.131439	None
CDC25B	0.131347	None
NTM	0.130833	None
PRRX2	0.130519	None
CLDN1	0.130312	None
TSPAN5	0.130079	None
CD86	0.129514	None
GOLGA8A	0.129458	None
REXO2	0.129441	None
ALCAM	0.128919	None
MRPL22	0.128836	None
P4HA1	0.12866	None
PC	0.128517	None
DLG1	0.128396	None
DGAT1	0.128381	None
GNAS	0.128216	None
FAM114A1	0.127924	None
COL16A1	0.127543	None
FBXO2	0.127423	None
RIN2	0.126513	None
OPLAH	0.126398	None
MDH2	0.126162	None
MGMT	0.125508	None
PPL	0.125484	None
IGFL1	0.125154	None
ITGB6	0.125043	None
CLEC2B	0.124743	None
NUFIP2	0.124559	None
THBS2	0.124419	None
SPTBN2	0.124419	None
KLK14	0.124338	None
ATP6V1C2	0.124272	None
PPP2R2C	0.124213	None
CD36	0.123967	None
IL10RA	0.123883	None
SLC4A11	0.123871	None
PSMA4	0.123769	None
PLPP2	0.123168	None
STK38L	0.122392	None
ANKRD37	0.121973	None
EML1	0.121759	None
CRCT1	0.12165	None
GARS	0.121578	None
KLC3	0.121507	None
ANTXR2	0.121312	None
MGAT5	0.121275	None
HSP90AA1	0.121209	None
PNLIPRP3	0.121187	None
PITPNB	0.121161	None
STAT3	0.12112	None
PARP8	0.121033	None
MYO5A	0.120906	None
ADIPOR2	0.120385	None
RUNX3	0.120299	None
MTHFD2	0.119861	None
DOT1L	0.119199	None
SLC15A3	0.11901	None
PRDM1	0.118983	None
TARS	0.118969	None
LGALSL	0.118768	None
MYO7A	0.118762	None
GDPD2	0.11852	None
POLR2H	0.118426	None
FOSL2	0.118212	None
HMGA2	0.118003	None
IL1R2	0.118001	None
HMGB3	0.117774	None
UPK1B	0.117407	None
KLHL12	0.117076	None
COL27A1	0.117053	None
UBE2Z	0.116927	None
C7orf50	0.116495	None
PLEKHA1	0.116484	None
C15orf61	0.116372	None
MYO6	0.116196	None
PAQR5	0.115943	None
DOCK10	0.115729	None
YWHAB	0.115614	None
HEXDC	0.115595	None
CARHSP1	0.115487	None
COL6A3	0.115441	None
NOB1	0.115345	None
HSD17B8	0.115216	None
FIBP	0.1152	None
MAP4K1	0.114948	None
GAS6	0.114907	None
SERPINB6	0.114273	None
AFAP1-AS1	0.113946	None
DKK3	0.113761	None
LNX1	0.113411	None
CPA4	0.113302	None
ZAP70	0.112774	None
LINC00667	0.111881	None
PTGES	0.11175	None
COX8A	0.111531	None
FNDC3B	0.111496	None
CES2	0.111328	None
TENM2	0.11083	None
SQLE	0.109959	None
COX7A2	0.109505	None
RAB31	0.109215	None
DNAAF5	0.108937	None
CSE1L	0.108819	None
GPR107	0.1078	None
TMPRSS11D	0.107739	None
ATP5MC3	0.107509	None
RBM10	0.107329	None
SDC4	0.107234	None
MOB4	0.107148	None
P3H2	0.107004	None
PPP1R21	0.106254	None
IGFBP7	0.10624	None
MOB3B	0.106199	None
PPFIBP1	0.106092	None
SDCBP2	0.10592	None
COL18A1	0.105868	None
LINC00839	0.105858	None
CRELD2	0.105842	None
C5orf66-AS1	0.105571	None
TACC1	0.105268	None
UBASH3B	0.105115	None
AKR1C3	0.104872	None
GLB1	0.104712	None
FERMT1	0.104535	None
LDHB	0.104337	None
LAMB1	0.103719	None
CNTN1	0.103554	None
PAM	0.103436	None
PTCD3	0.103347	None
LCP2	0.102762	None
SLC12A7	0.102728	None
UBA6	0.102646	None
FADD	0.102477	None
STOML2	0.102322	None
HDAC7	0.101993	None
LETM2	0.1019	None
BTF3L4	0.101783	None
SLC39A9	0.101616	None
EIF5A2	0.100753	None
CKS2	0.0998601	None
PRR14	0.0998373	None
MACO1	0.0987146	None
CRABP2	0.0982803	None
RTN4	0.0981665	None
HIST1H4H	0.0980234	None
CREB3	0.0978425	None
LINC00302	0.0978307	None
SEMA3A	0.0977587	None
MRPL4	0.0974462	None
TOMM7	0.0969612	None
HK2	0.0964633	None
COMT	0.0963329	None
RNASE7	0.0961099	None
PRF1	0.0959037	None
CDC37	0.0958876	None
ACOT9	0.0955399	None
ZNF117	0.0953623	None
MALAT1	0.0949458	None
PLXND1	0.0945153	None
OXLD1	0.0944827	None
WDR81	0.0936087	None
PTP4A1	0.0936069	None
ITGAV	0.093204	None
SHMT2	0.0913815	None
XRN1	0.0910879	None
GLTP	0.0909989	None
ACTR2	0.0902046	None
SCNN1A	0.0898157	None
EFR3A	0.0895592	None
NNT-AS1	0.0893936	None
HSDL2	0.0889794	None
WDR75	0.088702	None
IQCB1	0.0886635	None
GID8	0.0885881	None
CHL1	0.0883218	None
RGS4	0.0882602	None
TP53BP2	0.0878582	None
CYTH1	0.0877412	None
RWDD1	0.0874928	None
RSAD2	0.0872504	None
RHOQ	0.0869907	None
C19orf48	0.0866997	None
SRM	0.0866484	None
ITGA2	0.0864792	None
RXRA	0.0858417	None
TMPRSS11A	0.0857591	None
PSMB1	0.0854547	None
YWHAQ	0.0853902	None
TMPRSS15	0.0852759	None
LINC02178	0.0844167	None
RPS17	0.0842472	None
GRHL1	0.0842249	None
MAN1A1	0.0841861	None
RAB34	0.0839636	None
SHROOM2	0.0836663	None
C19orf66	0.0833608	None
USP53	0.0826246	None
PRSS3	0.0824195	None
VAC14	0.0823755	None
MYH14	0.0808032	None
FMN1	0.0802119	None
GNG5	0.0796428	None
PIGZ	0.0794236	None
ABTB1	0.0790823	None
SUSD6	0.078739	None
HTRA1	0.0785542	None
NSD1	0.0784399	None
XDH	0.0782906	None
ITPA	0.0781964	None
IFI27L2	0.0777281	None
EML5	0.0767258	None
TGFA	0.0760008	None
COL5A2	0.0759746	None
GPT2	0.0759442	None
BASP1	0.0759087	None
ADGRF1	0.0753225	None
SNX9	0.0749959	None
TRNP1	0.0748507	None
SNX5	0.0746633	None
FANCA	0.0745955	None
MAPK13	0.0741305	None
TMUB2	0.073606	None
NDUFA2	0.0725174	None
ECHS1	0.0723045	None
FOXK1	0.072249	None
VPS37B	0.0721592	None
RGL2	0.0716378	None
AK7	0.0714483	None
CCDC150	0.0696485	None
RBM47	0.0696278	None
APOBEC3G	0.069401	None
BTN3A1	0.0692036	None
ZNF331	0.0684025	None
RIPOR1	0.0683553	None
AL445524.1	0.0681905	None
CCDC127	0.0680165	None
CYP4F22	0.0677808	None
MCOLN2	0.0673429	None
ARHGAP21	0.0671591	None
UBALD2	0.0669114	None
TNNI2	0.0667845	None
COL4A1	0.066622	None
A4GALT	0.065979	None
RLF	0.0657671	None
AL391650.1	0.0654295	None
RNF43	0.0651982	None
MRPL34	0.0651444	None
EIF3G	0.0646103	None
SYAP1	0.0643163	None
ANXA9	0.0637298	None
ADIRF	0.0636795	None
ABHD17C	0.0628523	None
ROCK1	0.0627514	None
CD72	0.0626327	None
UBXN4	0.0624105	None
IGHGP	0.062374	None
GDPD3	0.0619368	None
DAP	0.0614627	None
OSBPL2	0.0607972	None
ZNF746	0.0604293	None
CNTNAP3	0.060231	None
CARS	0.0600701	None
KLHL18	0.0598757	None
D2HGDH	0.0597362	None
POLE	0.0574606	None
LHFPL6	0.0568043	None
IL18	0.0565214	None
SERPINF1	0.0555854	None
PAIP1	0.0551902	None
AC004816.1	0.0547065	None
IMPA2	0.0543597	None
GSK3B	0.0540025	None
KRT75	0.0536008	None
NCEH1	0.0528758	None
GGT5	0.0525195	None
PDIA3	0.0524127	None
SLK	0.0524068	None
UBR3	0.0522588	None
RNF223	0.052234	None
ANKRD13A	0.0521325	None
KLK6	0.0516023	None
STK24	0.0515734	None
APCDD1	0.0508733	None
YPEL3	0.0507425	None
AC069213.1	0.0505668	None
KPNA6	0.050181	None
MRPL11	0.0501146	None
GPX3	0.0500104	None
RRP1	0.0499843	None
GZMB	0.0497134	None
FST	0.0489197	None
COA4	0.0487698	None
MAPKAPK2	0.0481234	None
CLASP2	0.0479055	None
NELFE	0.0477478	None
PDE7A	0.0477279	None
NCOA7	0.0477148	None
AL117190.2	0.0471473	None
EMP1	0.0470001	None
LCP1	0.0469219	None
LINC01559	0.0467053	None
TCOF1	0.0458385	None
SCNN1B	0.0442513	None
CSNK1G2	0.0441887	None
LAMC1	0.0437704	None
HTT	0.0437028	None
HRH2	0.0429386	None
ALDH2	0.0422269	None
GADD45A	0.0420819	None
SMC6	0.042079	None
ERO1A	0.0415566	None
STK17B	0.0414519	None
AC010280.1	0.0413395	None
NIPSNAP2	0.0400208	None
PTPN12	0.039813	None
VAV3	0.0389792	None
AXL	0.0385682	None
ADAMTS6	0.0373757	None
NEDD9	0.037301	None
PURPL	0.0370906	None
CCL5	0.0356126	None
BNIPL	0.0354604	None
CRIP2	0.0344505	None
TNFRSF18	0.0340355	None
SLC16A1	0.0337011	None
VAPA	0.0334203	None
EIF2S1	0.0333614	None
UBQLN1	0.0333207	None
CKMT1B	0.033107	None
CHI3L2	0.032941	None
SLC31A2	0.0327265	None
LINC01765	0.0327185	None
FBXO32	0.0320543	None
PROS1	0.031274	None
TMC4	0.0312219	None
PLK1	0.0308672	None
TNFRSF1B	0.0308142	None
TSPAN1	0.0302458	None
PLK3	0.0301435	None
SIPA1L3	0.0299854	None
CDC42	0.029949	None
HSPBP1	0.0288425	None
RNASE10	0.0287022	None
HORMAD1	0.0286602	None
MANBAL	0.0274532	None
SLC6A15	0.0271934	None
ATG9B	0.0261274	None
FAM217B	0.0255421	None
CHST1	0.0253057	None
SEMA5A	0.0239408	None
DEF6	0.0223947	None
ELOVL7	0.0223761	None
CSAG3	0.0219382	None
AVPI1	0.0217934	None
OSBP2	0.0216623	None
TSKS	0.0212918	None
LCE4A	0.0211388	None
NUS1	0.0203883	None
BICDL2	0.0203617	None
H2AFZ	0.0197526	None
TMPRSS11E	0.0187024	None
SLC47A2	0.0185686	None
RBPJ	0.0184403	None
SLC6A14	0.0182828	None
IL1F10	0.0181791	None
AC138474.1	0.0180874	None
ROBO3	0.0178571	None
DCUN1D2	0.0178358	None
BCORL1	0.0174381	None
PTK6	0.0168965	None
STK4	0.0163126	None
RALGAPA2	0.0160734	None
VPS8	0.0154122	None
MUCL1	0.015387	None
LINC01580	0.0151426	None
FES	0.0145061	None
IRF2	0.0144863	None
TXLNG	0.0142222	None
EPB41L1	0.0141288	None
CACYBP	0.0135038	None
TRAF1	0.0127391	None
SMC4	0.0127257	None
LINC01611	0.0126764	None
LITAF	0.0120533	None
POR	0.0119514	None
RAPGEFL1	0.0115691	None
CREBZF	0.0113992	None
EIF2S2	0.0111608	None
LIMCH1	0.0107672	None
BX276092.9	0.0104278	None
EHF	0.00988569	None
AL049870.3	0.00967221	None
ITGB7	0.00940369	None
RNF115	0.00937937	None
C14orf119	0.00865283	None
GBP5	0.00846061	None
SFXN1	0.00842478	None
NFIX	0.00831193	None
FLI1	0.00815114	None
ADGRE5	0.00809027	None
LGALS9C	0.00782401	None
AL356417.2	0.00772176	None
GPR143	0.00754792	None
ATL3	0.00734825	None
BCAT1	0.00715442	None
LY6G6C	0.00652366	None
SLAIN2	0.00652299	None
ATRAID	0.00615852	None
CHGA	0.00601034	None
HSBP1L1	0.00594782	None
FBXO47	0.00581164	None
GLIPR1	0.00571325	None
SRGN	0.0056207	None
KLHL42	0.00559764	None
CDC42EP3	0.00557583	None
LMO3	0.00525766	None
LCT	0.00510748	None
VPS26C	0.00508599	None
AMPD3	0.0048712	None
RNF222	0.00485734	None
AC129507.2	0.0048462	None
UBE2S	0.00430433	None
AC103702.2	0.00410302	None
CACNA1S	0.00406606	None
AC005523.1	0.00394362	None
AL589745.1	0.00386543	None
AC044784.1	0.0035126	None
FETUB	0.00322273	None
ARL6IP5	0.0031863	None
SNAP47	0.00275	None
BRIX1	0.00270481	None
CFAP126	0.00255075	None
CDH11	0.00251776	None
GHRLOS	0.00247212	None
RNF125	0.00237686	None
AL031674.1	0.00235292	None
NUFIP1	0.00226326	None
LPAR1	0.00224833	None
TMEM175	0.00217772	None
NEK6	0.00215711	None
TDRD1	0.00208941	None
UCHL1	0.00202718	None
LINC01996	0.0019651	None
AC092164.1	0.00190362	None
GTF3C3	0.00188063	None
C11orf16	0.00163233	None
AL391261.2	0.00161298	None
MEX3D	0.00154324	None
GCSAML	0.00140421	None
AL109811.2	0.00127797	None
GCSAM	0.00127522	None
SGK1	0.00125285	None
ID3	0.00123981	None
AP001189.3	0.00111996	None
MIOX	0.00109052	None
CHAC2	0.00108887	None
AF131216.5	0.00107238	None
SENP8	0.00105161	None
SLCO4A1-AS1	0.00101246	None
S100A3	0.000972094	None
AL356747.1	0.000950989	None
PLA2G2F	0.000946397	None
PWRN1	0.000922768	None
GATA5	0.000902192	None
GGH	0.00086184	None
EML4	0.000844189	None
LINC00996	0.000746449	None
AC092958.1	0.000739068	None
ATP8B2	0.000712578	None
ANO5	0.000710063	None
SCN3B	0.000649431	None
APLN	0.000637429	None
ECHDC1	0.00060109	None
SEC24A	0.000570395	None
ERICH5	0.000534595	None
COX16	0.000514854	None
SPNS2	0.000511967	None
LINC02323	0.000507382	None
SPINK13	0.000484346	None
RFFL	0.000482087	None
IL20RB-AS1	0.000476766	None
MRGPRF-AS1	0.000470719	None
LINC02525	0.000469691	None
CYP4F12	0.00046649	None
AC002546.1	0.000451033	None
MT1H	0.000447832	None
VSIG10L	0.00044433	None
AC015819.2	0.00044264	None
AC090912.2	0.000423802	None
NOV	0.000416306	None
AL355607.2	0.000408686	None
MYBPH	0.00040842	None
RIIAD1	0.000404683	None
GFRA4	0.000396285	None
CCNA1	0.000392003	None
ATP1A2	0.000379373	None
HMGCS1	0.000373917	None
FPR2	0.000355668	None
A1BG-AS1	0.000351029	None
DCLK2	0.000346204	None
C19orf70	0.000340002	None
TTYH2	0.000337918	None
AQP7	0.000335806	None
POP1	0.000319816	None
LINC01305	0.000317296	None
LINC00960	0.000311543	None
AC062028.1	0.000305544	None
MS4A14	0.000292253	None
MCEMP1	0.000274454	None
ALPP	0.000269628	None
FBN1	0.000263747	None
IFNL2	0.000237944	None
SMIM14	0.000234251	None
AL133485.1	0.000233811	None
IL23A	0.00022581	None
SRRM1	0.000220318	None
ALKBH3-AS1	0.000214447	None
AC023906.4	0.000209698	None
KRT37	0.00020569	None
ASB5	0.000200599	None
AL021154.1	0.000193521	None
MARCO	0.000188881	None
NTSR1	0.000184035	None
SUV39H1	0.000174654	None
NUAK1	0.00016492	None
OTULIN	0.000162211	None
LINC02263	0.00015602	None
AL034397.3	0.000151922	None
PAGE2	0.000148548	None
TNNI1	0.000144821	None
AC139769.2	0.000143965	None
AC062039.1	0.000142055	None
FJX1	0.000140108	None
ZAR1	0.000134134	None
CDK1	0.000133549	None
LIPM	0.000130646	None
KRT31	0.000129814	None
ITLN2	0.000129387	None
MCF2	0.000117146	None
KCNK12	0.000110948	None
F2	0.000103104	None
AC011139.1	9.67e-05	None
BPIFB2	9.5e-05	None
CHRNA1	9.3e-05	None
AC005487.1	9.19e-05	None
NOVA1	8.3e-05	None
PLOD2	8.29e-05	None
TMPRSS11B	8.2e-05	None
IL1B	7.82e-05	None
ACP7	7.81e-05	None
HLTF	7.6e-05	None
MACC1	7.54e-05	None
TCP11	6.64e-05	None
EFCAB12	5.99e-05	None
PREX1	5.84e-05	None
HPN	5.18e-05	None
RBP7	4.96e-05	None
CA5A	4.9e-05	None
SPATA19	4.81e-05	None
DWORF	4.75e-05	None
DIRAS2	4.7e-05	None
CCDC125	4.4e-05	None
AL035258.1	4.24e-05	None
SCN5A	4.14e-05	None
SUCLG2	4.08e-05	None
NCAPD2	4.06e-05	None
NTNG1	4.05e-05	None
ARL8B	3.88e-05	None
C7orf33	3.86e-05	None
DCDC2B	3.64e-05	None
MIR34AHG	3.59e-05	None
EEF1A2	3.58e-05	None
ZNF776	3.5e-05	None
CCL20	3.38e-05	None
ZSCAN16	3.34e-05	None
APOBR	3.17e-05	None
ARHGDIG	3.13e-05	None
SMPD3	3.08e-05	None
AC006159.2	2.97e-05	None
ATG4D	2.97e-05	None
AC104663.1	2.89e-05	None
CXCL8	2.87e-05	None
IGLV3-19	2.77e-05	None
LINC01770	2.77e-05	None
CAPN13	2.57e-05	None
AC074033.1	2.27e-05	None
SP4	2.17e-05	None
LINC02332	1.96e-05	None
POP5	1.95e-05	None
ELF3-AS1	1.92e-05	None
LINC02154	1.85e-05	None
C1orf50	1.85e-05	None
MT4	1.83e-05	None
WSCD2	1.81e-05	None
OGFRL1	1.66e-05	None
KANK3	1.65e-05	None
COLEC11	1.64e-05	None
KLK2	1.46e-05	None
AL359924.1	1.42e-05	None
USH1C	1.37e-05	None
TMEM51	1.37e-05	None
LINC01644	1.34e-05	None
AC010524.1	1.33e-05	None
GABRA4	1.26e-05	None
FAM222A	1.17e-05	None
ZNF341	1.13e-05	None
SLFN12	1.1e-05	None
IL36G	9.87e-06	None
MS4A8	9.84e-06	None
AC100839.2	8.92e-06	None
TP53I3	8.89e-06	None
ZDHHC11B	8.26e-06	None
MAP3K9	7.11e-06	None
CCL11	6.87e-06	None
PRDX2	6.8e-06	None
AL589843.1	6.79e-06	None
AC136475.5	6.55e-06	None
MROH2A	5.97e-06	None
AP001830.1	5.93e-06	None
YPEL4	5.79e-06	None
MSMP	5.38e-06	None
FAM166B	5.34e-06	None
CYP2W1	5.28e-06	None
CPLX3	5.17e-06	None
MS4A2	4.78e-06	None
AL031666.1	4.7e-06	None
AL513217.1	4.66e-06	None
LINC00670	4.64e-06	None
GRIN3B	4.59e-06	None
S1PR4	4.5e-06	None
TMCC2	4.48e-06	None
OLFM2	4.37e-06	None
GRP	4.31e-06	None
AL451042.1	4.28e-06	None
AC020743.2	4.19e-06	None
CSF1R	3.9e-06	None
HECA	3.81e-06	None
UBL5	3.68e-06	None
BIRC7	3.62e-06	None
LRRC61	3.49e-06	None
CBFA2T3	3.48e-06	None
PELI2	2.99e-06	None
AC096759.2	2.98e-06	None
LINC02042	2.85e-06	None
AL162726.4	2.81e-06	None
HBB	2.79e-06	None
USP9Y	2.68e-06	None
SCUBE1	2.42e-06	None
METAP1D	2.27e-06	None
FOXN1	2.25e-06	None
ATP12A	2.22e-06	None
POLD4	2.17e-06	None
PLXNB1	2.11e-06	None
KIF2C	2.1e-06	None
RASSF9	2.07e-06	None
TNK1	2e-06	None
DEFB4B	1.72e-06	None
AC084083.1	1.71e-06	None
SLC5A11	1.51e-06	None
ZNF681	1.45e-06	None
RND1	1.4e-06	None
FRMPD1	1.34e-06	None
SEC24D	1.22e-06	None
ELFN1	1.04e-06	None
FAM227B	9.93e-07	None
AC006372.1	9.89e-07	None
C15orf59	8.74e-07	None
GMFB	8.5e-07	None
KRBOX1	8.28e-07	None
CHD5	8.22e-07	None
LINC02308	7.68e-07	None
SLC7A2	7.34e-07	None
CARMIL3	6.91e-07	None
ABCG4	6.79e-07	None
PAX9	6.56e-07	None
AC133485.2	6.32e-07	None
PTGS2	6.3e-07	None
AC016747.2	6.12e-07	None
ALDH1A3	6.09e-07	None
GSDMA	6.03e-07	None
AC026894.1	5.95e-07	None
CACNG4	5.81e-07	None
IL1A	5.69e-07	None
PNRC1	5.47e-07	None
CIDEA	5.22e-07	None
ADGRB2	4.97e-07	None
IL36A	4.36e-07	None
AC092327.2	4e-07	None
RGP1	3.86e-07	None
UFL1	3.77e-07	None
AC018866.1	3.77e-07	None
SULT1C2	3.18e-07	None
HILPDA	2.77e-07	None
IGLV3-21	2.5e-07	None
AL137186.1	2.39e-07	None
CCDC80	2.37e-07	None
ESYT3	2.32e-07	None
AC100803.3	2.2e-07	None
ZMYND8	2.19e-07	None
REN	2.15e-07	None
SOCS4	2.14e-07	None
AP000943.2	2.09e-07	None
CSAG1	2.06e-07	None
STEAP3	1.96e-07	None
CA12	1.7e-07	None
AC131097.2	1.66e-07	None
CD52	1.61e-07	None
COL9A3	1.6e-07	None
TLR2	1.51e-07	None
CDHR5	1.36e-07	None
AC104116.1	1.36e-07	None
HOXB3	1.3e-07	None
GFI1	1.27e-07	None
FOXC2-AS1	1.25e-07	None
RSPH14	1.23e-07	None
RELT	1.21e-07	None
CDCP1	1.2e-07	None
AC090709.1	1.19e-07	None
CCL26	1.16e-07	None
WNT11	1.1e-07	None
PDIA2	1.06e-07	None
ZNF845	1.05e-07	None
PLOD3	1.01e-07	None
MLF1	9.97e-08	None
PON2	8.16e-08	None
MAL	8.06e-08	None
AC092384.1	7.97e-08	None
SPINK9	7.88e-08	None
INTS1	7.35e-08	None
LINC02532	7.3e-08	None
LSM5	6.51e-08	None
DNAH2	6.23e-08	None
CHRNA9	5.76e-08	None
LINC02050	4.86e-08	None
EPHA3	4.6e-08	None
GCHFR	4.47e-08	None
ARG1	4.37e-08	None
CCL27	4.04e-08	None
ARRDC4	3.37e-08	None
DMXL2	3.34e-08	None
PHGDH	3.08e-08	None
DPH2	3.02e-08	None
FANCD2	2.98e-08	None
PLEKHG4	2.92e-08	None
ANKFY1	2.91e-08	None
KCNQ2	2.74e-08	None
SLC12A2	2.57e-08	None
SCNN1D	2.54e-08	None
AMTN	2.33e-08	None
BCL2L1	2.13e-08	None
FER1L6-AS2	2.07e-08	None
DMBT1	2e-08	None
CYP4F2	1.95e-08	None
GNL1	1.88e-08	None
LCE1D	1.79e-08	None
ELMOD1	1.63e-08	None
FMO2	1.63e-08	None
PIP	1.55e-08	None
SLC45A2	1.51e-08	None
AC068025.1	1.5e-08	None
DGAT2	1.4e-08	None
SNAP25	1.36e-08	None
MREG	1.28e-08	None
EFNB2	1.27e-08	None
CES5A	1.25e-08	None
NPB	1.24e-08	None
KCNK10	1.22e-08	None
OXTR	1.18e-08	None
SULT1A1	1.17e-08	None
AC128709.2	1.14e-08	None
FAM95C	1.13e-08	None
AC024560.1	1.12e-08	None
SETD1A	1.06e-08	None
XKRX	1.03e-08	None
TSPAN7	1.02e-08	None
GJB7	9.92e-09	None
AZGP1	9.74e-09	None
SUN3	9.34e-09	None
ANKRD35	8.1e-09	None
NEB	8.07e-09	None
NFATC1	7.94e-09	None
ZC3HAV1	7.89e-09	None
MAP2K3	7.89e-09	None
CITED2	7.64e-09	None
PRSS22	7.18e-09	None
NR5A1	7.14e-09	None
CTBP1	7.12e-09	None
FAM214B	6.78e-09	None
IL6	6.76e-09	None
CLDN10	6.49e-09	None
IL37	6.04e-09	None
AL118508.1	5.83e-09	None
MEST	5.39e-09	None
AFF2	5.37e-09	None
UBXN2B	5.14e-09	None
CASD1	5.1e-09	None
TMEM147-AS1	4.74e-09	None
KRT78	4.57e-09	None
VCAM1	4.54e-09	None
GSTM1	4.41e-09	None
AC147651.3	4.39e-09	None
UBA2	4.35e-09	None
HJURP	4.33e-09	None
AQP9	3.92e-09	None
GSTA3	3.89e-09	None
SFTA2	3.79e-09	None
XACT	3.65e-09	None
RTP4	3.64e-09	None
AL390729.1	3.45e-09	None
CHKA	3.34e-09	None
HIF3A	3.34e-09	None
TRDN	3.18e-09	None
AC040970.1	3.01e-09	None
DSC1	2.85e-09	None
ORM1	2.85e-09	None
PORCN	2.61e-09	None
ANO3	2.4e-09	None
DUOXA2	2.28e-09	None
MTF2	2.21e-09	None
HSPBAP1	2.07e-09	None
MIR222HG	1.85e-09	None
AL358781.2	1.76e-09	None
LINC02487	1.59e-09	None
FBP1	1.5e-09	None
DCLRE1B	1.47e-09	None
PRSS27	1.37e-09	None
TSPAN11	1.26e-09	None
BPIFA1	1.22e-09	None
FADS6	1.21e-09	None
MYBPC1	1.19e-09	None
BLMH	9.79e-10	None
RHBG	9.67e-10	None
LIPK	9.38e-10	None
ZIC1	8.79e-10	None
VNN1	8.36e-10	None
PTBP3	7.98e-10	None
HIPK1	6.82e-10	None
LIM2	6.58e-10	None
BTN3A2	6.51e-10	None
LRRC38	6.37e-10	None
DUSP4	5.87e-10	None
AC108134.3	5.72e-10	None
HAPLN3	5.49e-10	None
FAM84B	5.46e-10	None
EPHA7	5.44e-10	None
GZMA	5.41e-10	None
BIRC3	4.82e-10	None
IGFN1	4.68e-10	None
NT5DC1	4.6e-10	None
AC116345.1	4.57e-10	None
AL034376.2	4.23e-10	None
NBPF1	3.58e-10	None
HLA-G	3.35e-10	None
MYBPC2	3.19e-10	None
FCRL5	3.16e-10	None
SLC4A3	3.15e-10	None
CD3G	2.81e-10	None
CAPN14	2.78e-10	None
ATP13A5	2.73e-10	None
TMEM184A	2.5e-10	None
SLC9A3	2.26e-10	None
ZDHHC2	2.18e-10	None
LINC01468	2.03e-10	None
DSG1	2e-10	None
LATS2	1.85e-10	None
TMPRSS2	1.85e-10	None
IL20RA	1.8e-10	None
RARRES1	1.46e-10	None
EYA4	1.45e-10	None
RORC	1.29e-10	None
PADI1	1.28e-10	None
GSTA1	1.25e-10	None
PNLDC1	1.16e-10	None
AC122685.1	1.01e-10	None
ASF1A	9.01e-11	None
ENDOU	8.92e-11	None
EIF4G2	8.88e-11	None
LINC01419	8.04e-11	None
FAM3D	7.44e-11	None
PLPP4	7.17e-11	None
PARVA	6.13e-11	None
PON3	5.6e-11	None
GALNT5	5.07e-11	None
SLC52A3	5.01e-11	None
ADAM8	4.7e-11	None
TGM3	4.31e-11	None
GK	4.27e-11	None
LRP12	4.01e-11	None
IPO11	3.65e-11	None
TMEM123	3.32e-11	None
SKI	3.29e-11	None
MDC1	3.29e-11	None
AC005944.1	3.12e-11	None
IL15	3.1e-11	None
PAEP	3.03e-11	None
FAM3B	2.99e-11	None
SCNN1G	2.98e-11	None
SPON1	2.96e-11	None
POLK	2.93e-11	None
SLC26A9	2.85e-11	None
IQGAP2	2.64e-11	None
TFF3	2.53e-11	None
ADAMDEC1	2.33e-11	None
KCNJ5	2.3e-11	None
STC2	2.24e-11	None
OTOP3	2.1e-11	None
ITIH5	2.07e-11	None
KRT24	2.02e-11	None
TF	1.86e-11	None
SNTB1	1.82e-11	None
FZD6	1.74e-11	None
GPT	1.56e-11	None
SLC6A8	1.5e-11	None
BMP7	1.37e-11	None
LGR4	1.35e-11	None
CCDC6	1.35e-11	None
KRT19	1.34e-11	None
CAPN5	1.25e-11	None
GTPBP3	1.14e-11	None
XIRP2	1.11e-11	None
LMAN1L	1.1e-11	None
POFUT2	1.04e-11	None
PRMT8	9.11e-12	None
BPIFC	6.64e-12	None
BCL2A1	5.95e-12	None
DNAJC27	5.85e-12	None
ANXA8L1	5.49e-12	None
DLGAP3	5.46e-12	None
PODXL2	5.46e-12	None
SHC2	4.79e-12	None
DEFB103A	4.78e-12	None
BCAT2	4.45e-12	None
EP400	3.56e-12	None
TENT4A	3.5e-12	None
MUC20	3.35e-12	None
TMC5	3.29e-12	None
DOK4	2.52e-12	None
CYBRD1	2.5e-12	None
VSIG2	2.39e-12	None
EPB41L3	2.2e-12	None
PANCR	2.19e-12	None
HAL	2.13e-12	None
NLGN4Y	2.03e-12	None
CPE	1.9e-12	None
HMOX1	1.84e-12	None
MAPK3	1.69e-12	None
UBL3	1.47e-12	None
GCLC	1.41e-12	None
UBE2J1	1.34e-12	None
DNASE1L2	1.2e-12	None
PPP1R3C	1.18e-12	None
TMEM140	1.15e-12	None
HPGD	9.16e-13	None
CALB2	8.03e-13	None
INPP5D	6.89e-13	None
CLDN15	6.75e-13	None
AL138789.1	6.74e-13	None
PRSS12	6.55e-13	None
LDLR	6.26e-13	None
GALNT2	5.84e-13	None
PAX8	5.55e-13	None
SLC5A1	5.46e-13	None
SMAP2	4.96e-13	None
DUSP14	3.09e-13	None
KDM5D	3.07e-13	None
RRP7A	2.69e-13	None
ASF1B	2.56e-13	None
AKR1C2	2.14e-13	None
LINC01214	2.1e-13	None
GYPC	1.79e-13	None
MUC15	1.48e-13	None
LAT	1.46e-13	None
KDM4B	1.44e-13	None
LGALS2	1.4e-13	None
LIPN	1.25e-13	None
MAFK	1.22e-13	None
ADAT2	1.2e-13	None
NAMPT	1.14e-13	None
CRYAB	8.72e-14	None
STRA6	8.72e-14	None
MRPL47	7.02e-14	None
HIST1H2BC	4.63e-14	None
CSF2	4.37e-14	None
ABCA12	3.88e-14	None
TSPAN4	3.13e-14	None
SPRR4	2.55e-14	None
POU2AF1	2.38e-14	None
TCF20	2.36e-14	None
ZC3H12D	2.28e-14	None
SMYD2	1.97e-14	None
NKD2	1.96e-14	None
LTA4H	1.84e-14	None
SESN3	1.72e-14	None
VAV1	1.69e-14	None
NNMT	1.62e-14	None
BCAM	1.57e-14	None
ZG16B	1.33e-14	None
CYTIP	1.21e-14	None
TSGA10IP	1.2e-14	None
ZNF384	1.19e-14	None
CCND1	1.14e-14	None
MOXD1	1.14e-14	None
C10orf67	1.11e-14	None
MAMDC4	1.06e-14	None
CD37	1.05e-14	None
PTPRG	1.02e-14	None
LINC00519	8.98e-15	None
VNN3	8.66e-15	None
SDC2	8.37e-15	None
AC025183.1	8.22e-15	None
CPA3	7.47e-15	None
SERPINB7	7.44e-15	None
CRAT	6.91e-15	None
SFMBT2	6.83e-15	None
C19orf81	6.16e-15	None
ANLN	6.15e-15	None
TNFAIP6	5.47e-15	None
AC093159.1	5.13e-15	None
FAM155B	4.98e-15	None
LINC01995	4.81e-15	None
2023-09-01	4.54e-15	None
ALOXE3	4.24e-15	None
ROBO4	4e-15	None
TGFBR2	3.54e-15	None
BATF2	3.27e-15	None
ARHGAP9	3.24e-15	None
RNF39	3.24e-15	None
BNIP3	2.63e-15	None
REEP6	2.58e-15	None
C2orf54	2.49e-15	None
AOC1	2.44e-15	None
SHISAL2B	2.28e-15	None
FSTL4	2.14e-15	None
MKI67	2.07e-15	None
DNER	1.86e-15	None
KITLG	1.25e-15	None
DOCK2	1.18e-15	None
C11orf1	1.14e-15	None
PLA2G4E-AS1	1.09e-15	None
REEP1	9.83e-16	None
WFDC5	8.58e-16	None
DTX2	8.36e-16	None
SHD	7.39e-16	None
USP5	7.11e-16	None
TICAM1	6.05e-16	None
TMEM14A	6e-16	None
AL355312.4	5.89e-16	None
ST14	5.44e-16	None
CYTH4	3.73e-16	None
DIO2	3.28e-16	None
ALG5	3.02e-16	None
AL359979.1	2.91e-16	None
HBQ1	2.6e-16	None
TMEM176B	2.5e-16	None
ADSSL1	2.37e-16	None
TNFRSF21	2.31e-16	None
STEAP4	2.24e-16	None
OTUB2	2.05e-16	None
TIGIT	1.97e-16	None
SERPINE2	1.64e-16	None
CDH16	1.51e-16	None
EPB41L2	1.47e-16	None
ESPL1	1.16e-16	None
ADAM23	1.15e-16	None
CEACAM6	1.15e-16	None
LINC01694	1.08e-16	None
NPL	9.46e-17	None
JHY	8.51e-17	None
HSD17B2	7.35e-17	None
AL035446.1	6.94e-17	None
PINLYP	6.25e-17	None
UVSSA	5.72e-17	None
LIX1L	5.32e-17	None
ACADS	5.13e-17	None
THY1	4.89e-17	None
MUM1L1	4.44e-17	None
MGAT4B	4.36e-17	None
BPIFB1	4.08e-17	None
EIF2B3	3.45e-17	None
TMEM184B	2.84e-17	None
RASSF4	2.46e-17	None
AL161785.3	2.28e-17	None
PLA2G4D	1.84e-17	None
RHBDL1	1.8e-17	None
CCND2	1.68e-17	None
TCF4	1.35e-17	None
IGHG2	1.34e-17	None
PPP4R1	1.06e-17	None
MS4A1	8.64e-18	None
EIF1AY	6.79e-18	None
VCAN	5.09e-18	None
MIR1-1HG	4.63e-18	None
PAICS	3.58e-18	None
FER1L6	2.09e-18	None
CYP24A1	2.02e-18	None
ZNF337	1.65e-18	None
NIPA1	1.15e-18	None
LRRC57	1.11e-18	None
PNO1	5.21e-19	None
PECAM1	4.45e-19	None
RNF152	3.87e-19	None
EIF2AK3	3.65e-19	None
CCL2	1.69e-19	None
HCLS1	1.5e-19	None
COL15A1	8.58e-20	None
SLC12A9	5.99e-20	None
ADD3	5.77e-20	None
GBA2	5.56e-20	None
GFOD2	4.66e-20	None
ACER3	3.02e-20	None
AL590226.2	3.6e-21	None
FAM25C	2.92e-21	None
ANKRD31	2.91e-21	None
GLRX2	2.21e-21	None
COX6B2	1.88e-21	None
GPN1	1.78e-21	None
AGO2	9.14e-22	None
DISP3	8.51e-22	None
TRAF7	6.8e-22	None
STATH	5.03e-22	None
CNOT6L	2.14e-22	None
SLCO2B1	2.62e-24	None
TMED5	8.12e-25	None
TGM5	2.56e-25	None
ACAP2	2.36e-26	None
DMAC1	2.28e-28	None
ZDHHC13	5.8e-29	None
LINC02083	1.8e-29	None
TCHHL1	1.3e-29	None
IQCM	6.43e-31	None
ZBTB16	3.8e-31	None
SLX1B	7.44e-32	None
PEX7	9.23e-41	None
PRICKLE1	4.2e-41	None
CXCL1	4.81e-67	None
AC010542.2	2.93e-76	None
AP000446.1	2.37e-84	None
FAM138A	NA	None
AL627309.1	NA	None
AL627309.3	NA	None
AL627309.2	NA	None
OR4F29	NA	None
OR4F16	NA	None
LINC00115	NA	None
FAM41C	NA	None
AL645608.1	NA	None
NOC2L	NA	None
PERM1	NA	None
AL645608.8	NA	None
AL645608.2	NA	None
AL645608.9	NA	None
C1orf159	NA	None
TTLL10-AS1	NA	None
SDF4	NA	None
C1QTNF12	NA	None
AL162741.1	NA	None
UBE2J2	NA	None
ACAP3	NA	None
INTS11	NA	None
DVL1	NA	None
MXRA8	NA	None
AURKAIP1	NA	None
CCNL2	NA	None
MRPL20	NA	None
ANKRD65	NA	None
TMEM240	NA	None
SSU72	NA	None
FNDC10	NA	None
AL691432.2	NA	None
[truncated: 8,001 more rows]
