# Supplementary material for: Spatial transcriptomics reveals distinct and conserved tumor core and edge architectures that predict survival and targeted therapy response
Source: Nat Commun. 2023 Aug 18;14:5029. doi: 10.1038/s41467-023-40271-4 (PMC10439131; doi:10.1038/s41467-023-40271-4)
Supplement: Supplementary file 10 — Supplementary Data 7 [file 41467_2023_40271_MOESM10_ESM.xlsx]

## Sheet: SD7
Drug Name	AUC_mean	dgidb_drug_name	genes_up	genes_down	edge_outgoing	core_incoming	median_group	moa	indication	smiles	phase	cid
Tanespimycin	0.349621	TANESPIMYCIN		HSP90AA1 HSP90AB1 HSP90AA2P	0.31	0.77	High	HSP inhibitor	NA	CO[C@H]1C[C@H](C)CC2=C(NCC=C)C(=O)C=C(NC(=O)\C(C)=C\C=C/[C@H](OC)[C@@H](OC(N)=O)\C(C)=C\[C@H](C)[C@H]1O)C2=O, CO[C@H]1C[C@H](C)CC2=C(NCC=C)C(=O)C=C(NC(=O)\C(C)=C\C=C/[C@H](OC)[C@@H](OC(N)=O)\C(C)=C\[C@H](C)[C@H]1O)C2=O	Phase 3	6505803
Pictilisib	0.247672	PICTILISIB		PIK3CA PIK3R5 PIK3R2 PIK3R1 PIK3C3 PIK3CG PIK3R6 PIK3CD PIK3C2B PIK3R4 PIK3C2A PIK3CB PIK3R3 PIK3C2G	1.41	1.68	High	PI3K inhibitor	NA	CS(=O)(=O)N1CCN(Cc2cc3nc(nc(N4CCOCC4)c3s2)-c2cccc3[nH]ncc23)CC1	Phase 2	17755052
Azacitidine	0.0624768	AZACITIDINE		DNMT1 FLT3 DNMT3A	1.2	0.94	Low	DNA methyltransferase inhibitor	myelodysplastic diseases (MDS), anemia, chronic myelomonocytic leukemia (CMMoL)	Nc1ncn([C@@H]2O[C@H](CO)[C@@H](O)[C@H]2O)c(=O)n1, Nc1ncn([C@@H]2O[C@H](CO)[C@@H](O)[C@H]2O)c(=O)n1, Nc1ncn([C@@H]2O[C@H](CO)[C@@H](O)[C@H]2O)c(=O)n1	Launched	9444
Idelalisib	0.0642412	IDELALISIB		PIK3CA PIK3CD	1.92	1.94	Low	PI3K inhibitor	chronic lymphocytic leukemia (CLL)	CC[C@H](Nc1ncnc2[nH]cnc12)c1nc2cccc(F)c2c(=O)n1-c1ccccc1	Launched	11625818
Dabrafenib	0.0480558	DABRAFENIB		BRAF	0.86	1.08	Low	RAF inhibitor	melanoma	CC(C)(C)c1nc(c(s1)-c1ccnc(N)n1)-c1cccc(NS(=O)(=O)c2c(F)cccc2F)c1F, CC(C)(C)c1nc(c(s1)-c1ccnc(N)n1)-c1cccc(NS(=O)(=O)c2c(F)cccc2F)c1F, CC(C)(C)c1nc(c(s1)-c1ccnc(N)n1)-c1cccc(NS(=O)(=O)c2c(F)cccc2F)c1F	Launched	44462760
Erlotinib	0.185891	ERLOTINIB		EGFR	2	2	High	EGFR inhibitor	non-small cell lung cancer (NSCLC), pancreatic cancer	COCCOc1cc2ncnc(Nc3cccc(c3)C#C)c2cc1OCCOC, COCCOc1cc2ncnc(Nc3cccc(c3)C#C)c2cc1OCCOC	Launched	176871
Gemcitabine	0.450884	GEMCITABINE		CMPK1 RRM1 RRM2	1.95	1.95	High	ribonucleotide reductase inhibitor	ovarian cancer, breast cancer, non-small cell lung cancer (NSCLC), pancreatic cancer	Nc1ccn([C@@H]2O[C@H](CO)[C@@H](O)C2(F)F)c(=O)n1, Nc1ccn([C@@H]2O[C@H](CO)[C@@H](O)C2(F)F)c(=O)n1, Nc1ccn([C@@H]2O[C@H](CO)[C@@H](O)C2(F)F)c(=O)n1, Nc1ccn([C@@H]2O[C@H](CO)[C@@H](O)C2(F)F)c(=O)n1	Launched	356653
Paclitaxel	0.314236	PACLITAXEL	NR1I2	TUBB3 TUBA1B TUBB2B TUBB1 TUBB6 TUBB4B TUBA3D TUBB TUBA4A TUBA1A BCL2 TUBB8 TUBA1C TUBA3E TUBB2A	1.61	1.77	High	tubulin polymerization inhibitor	ovarian cancer, breast cancer, non-small cell lung cancer (NSCLC)	CC(=O)O[C@@H]1C2=C(C)[C@H](C[C@@](O)([C@@H](OC(=O)c3ccccc3)[C@@H]3[C@@]4(CO[C@@H]4C[C@H](O)[C@@]3(C)C1=O)OC(C)=O)C2(C)C)OC(=O)[C@H](O)[C@@H](NC(=O)c1ccccc1)c1ccccc1, CC(=O)O[C@@H]1C2=C(C)[C@H](C[C@@](O)([C@@H](OC(=O)c3ccccc3)[C@@H]3[C@@]4(CO[C@@H]4C[C@H](O)[C@@]3(C)C1=O)OC(C)=O)C2(C)C)OC(=O)[C@H](O)[C@@H](NC(=O)c1ccccc1)c1ccccc1, CC(=O)O[C@@H]1C2=C(C)[C@H](C[C@@](O)([C@@H](OC(=O)c3ccccc3)[C@@H]3[…	Launched	36314
Tivantinib	0.218201	TIVANTINIB		MET	1.77	1.88	High	tyrosine kinase inhibitor	NA	O=C1NC(=O)[C@H]([C@@H]1c1c[nH]c2ccccc12)c1cn2CCCc3cccc1c23	Phase 3	11494412
Vorinostat	0.165589	VORINOSTAT		HDAC7 HDAC2 HDAC3 HDAC11 HDAC4 HDAC8 HDAC9 HDAC1 HDAC10 HDAC6 HDAC5	1.09	0.84	High	HDAC inhibitor	cutaneous T-cell lymphoma (CTCL)	ONC(=O)CCCCCCC(=O)Nc1ccccc1, ONC(=O)CCCCCCC(=O)Nc1ccccc1, ONC(=O)CCCCCCC(=O)Nc1ccccc1	Launched	5311
AZD8055	0.404122	AZD-8055		RPTOR RICTOR MTOR MAPKAP1 DEPTOR MLST8 AKT1S1	1.94	1.99	High	mTOR inhibitor	NA	COc1ccc(cc1CO)-c1ccc2c(nc(nc2n1)N1CCOC[C@@H]1C)N1CCOC[C@@H]1C	Phase 1	25262965
Bosutinib	0.210339	BOSUTINIB		ABL1 SRC HCK LYN BCR	1.47	1.77	High	Abl kinase inhibitor, Bcr-Abl kinase inhibitor, src inhibitor	chronic myeloid leukemia (CML)	COc1cc(Nc2c(cnc3cc(OCCCN4CCN(C)CC4)c(OC)cc23)C#N)c(Cl)cc1Cl, COc1cc(Nc2c(cnc3cc(OCCCN4CCN(C)CC4)c(OC)cc23)C#N)c(Cl)cc1Cl	Launched	5328940
PLX4720	0.0610418	PLX-4720		BRAF	0.86	1.08	Low	RAF inhibitor	NA	CCCS(=O)(=O)Nc1ccc(F)c(C(=O)c2c[nH]c3ncc(Cl)cc23)c1F	Preclinical	24180719
Entinostat	0.129257	ENTINOSTAT		HDAC5 HDAC6 HDAC7 HDAC10 HDAC9 HDAC11 HDAC4 HDAC1 HDAC3 HDAC8 HDAC2	1.09	0.84	Low	HDAC inhibitor	NA	Nc1ccccc1NC(=O)c1ccc(CNC(=O)OCc2cccnc2)cc1, Nc1ccccc1NC(=O)c1ccc(CNC(=O)OCc2cccnc2)cc1	Phase 3	4261
Molibresib	0.112083	MOLIBRESIB		BRD4	1.66	1.78	Low	bromodomain inhibitor	NA	CCNC(=O)C[C@@H]1N=C(c2ccc(Cl)cc2)c2cc(OC)ccc2-n2c(C)nnc12	Phase 2	46943432
Dinaciclib	0.470422	DINACICLIB		CDK2 CDK9 CDK5 CDK1	1.47	1.69	High	CDK inhibitor	NA	CCc1cnn2c(NCc3ccc[n+]([O-])c3)cc(nc12)N1CCCC[C@H]1CCO	Phase 3	46926350
Entospletinib	0.0618213	ENTOSPLETINIB		SYK	1.13	1.44	Low	syk inhibitor	NA	C1CN(CCO1)c1ccc(Nc2nc(cn3ccnc23)-c2ccc3cn[nH]c3c2)cc1, C1CN(CCO1)c1ccc(Nc2nc(cn3ccnc23)-c2ccc3cn[nH]c3c2)cc1, C1CN(CCO1)c1ccc(Nc2nc(cn3ccnc23)-c2ccc3cn[nH]c3c2)cc1, C1CN(CCO1)c1ccc(Nc2nc(cn3ccnc23)-c2ccc3cn[nH]c3c2)cc1	Phase 2	59473233
Mitoxantrone	0.348191	MITOXANTRONE		TOP2A	1.45	1.68	High	topoisomerase inhibitor	multiple sclerosis, prostate cancer, acute myeloid leukemia (AML)	OCCNCCNc1ccc(NCCNCCO)c2C(=O)c3c(O)ccc(O)c3C(=O)c12, OCCNCCNc1ccc(NCCNCCO)c2C(=O)c3c(O)ccc(O)c3C(=O)c12, OCCNCCNc1ccc(NCCNCCO)c2C(=O)c3c(O)ccc(O)c3C(=O)c12	Launched	4212
Alisertib	0.199502	ALISERTIB		AURKA	0.7	0.54	High	Aurora kinase inhibitor	NA	COc1cc(Nc2ncc3CN=C(c4cc(Cl)ccc4-c3n2)c2c(F)cccc2OC)ccc1C(O)=O	Phase 3	24771867
Irinotecan	0.159546	IRINOTECAN		TOP1 TOP1MT ISG15	0.09	0.08	Low	topoisomerase inhibitor	colorectal cancer	CCc1c2Cn3c(cc4c(COC(=O)[C@]4(O)CC)c3=O)-c2nc2ccc(OC(=O)N3CCC(CC3)N3CCCCC3)cc12, CCc1c2Cn3c(cc4c(COC(=O)[C@]4(O)CC)c3=O)-c2nc2ccc(OC(=O)N3CCC(CC3)N3CCCCC3)cc12, CCc1c2Cn3c(cc4c(COC(=O)[C@]4(O)CC)c3=O)-c2nc2ccc(OC(=O)N3CCC(CC3)N3CCCCC3)cc12, CCc1c2Cn3c(cc4c(COC(=O)[C@]4(O)CC)c3=O)-c2nc2ccc(OC(=O)N3CCC(CC3)N3CCCCC3)cc12, CCc1c2Cn3c(cc4c(COC(=O)[C@]4(O)CC)c3=O)-c2nc2ccc(OC(=O)N3CCC(CC3)N3CCCCC3)cc12,…	Launched	60838
Alpelisib	0.120422	ALPELISIB		PIK3CA PIK3C2G PIK3R5 PIK3R6 PIK3C3 PIK3CG PIK3C2B PIK3CB PIK3C2A MTOR PIK3CD PIK3R2 PIK3R3 PIK3R4 PIK3R1	1.78	1.79	Low	PI3K inhibitor	NA	Cc1nc(NC(=O)N2CCC[C@H]2C(N)=O)sc1-c1ccnc(c1)C(C)(C)C(F)(F)F	Phase 3	56649450
Taselisib	0.269758	TASELISIB		PIK3CA PIK3R5 PIK3CB PIK3CG PIK3R1 PIK3CD PIK3R2 PIK3R3	1.07	1.53	High	PI3K inhibitor	NA	CC(C)n1nc(C)nc1-c1cn2CCOc3cc(ccc3-c2n1)-c1cnn(c1)C(C)(C)C(N)=O	Phase 3	51001932
Niraparib	0.0514339	NIRAPARIB		PARP1 PARP2	1.48	1.69	Low	PARP inhibitor	primary peritoneal cancer (PPC)	NC(=O)c1cccc2cn(nc12)-c1ccc(cc1)[C@@H]1CCCNC1, NC(=O)c1cccc2cn(nc12)-c1ccc(cc1)[C@@H]1CCCNC1	Launched	24958200
Ruxolitinib	0.0595942	RUXOLITINIB		JAK2 JAK3 JAK1	1.5	1.74	Low	JAK inhibitor	myelofibrosis, polycythemia vera	N#CC[C@H](C1CCCC1)n1cc(cn1)-c1ncnc2[nH]ccc12	Launched	25126798
Uprosertib	0.175755	UPROSERTIB		AKT1 AKT2 AKT3	1.44	1.7	High	AKT inhibitor	NA	Cn1ncc(Cl)c1-c1cc(oc1Cl)C(=O)N[C@H](CN)Cc1ccc(F)c(F)c1	Phase 2	51042438
Osi-027	0.199362	OSI-027		AKT1S1 MLST8 DEPTOR RPTOR MTOR MAPKAP1 RICTOR	1.94	1.99	High	mTOR inhibitor	NA	COc1cccc2cc([nH]c12)-c1nc([C@H]2CC[C@@H](CC2)C(O)=O)n2ncnc(N)c12, COc1cccc2cc([nH]c12)-c1nc([C@H]2CC[C@@H](CC2)C(O)=O)n2ncnc(N)c12	Phase 1	44224160
Sorafenib	0.0647607	SORAFENIB		ARAF KIT RAF1 KDR BRAF FLT4 RET FGFR1 FLT3 PDGFRB FLT1 PDGFRA CDK8	1.93	1.97	Low	FLT3 inhibitor, KIT inhibitor, PDGFR tyrosine kinase receptor inhibitor, RAF inhibitor, RET tyrosine kinase inhibitor, VEGFR inhibitor	renal cell carcinoma (RCC), thyroid cancer, hepatocellular carcinoma (HCC)	CNC(=O)c1cc(Oc2ccc(NC(=O)Nc3ccc(Cl)c(c3)C(F)(F)F)cc2)ccn1, CNC(=O)c1cc(Oc2ccc(NC(=O)Nc3ccc(Cl)c(c3)C(F)(F)F)cc2)ccn1	Launched	216239
Pevonedistat	0.267145	PEVONEDISTAT		UBA3 NAE1	1.96	1.96	High	nedd activating enzyme inhibitor	NA	NS(=O)(=O)OC[C@@H]1C[C@H](C[C@@H]1O)n1ccc2c(N[C@H]3CCc4ccccc34)ncnc12	Phase 2	71729979
Buparlisib	0.223647	BUPARLISIB		PIK3CA PIK3C2A PIK3CG PIK3R5 PIK3R4 PIK3R2 PIK3CB PIK3R1 PIK3C2B PIK3CD PIK3C3 PIK3C2G PIK3R3 PIK3R6	1.41	1.68	High	PI3K inhibitor	NA	Nc1cc(c(cn1)-c1cc(nc(n1)N1CCOCC1)N1CCOCC1)C(F)(F)F, Nc1cc(c(cn1)-c1cc(nc(n1)N1CCOCC1)N1CCOCC1)C(F)(F)F	Phase 3	16654980
Afuresertib	0.139127	AFURESERTIB		AKT2 AKT3 AKT1	1.44	1.7	Low	AKT inhibitor	NA	Cn1ncc(Cl)c1-c1cc(sc1Cl)C(=O)N[C@H](CN)Cc1cccc(F)c1	Phase 2	46843057
Talazoparib	0.146725	TALAZOPARIB		PARP2 PARP1	1.48	1.69	Low	PARP inhibitor	NA	Cn1ncnc1[C@@H]1[C@H](Nc2cc(F)cc3c2c1n[nH]c3=O)c1ccc(F)cc1	Phase 3	135565082
Capivasertib	0.125834	CAPIVASERTIB		AKT1 AKT2 AKT3	1.44	1.7	Low	AKT inhibitor	NA	NC1(CCN(CC1)c1ncnc2[nH]ccc12)C(=O)N[C@@H](CCO)c1ccc(Cl)cc1	Phase 2	25227436
Trametinib	0.298547	TRAMETINIB		MAP2K1 MAP2K2 MAP2K5 MAP2K4 MAP2K7 MAP2K3 MAP2K6	1.97	1.98	High	MEK inhibitor	melanoma	CC(=O)Nc1cccc(c1)-n1c2c(C)c(=O)n(C)c(Nc3ccc(I)cc3F)c2c(=O)n(C2CC2)c1=O, CC(=O)Nc1cccc(c1)-n1c2c(C)c(=O)n(C)c(Nc3ccc(I)cc3F)c2c(=O)n(C2CC2)c1=O, CC(=O)Nc1cccc(c1)-n1c2c(C)c(=O)n(C)c(Nc3ccc(I)cc3F)c2c(=O)n(C2CC2)c1=O, CC(=O)Nc1cccc(c1)-n1c2c(C)c(=O)n(C)c(Nc3ccc(I)cc3F)c2c(=O)n(C2CC2)c1=O	Launched	11707110
Osimertinib	0.142537	OSIMERTINIB		EGFR	2	2	Low	EGFR inhibitor	non-small cell lung cancer (NSCLC)	COc1cc(N(C)CCN(C)C)c(NC(=O)C=C)cc1Nc1nccc(n1)-c1cn(C)c2ccccc12	Launched	71496458
Dactolisib	0.238407	DACTOLISIB		PIK3CA MTOR PIK3R5 PIK3R2 PIK3C2B PIK3R1 PIK3C2A PIK3C3 PIK3CD PIK3CB PIK3R4 PIK3R6 PIK3CG PIK3R3 PIK3C2G	1.78	1.79	High	mTOR inhibitor, PI3K inhibitor	NA	Cn1c2cnc3ccc(cc3c2n(-c2ccc(cc2)C(C)(C)C#N)c1=O)-c1cnc2ccccc2c1, Cn1c2cnc3ccc(cc3c2n(-c2ccc(cc2)C(C)(C)C#N)c1=O)-c1cnc2ccccc2c1	Phase 2	11977753
Epirubicin	0.291047	EPIRUBICIN		TOP2A CHD1	1.57	1.66	High	topoisomerase inhibitor	breast cancer	COc1cccc2C(=O)c3c(O)c4C[C@](O)(C[C@H](O[C@H]5C[C@H](N)[C@@H](O)[C@H](C)O5)c4c(O)c3C(=O)c12)C(=O)CO, COc1cccc2C(=O)c3c(O)c4C[C@](O)(C[C@H](O[C@H]5C[C@H](N)[C@@H](O)[C@H](C)O5)c4c(O)c3C(=O)c12)C(=O)CO	Launched	41867
Ipatasertib	0.0857059	IPATASERTIB		AKT1 AKT3 AKT2	1.44	1.7	Low	AKT inhibitor	NA	CC(C)NC[C@@H](C(=O)N1CCN(CC1)c1ncnc2[C@@H](O)C[C@@H](C)c12)c1ccc(Cl)cc1	Phase 2	24788740
Navitoclax	0.0911631	NAVITOCLAX		BCL2 BCL2L1 BCL2L2	0.26	0.49	Low	BCL inhibitor	NA	CC1(C)CCC(=C(CN2CCN(CC2)c2ccc(cc2)C(=O)NS(=O)(=O)c2ccc(N[C@H](CCN3CCOCC3)CSc3ccccc3)c(c2)S(=O)(=O)C(F)(F)F)C1)c1ccc(Cl)cc1, CC1(C)CCC(=C(CN2CCN(CC2)c2ccc(cc2)C(=O)NS(=O)(=O)c2ccc(N[C@H](CCN3CCOCC3)CSc3ccccc3)c(c2)S(=O)(=O)C(F)(F)F)C1)c1ccc(Cl)cc1	Phase 2	24978538
Axitinib	0.09291	AXITINIB		FLT1 KDR FLT4 KIT PDGFRB PDGFB	0.83	1.45	Low	PDGFR tyrosine kinase receptor inhibitor, VEGFR inhibitor	renal cell carcinoma (RCC)	CNC(=O)c1ccccc1Sc1ccc2c(\C=C\c3ccccn3)n[nH]c2c1, CNC(=O)c1ccccc1Sc1ccc2c(\C=C\c3ccccn3)n[nH]c2c1, CNC(=O)c1ccccc1Sc1ccc2c(\C=C\c3ccccn3)n[nH]c2c1, CNC(=O)c1ccccc1Sc1ccc2c(\C=C\c3ccccn3)n[nH]c2c1, CNC(=O)c1ccccc1Sc1ccc2c(\C=C\c3ccccn3)n[nH]c2c1	Launched	6450551
Foretinib	0.234713	FORETINIB		MET TEK FLT3 MST1R PDGFRB FLT4 PDGFRA KIT KDR FLT1	1.65	1.82	High	VEGFR inhibitor	NA	COc1cc2c(Oc3ccc(NC(=O)C4(CC4)C(=O)Nc4ccc(F)cc4)cc3F)ccnc2cc1OCCCN1CCOCC1	Phase 2	42642645
AZD6482	0.196905	AZD-6482		PIK3R3 PIK3R5 PIK3R2 PIK3CG PIK3CA PIK3R1 PIK3CB PIK3CD	1.07	1.53	High	PI3K inhibitor	NA	C[C@@H](Nc1ccccc1C(O)=O)c1cc(C)cn2c1nc(cc2=O)N1CCOCC1, C[C@@H](Nc1ccccc1C(O)=O)c1cc(C)cn2c1nc(cc2=O)N1CCOCC1	Phase 1	44137675
Lovastatin	0.162499	LOVASTATIN	NR1I2	HMGCR	0.06	0.27	Low	HMGCR inhibitor	coronary heart disease, myocardial infarction, hypercholesterolemia	CC[C@H](C)C(=O)O[C@H]1C[C@@H](C)C=C2C=C[C@H](C)[C@H](CC[C@@H]3C[C@@H](O)CC(=O)O3)[C@@H]12, CC[C@H](C)C(=O)O[C@H]1C[C@@H](C)C=C2C=C[C@H](C)[C@H](CC[C@@H]3C[C@@H](O)CC(=O)O3)[C@@H]12, CC[C@H](C)C(=O)O[C@H]1C[C@@H](C)C=C2C=C[C@H](C)[C@H](CC[C@@H]3C[C@@H](O)CC(=O)O3)[C@@H]12, CC[C@H](C)C(=O)O[C@H]1C[C@@H](C)C=C2C=C[C@H](C)[C@H](CC[C@@H]3C[C@@H](O)CC(=O)O3)[C@@H]12, CC[C@H](C)C(=O)O[C@H]1C[C@@H](C)C=C…	Launched	53232
Doxorubicin	0.470694	DOXORUBICIN		TOP2A	1.45	1.68	High	topoisomerase inhibitor	acute lymphoblastic leukemia (ALL), acute myeloid leukemia (AML), Wilm's tumor, breast cancer, ovarian cancer, Hodgkin's lymphoma, bladder cancer, multiple myeloma	COc1cccc2C(=O)c3c(O)c4C[C@](O)(C[C@H](O[C@H]5C[C@H](N)[C@H](O)[C@H](C)O5)c4c(O)c3C(=O)c12)C(=O)CO, COc1cccc2C(=O)c3c(O)c4C[C@](O)(C[C@H](O[C@H]5C[C@H](N)[C@H](O)[C@H](C)O5)c4c(O)c3C(=O)c12)C(=O)CO, COc1cccc2C(=O)c3c(O)c4C[C@](O)(C[C@H](O[C@H]5C[C@H](N)[C@H](O)[C@H](C)O5)c4c(O)c3C(=O)c12)C(=O)CO, COc1cccc2C(=O)c3c(O)c4C[C@](O)(C[C@H](O[C@H]5C[C@H](N)[C@H](O)[C@H](C)O5)c4c(O)c3C(=O)c12)C(=O)CO, COc…	Launched	32874
Purmorphamine	0.0336679	PURMORPHAMINE	SMO		0.03	0.04	Low	NA	NA	NA	NA	NA
Panobinostat	0.560493	PANOBINOSTAT		HDAC1 HDAC6 HDAC3 HDAC2 HDAC7 HDAC4 HDAC8 HDAC9 HDAC10 HDAC5 HDAC11	1.09	0.84	High	HDAC inhibitor	multiple myeloma	Cc1[nH]c2ccccc2c1CCNCc1ccc(\C=C\C(=O)NO)cc1, Cc1[nH]c2ccccc2c1CCNCc1ccc(\C=C\C(=O)NO)cc1, Cc1[nH]c2ccccc2c1CCNCc1ccc(\C=C\C(=O)NO)cc1, Cc1[nH]c2ccccc2c1CCNCc1ccc(\C=C\C(=O)NO)cc1	Launched	6918837
Decitabine	0.114553	DECITABINE		DNMT3A DNMT1	0.79	1.27	Low	DNA methyltransferase inhibitor	myelodysplastic diseases (MDS), anemia, chronic myeloid leukemia (CML)	Nc1ncn([C@H]2C[C@H](O)[C@@H](CO)O2)c(=O)n1, Nc1ncn([C@H]2C[C@H](O)[C@@H](CO)O2)c(=O)n1, Nc1ncn([C@H]2C[C@H](O)[C@@H](CO)O2)c(=O)n1	Launched	451668
Vandetanib	0.194078	VANDETANIB		EGFR RET KDR EPHB4 SRC EPHA8 ERBB3 FLT4 EPHB1 EPHA3 EPHA6 EPHA4 ERBB4 EPHB2 EPHB6 PTK6 TEK EPHA5 ERBB2 EPHA10 EPHA2 EPHA7 EPHB3 FLT1 EPHA1	0.91	0.12	High	EGFR inhibitor, RET tyrosine kinase inhibitor, VEGFR inhibitor	medullary thyroid cancer (MTC)	COc1cc2c(Nc3ccc(Br)cc3F)ncnc2cc1OCC1CCN(C)CC1	Launched	3081361
PI-103	0.166392	PI-103		PIK3CA PIK3R6 PIK3R5 PIK3CG PIK3CB MTOR PIK3R4 PIK3C3 PIK3R3 PIK3C2A PIK3C2B PIK3CD PIK3R2 PIK3C2G PIK3R1	1.78	1.79	High	mTOR inhibitor, PI3K inhibitor	NA	Oc1cccc(c1)-c1nc(N2CCOCC2)c2oc3ncccc3c2n1, Oc1cccc(c1)-c1nc(N2CCOCC2)c2oc3ncccc3c2n1	Preclinical	9884685
Tipifarnib	0.198261	TIPIFARNIB		FNTB FNTA	1.87	1.94	High	farnesyltransferase inhibitor	NA	Cn1cncc1[C@@](N)(c1ccc(Cl)cc1)c1ccc2n(C)c(=O)cc(-c3cccc(Cl)c3)c2c1	Phase 3	159324
Linifanib	0.125429	LINIFANIB		FLT1 PDGFRA TEK FLT4 CSF1R FLT3 PDGFRB RET KDR KIT CDK8	0.16	0.1	Low	PDGFR tyrosine kinase receptor inhibitor, VEGFR inhibitor	NA	Cc1ccc(F)c(NC(=O)Nc2ccc(cc2)-c2cccc3[nH]nc(N)c23)c1	Phase 3	11485656
Saracatinib	0.204214	SARACATINIB		SRC YES1 BCR ABL1	1.6	1.8	High	src inhibitor	NA	CN1CCN(CCOc2cc(OC3CCOCC3)c3c(Nc4c5OCOc5ccc4Cl)ncnc3c2)CC1	Phase 2/Phase 3	10302451
Masitinib	0.0663804	MASITINIB		FGFR1 FGFR2 PTK2 PDGFRB LYN FGFR3 PDGFRA KIT	1.01	1.48	Low	KIT inhibitor, PDGFR tyrosine kinase receptor inhibitor, src inhibitor	mastocytoma	CN1CCN(Cc2ccc(cc2)C(=O)Nc2ccc(C)c(Nc3nc(cs3)-c3cccnc3)c2)CC1, CN1CCN(Cc2ccc(cc2)C(=O)Nc2ccc(C)c(Nc3nc(cs3)-c3cccnc3)c2)CC1	Launched	10074640
GDC-0879	0.0272681	CHEMBL525191		BRAF	0.86	1.08	Low	RAF inhibitor	NA	OCCn1cc(c(n1)-c1ccncc1)-c1ccc2c(CC\C2=N/O)c1, OCCn1cc(c(n1)-c1ccncc1)-c1ccc2c(CC\C2=N/O)c1, OCCn1cc(c(n1)-c1ccncc1)-c1ccc2c(CC\C2=N/O)c1	Preclinical	11717001
Sgx-523	0.0264594	SGX-523		MET	1.77	1.88	Low	HSP inhibitor	NA	CC1(C)Cc2c(c(nn2-c2ccc(C(N)=O)c(N[C@H]3CC[C@@H](CC3)OC(=O)CN)c2)C(F)(F)F)C(=O)C1, CC1(C)Cc2c(c(nn2-c2ccc(C(N)=O)c(N[C@H]3CC[C@@H](CC3)OC(=O)CN)c2)C(F)(F)F)C(=O)C1, CC1(C)Cc2c(c(nn2-c2ccc(C(N)=O)c(N[C@H]3CC[C@@H](CC3)OC(=O)CN)c2)C(F)(F)F)C(=O)C1	Phase 1/Phase 2	44195571
Pha-793887	0.237907	PHA-793887		CDK12 CDK7 CDKN3 CDK20 CDK17 CDK8 CDK18 CDK14 CDK13 CDK1 CDK4 CDK16 CDK11B CDK2 CDK10 CDK15 CDK19 CDK6 CDK5 CDK9	1.7	1.83	High	CDK inhibitor	NA	CC(C)CC(=O)Nc1n[nH]c2c1CN(C(=O)C1CCN(C)CC1)C2(C)C, CC(C)CC(=O)Nc1n[nH]c2c1CN(C(=O)C1CCN(C)CC1)C2(C)C	Phase 1	46191454
Pazopanib	0.0696961	PAZOPANIB		PDGFRA KIT FLT4 KDR FLT1 FGFR3 FGFR1 PDGFRB CSF1R	0.48	0.08	Low	KIT inhibitor, PDGFR tyrosine kinase receptor inhibitor, VEGFR inhibitor	renal cell carcinoma (RCC), soft tissue sarcoma (STS)	CN(c1ccc2c(C)n(C)nc2c1)c1ccnc(Nc2ccc(C)c(c2)S(N)(=O)=O)n1, CN(c1ccc2c(C)n(C)nc2c1)c1ccnc(Nc2ccc(C)c(c2)S(N)(=O)=O)n1	Launched	11525740
Vemurafenib	0.0284563	VEMURAFENIB		BRAF	0.86	1.08	Low	RAF inhibitor	melanoma	CCCS(=O)(=O)Nc1ccc(F)c(C(=O)c2c[nH]c3ncc(cc23)-c2ccc(Cl)cc2)c1F, CCCS(=O)(=O)Nc1ccc(F)c(C(=O)c2c[nH]c3ncc(cc23)-c2ccc(Cl)cc2)c1F, CCCS(=O)(=O)Nc1ccc(F)c(C(=O)c2c[nH]c3ncc(cc23)-c2ccc(Cl)cc2)c1F	Launched	42611257
Clofarabine	0.282982	CLOFARABINE		POLA1 RRM1 POLD1 FLT3 RRM2 POLE RRM2B	1.5	1.76	High	ribonucleotide reductase inhibitor	acute lymphoblastic leukemia (ALL)	Nc1nc(Cl)nc2n(cnc12)[C@@H]1O[C@H](CO)[C@@H](O)[C@@H]1F, Nc1nc(Cl)nc2n(cnc12)[C@@H]1O[C@H](CO)[C@@H](O)[C@@H]1F, Nc1nc(Cl)nc2n(cnc12)[C@@H]1O[C@H](CO)[C@@H](O)[C@@H]1F	Launched	119182
Semagacestat	0.0355968	SEMAGACESTAT		APH1A PSENEN NCSTN APH1B PSEN1 AD5	1.9	1.9	Low	NA	NA	NA	NA	NA
Momelotinib	0.133828	MOMELOTINIB		JAK2 JAK1	1.82	1.89	Low	NA	NA	O=C(NCC#N)c1ccc(cc1)-c1ccnc(Nc2ccc(cc2)N2CCOCC2)n1, O=C(NCC#N)c1ccc(cc1)-c1ccnc(Nc2ccc(cc2)N2CCOCC2)n1	Phase 3	25062766
KX2-391	0.369726	KX2-391		SRC	1.74	1.86	High	src inhibitor, tubulin polymerization inhibitor	NA	O=C(Cc1ccc(cn1)-c1ccc(OCCN2CCOCC2)cc1)NCc1ccccc1	Phase 2	23635314
Dexamethasone	0.0314294	DEXAMETHASONE	NR3C1 ANXA1 NR1I2		0.63	0.37	Low	glucocorticoid receptor agonist	corticosteroid-responsive dermatoses	C[C@H]1CC2C3CCC4=CC(=O)C=C[C@]4(C)[C@@]3(F)[C@@H](O)C[C@]2(C)[C@@]1(O)C(=O)CO, C[C@H]1C[C@H]2[C@@H]3CCC4=CC(=O)C=C[C@]4(C)[C@]3(F)[C@H](O)C[C@]2(C)[C@]1(O)C(=O)CO	Launched	9782
Tandutinib	0.0670242	TANDUTINIB		FLT3 KIT PDGFRB CSF1R PDGFRA	1.25	1.42	Low	FLT3 inhibitor, KIT inhibitor, PDGFR tyrosine kinase receptor inhibitor	NA	COc1cc2c(ncnc2cc1OCCCN1CCCCC1)N1CCN(CC1)C(=O)Nc1ccc(OC(C)C)cc1, COc1cc2c(ncnc2cc1OCCCN1CCCCC1)N1CCN(CC1)C(=O)Nc1ccc(OC(C)C)cc1	Phase 2	3038522
Barasertib	0.104114	BARASERTIB		AURKB AURKA	1.01	1.29	Low	Aurora kinase inhibitor	NA	CCN(CCCOc1ccc2c(Nc3cc(CC(=O)Nc4cccc(F)c4)[nH]n3)ncnc2c1)CCOP(O)(O)=O	Phase 2/Phase 3	11497983
Tacedinaline	0.0525042	TACEDINALINE		HDAC8 HDAC2 HDAC7 HDAC1 HDAC4 HDAC3 HDAC6 HDAC11 HDAC5 HDAC10	1.08	0.87	Low	HDAC inhibitor	NA	CC(=O)Nc1ccc(cc1)C(=O)Nc1ccccc1N, CC(=O)Nc1ccc(cc1)C(=O)Nc1ccccc1N	Phase 3	2746
Belinostat	0.219444	BELINOSTAT		HDAC3 HDAC6 HDAC10 HDAC4 HDAC2 HDAC11 HDAC9 HDAC5 HDAC1 HDAC8 HDAC7	1.09	0.84	High	HDAC inhibitor	peripheral T-cell lymphoma (PTCL)	ONC(=O)\C=C\c1cccc(c1)S(=O)(=O)Nc1ccccc1	Launched	6918638
Azd-1480	0.0579985	AZD-1480		JAK2 JAK1	1.82	1.89	Low	JAK inhibitor	NA	C[C@H](Nc1ncc(Cl)c(Nc2cc(C)[nH]n2)n1)c1ncc(F)cn1, C[C@H](Nc1ncc(Cl)c(Nc2cc(C)[nH]n2)n1)c1ncc(F)cn1	Phase 1	16659841
Alvocidib	0.416107	ALVOCIDIB		CDK4 CDK2 CDK7 CDK1 CDK9 CDK6 CDK5	1.65	1.83	High	CDK inhibitor	NA	CN1CC[C@@H]([C@H](O)C1)c1c(O)cc(O)c2c1oc(cc2=O)-c1ccccc1Cl, CN1CC[C@@H]([C@H](O)C1)c1c(O)cc(O)c2c1oc(cc2=O)-c1ccccc1Cl	Phase 2	5287969
PF-03758309	0.467694	PF-03758309		PAK4	0.5	0.18	High	p21 activated kinase inhibitor	NA	CN(C)C[C@@H](NC(=O)N1Cc2c(Nc3nc(C)nc4ccsc34)n[nH]c2C1(C)C)c1ccccc1	Phase 1	25227462
Onalespib	0.412134	ONALESPIB		HSP90AA1	0.1	0	High	HSP antagonist	NA	CC(C)c1cc(C(=O)N2Cc3ccc(CN4CCN(C)CC4)cc3C2)c(O)cc1O, CC(C)c1cc(C(=O)N2Cc3ccc(CN4CCN(C)CC4)cc3C2)c(O)cc1O	Phase 2	11955716
