# Supplementary material for: Spatial transcriptomics reveals distinct and conserved tumor core and edge architectures that predict survival and targeted therapy response
Source: Nat Commun. 2023 Aug 18;14:5029. doi: 10.1038/s41467-023-40271-4 (PMC10439131; doi:10.1038/s41467-023-40271-4)
Supplement: Supplementary file 12 — Source Data [file 41467_2023_40271_MOESM12_ESM.xlsx]

## Sheet: Figure 2b
p_val	avg_log2FC	pct.1	pct.2	p_val_adj	group	gene
0	1.11919	0.968	0.952	0	n3	COL1A1
0	1.07746	0.954	0.923	0	n3	FN1
0	1.04769	0.952	0.928	0	n3	COL1A2
0	1.04046	0.983	0.954	0	n3	TIMP1
0	0.982348	0.941	0.877	0	n3	COL6A2
0	0.916657	0.944	0.918	0	n3	COL3A1
0	0.902377	0.966	0.945	0	n3	SPARC
0	0.875264	0.996	0.994	0	n3	VIM
0	0.791543	0.973	0.922	0	n3	HMGN2
0	0.778831	0.986	0.974	0	n3	TNC
0	0.716863	0.964	0.923	0	n3	IGFBP7
0	0.653062	1	1	0	n3	FTL
0	0.612219	0.998	0.999	0	n3	MT2A
0	0.546409	0.997	0.997	0	n3	PFN1
0	0.472353	0.888	0.76	0	n3	FBLN2
4.63e-302	0.668868	0.979	0.967	9.25e-299	n3	LGALS1
1.04e-301	0.561742	0.968	0.964	2.07e-298	n3	CCL18
8.61e-287	0.314755	1	1	1.72e-283	n3	MT-CO3
4.7e-278	0.580621	0.881	0.8	9.4e-275	n3	SFRP2
2.27e-277	0.524062	0.853	0.757	4.55e-274	n3	SULF1
6.74e-264	0.726258	0.897	0.839	1.35e-260	n3	COL6A1
4.27e-244	0.279475	0.939	0.919	8.54e-241	n3	NRG1
4.57e-241	0.697033	0.866	0.764	9.15e-238	n3	AEBP1
1.26e-237	0.320135	0.834	0.653	2.52e-234	n3	LAMA4
2.36e-236	0.56171	0.994	0.994	4.73e-233	n3	CRIP1
6.04e-236	0.356086	0.792	0.743	1.21e-232	n3	CST1
2.75e-235	0.672913	0.84	0.709	5.51e-232	n3	BGN
8.37e-232	0.61059	0.958	0.942	1.67e-228	n3	C1QB
4.48e-226	0.620932	0.94	0.902	8.95e-223	n3	CXCL9
7.65e-217	0.397794	0.925	0.891	1.53e-213	n3	CCL21
3.73e-199	0.599249	0.956	0.944	7.45e-196	n3	H2AFZ
7.19e-187	0.550446	0.942	0.925	1.44e-183	n3	TGFBI
1.41e-182	0.471764	0.992	0.997	2.81e-179	n3	COL17A1
8.33e-181	0.542134	0.95	0.908	1.67e-177	n3	CAV1
6.84e-171	0.549953	0.738	0.559	1.37e-167	n3	POSTN
1.17e-167	0.365201	0.739	0.587	2.34e-164	n3	PRRX1
1.69e-166	0.487622	0.907	0.839	3.38e-163	n3	RANBP1
2.97e-157	0.53455	0.84	0.741	5.94e-154	n3	COL6A3
4.85e-154	0.502729	0.961	0.931	9.69e-151	n3	ITGB1
4.64e-153	0.364615	0.877	0.801	9.29e-150	n3	C1QC
2.69e-152	0.252652	0.774	0.628	5.37e-149	n3	CTHRC1
9.39e-150	0.322419	0.997	0.998	1.88e-146	n3	TMSB4X
1.93e-147	0.411448	0.948	0.933	3.87e-144	n3	IGFBP2
5.23e-145	0.535254	0.85	0.782	1.05e-141	n3	LUM
1.07e-141	0.291514	0.927	0.891	2.14e-138	n3	CAVIN3
1.9e-141	0.271462	0.732	0.636	3.81e-138	n3	THBS4
4.47e-141	0.324601	0.853	0.784	8.94e-138	n3	BOLA3
5.65e-135	0.568711	0.931	0.927	1.13e-131	n3	CXCL10
7.07e-135	0.481291	0.809	0.735	1.41e-131	n3	CCN2
8.03e-128	0.251027	0.748	0.724	1.61e-124	n3	COMP
3.35e-127	0.438114	0.961	0.954	6.71e-124	n3	SLIRP
3.12e-125	0.478923	0.917	0.88	6.25e-122	n3	C1QA
7.84e-123	0.350219	0.744	0.61	1.57e-119	n3	THY1
1.1e-122	0.416427	0.901	0.865	2.19e-119	n3	CCL5
6.99e-122	0.418261	0.783	0.682	1.4e-118	n3	TAGLN
5.15e-121	0.335733	0.966	0.97	1.03e-117	n3	CSRP2
6.69e-120	0.310577	0.839	0.768	1.34e-116	n3	IGFBP5
3.06e-115	0.451667	0.799	0.68	6.12e-112	n3	COL4A2
5.54e-104	0.332751	0.846	0.798	1.11e-100	n3	C12orf75
9.74e-104	0.477078	0.849	0.788	1.95e-100	n3	COL18A1
1.25e-102	0.25169	0.836	0.755	2.5e-99	n3	TK1
1.02e-101	0.445175	0.835	0.791	2.05e-98	n3	IGFBP6
3.46e-98	0.254126	0.684	0.55	6.92e-95	n3	PHLDB1
6.16e-98	0.372164	0.926	0.899	1.23e-94	n3	FCER1G
5.47e-96	0.366143	0.99	0.994	1.09e-92	n3	LAMB3
1.03e-95	0.407385	0.96	0.958	2.07e-92	n3	ATP1A1
1.84e-95	0.371921	0.826	0.718	3.67e-92	n3	THBS1
8.72e-95	0.388721	0.827	0.742	1.74e-91	n3	IGFBP4
1.21e-91	0.25559	0.739	0.611	2.42e-88	n3	DCTPP1
4.51e-90	0.283193	0.865	0.832	9.02e-87	n3	FST
2.22e-88	0.415818	0.793	0.717	4.45e-85	n3	STMN1
3.41e-88	0.407009	0.925	0.912	6.83e-85	n3	LYZ
1.74e-81	0.370065	0.934	0.938	3.48e-78	n3	CXCL14
1.78e-80	0.425785	0.695	0.617	3.57e-77	n3	SERPINH1
2.71e-80	0.459099	0.701	0.627	5.42e-77	n3	COL5A2
6.24e-77	0.365328	0.875	0.869	1.25e-73	n3	MT1E
1.03e-76	0.40649	0.928	0.909	2.07e-73	n3	HLA-DPB1
1.52e-76	0.443595	0.905	0.886	3.05e-73	n3	HSP90B1
2.9e-76	0.296278	0.672	0.579	5.8e-73	n3	VCAN
3.43e-74	0.470872	0.893	0.841	6.86e-71	n3	COL4A1
4.22e-74	0.346555	0.738	0.625	8.44e-71	n3	PRSS23
3.54e-73	0.297016	0.795	0.722	7.08e-70	n3	RRM2
1.95e-71	0.351328	0.908	0.887	3.9e-68	n3	PCNA
4.87e-70	0.379215	0.732	0.635	9.75e-67	n3	DCN
9.55e-70	0.281408	0.947	0.937	1.91e-66	n3	EMP3
1.78e-69	0.379299	0.872	0.856	3.56e-66	n3	SULF2
4.44e-69	0.256536	0.675	0.597	8.88e-66	n3	FAP
4.65e-66	0.335999	0.968	0.975	9.29e-63	n3	TNFRSF12A
5.65e-64	0.367629	0.864	0.836	1.13e-60	n3	COL7A1
3.36e-63	0.258749	0.731	0.63	6.73e-60	n3	PRDX4
4.07e-61	0.266769	0.833	0.762	8.13e-58	n3	PTTG1
2.27e-56	0.337177	0.961	0.959	4.55e-53	n3	IFITM1
6.34e-56	0.355885	0.836	0.8	1.27e-52	n3	A2M
7.14e-56	0.407521	0.785	0.742	1.43e-52	n3	MMP2
5.92e-55	0.29576	0.96	0.951	1.18e-51	n3	TNS4
2.12e-54	0.284539	0.743	0.661	4.24e-51	n3	EFEMP1
3.3e-54	0.304039	0.972	0.981	6.59e-51	n3	ITGA6
9.26e-51	0.268976	0.777	0.691	1.85e-47	n3	PHB
4.2e-50	0.267759	0.918	0.917	8.4e-47	n3	APOC1
1.39e-49	0.281929	0.954	0.976	2.78e-46	n3	LAMC2
1.57e-49	0.294962	0.96	0.968	3.14e-46	n3	SERPINE1
2.25e-48	0.255679	0.832	0.776	4.51e-45	n3	ENG
5.04e-47	0.272626	0.815	0.774	1.01e-43	n3	MRPS34
3.69e-46	0.338019	0.817	0.761	7.39e-43	n3	KRT15
3.14e-44	0.331073	0.931	0.933	6.29e-41	n3	ACTN1
5.93e-42	0.305484	0.903	0.91	1.19e-38	n3	PLAU
5.82e-41	0.287198	0.592	0.516	1.16e-37	n3	COL12A1
7.91e-41	0.337418	0.836	0.789	1.58e-37	n3	IL32
2.4e-40	0.252742	0.834	0.792	4.8e-37	n3	ITGA5
6.25e-38	0.279521	0.92	0.901	1.25e-34	n3	ANO1
2.69e-36	0.258311	0.855	0.84	5.38e-33	n3	HMGB3
4.14e-36	0.251737	0.713	0.658	8.28e-33	n3	CKS1B
1.32e-35	0.293947	0.814	0.784	2.65e-32	n3	FBL
1.57e-33	0.291701	0.926	0.925	3.14e-30	n3	APOE
1.78e-29	0.286483	0.847	0.818	3.57e-26	n3	ITGA3
3.5e-29	0.305744	0.678	0.623	7e-26	n3	FSTL1
4.14e-26	0.264436	0.836	0.83	8.28e-23	n3	PDPN
6.25e-26	0.2946	0.962	0.969	1.25e-22	n3	FGFBP1
3.82e-24	0.264384	0.685	0.675	7.64e-21	n3	PDGFRB
1.02e-23	0.335427	0.995	1	2.04e-20	n3	IGKC
0	0.53588	0.999	0.997	0	n2	KRT6C
0	0.424765	0.999	0.994	0	n2	LYPD3
0	0.392202	1	0.99	0	n2	KRTDAP
0	0.371322	1	1	0	n2	KRT6B
0	0.369927	0.998	0.986	0	n2	SLPI
0	0.29155	1	1	0	n2	ANXA1
0	0.273915	1	0.999	0	n2	KRT17
0	0.256587	1	0.997	0	n2	SPRR1B
3.26e-303	0.286792	0.997	0.968	6.53e-300	n2	SBSN
2.67e-277	0.448042	0.995	0.952	5.34e-274	n2	IVL
7.62e-253	0.288018	0.997	0.979	1.52e-249	n2	PERP
9.37e-251	0.304053	1	0.998	1.87e-247	n2	LY6D
2.66e-223	0.335295	0.99	0.967	5.33e-220	n2	DEFB1
1.43e-216	0.379758	0.999	0.992	2.87e-213	n2	AQP3
9.46e-208	0.395489	0.994	0.95	1.89e-204	n2	DSC2
8.8e-203	0.420796	0.928	0.809	1.76e-199	n2	C10orf99
5.78e-181	0.364043	0.929	0.81	1.16e-177	n2	DSG1
3.21e-175	0.314565	0.949	0.875	6.43e-172	n2	KRT1
7.29e-171	0.346873	0.996	0.969	1.46e-167	n2	S100A14
1.39e-162	0.318155	0.992	0.957	2.77e-159	n2	DSG3
3.7e-157	0.293258	0.945	0.83	7.4e-154	n2	PLA2G4E
1.52e-154	0.371458	0.993	0.965	3.03e-151	n2	TUBB2A
1.42e-153	0.262678	0.939	0.811	2.84e-150	n2	A2ML1
7.81e-150	0.330239	0.997	0.985	1.56e-146	n2	NDRG1
1.46e-149	0.286711	0.991	0.959	2.91e-146	n2	CDA
6.48e-141	0.271247	0.993	0.974	1.3e-137	n2	SERPINB5
3.64e-136	0.255093	0.98	0.917	7.29e-133	n2	GJB2
4.67e-135	0.261182	0.998	0.988	9.34e-132	n2	LGALS7B
1.49e-131	0.251099	0.995	0.985	2.98e-128	n2	LGALS7
1.83e-130	0.351943	0.992	0.962	3.65e-127	n2	TM4SF1
1.44e-127	0.250299	0.999	0.989	2.87e-124	n2	SERPINB1
1.48e-116	0.305003	0.889	0.819	2.96e-113	n2	CLDN4
9.22e-106	0.2904	0.989	0.948	1.84e-102	n2	FAM83A
1.55e-90	0.272953	0.99	0.968	3.1e-87	n2	ODC1
2.44e-78	0.253764	0.965	0.937	4.87e-75	n2	TMEM79
0	2.70642	1	0.952	0	n1	SPRR2D
0	2.65435	1	0.972	0	n1	SPRR2E
0	2.57946	0.999	0.955	0	n1	DEFB4A
0	2.52069	1	0.975	0	n1	SPRR2A
0	2.44939	0.999	0.879	0	n1	LCN2
0	2.41471	1	0.92	0	n1	CRCT1
0	2.39017	0.999	0.915	0	n1	SLURP2
0	2.34235	0.999	0.969	0	n1	CNFN
0	2.34048	0.998	0.831	0	n1	SLURP1
0	2.26058	1	0.995	0	n1	S100A7
0	2.19465	1	0.989	0	n1	SPRR3
0	2.1733	0.989	0.761	0	n1	SPRR2B
0	2.09704	0.997	0.844	0	n1	KLK13
0	2.08202	0.996	0.923	0	n1	LCE3D
0	2.02772	0.993	0.82	0	n1	KLK6
0	2.01787	0.999	0.917	0	n1	SPRR1A
0	1.99983	0.993	0.766	0	n1	S100A12
0	1.82967	0.964	0.774	0	n1	LCE3E
0	1.78992	1	0.98	0	n1	CSTA
0	1.74963	0.988	0.825	0	n1	SLC6A14
0	1.73797	1	1	0	n1	S100A9
0	1.72831	0.987	0.739	0	n1	KLK12
0	1.72651	0.997	0.936	0	n1	KLK7
0	1.71374	0.985	0.893	0	n1	SPRR2F
0	1.71278	0.992	0.842	0	n1	SPRR2G
0	1.68877	0.995	0.827	0	n1	HOPX
0	1.6539	1	0.995	0	n1	PI3
0	1.63562	0.986	0.79	0	n1	PRSS27
0	1.6081	0.998	0.935	0	n1	ECM1
0	1.6037	0.994	0.947	0	n1	APOBEC3A
0	1.58765	1	0.975	0	n1	SBSN
0	1.57842	0.999	0.998	0	n1	SPRR1B
0	1.54656	0.989	0.781	0	n1	SPINK5
0	1.52032	0.983	0.853	0	n1	CALML5
0	1.51632	1	0.979	0	n1	KLK10
0	1.51353	0.988	0.804	0	n1	IL36RN
0	1.50751	0.981	0.935	0	n1	MAL
0	1.50412	1	0.971	0	n1	IL1RN
0	1.49844	0.98	0.71	0	n1	NCCRP1
0	1.4695	0.989	0.818	0	n1	KLK5
0	1.46274	1	0.991	0	n1	CSTB
0	1.44097	0.985	0.833	0	n1	CEACAM5
0	1.43439	0.991	0.945	0	n1	PRSS22
0	1.42526	0.951	0.668	0	n1	SPINK7
0	1.41645	0.983	0.813	0	n1	IL36G
0	1.41012	0.995	0.878	0	n1	KLK11
0	1.40626	0.992	0.754	0	n1	TGM1
0	1.40589	0.991	0.849	0	n1	FAM25A
0	1.40421	0.932	0.662	0	n1	RNASE7
0	1.39941	0.982	0.747	0	n1	EPS8L1
0	1.38479	0.956	0.722	0	n1	CDSN
0	1.36595	0.996	0.946	0	n1	RHCG
0	1.36298	0.982	0.763	0	n1	CYSRT1
0	1.34851	0.984	0.879	0	n1	ERO1A
0	1.34104	0.998	0.966	0	n1	KRT13
0	1.31876	0.999	0.992	0	n1	KRTDAP
0	1.29445	0.948	0.614	0	n1	S100P
0	1.27166	0.964	0.853	0	n1	CRNN
0	1.26842	0.937	0.688	0	n1	WFDC12
0	1.24283	0.999	0.921	0	n1	CD24
0	1.22612	0.996	0.95	0	n1	TMPRSS11D
0	1.21929	0.98	0.747	0	n1	PPL
0	1.21923	0.94	0.633	0	n1	LYPD2
0	1.21878	1	0.989	0	n1	SLPI
0	1.21609	0.981	0.764	0	n1	SCEL
0	1.20853	0.976	0.673	0	n1	CLIC3
0	1.20787	0.999	0.963	0	n1	IVL
0	1.1921	0.993	0.852	0	n1	PDZK1IP1
0	1.15995	0.984	0.785	0	n1	SERPINB3
0	1.14271	0.965	0.87	0	n1	SCNN1D
0	1.13378	0.968	0.701	0	n1	NDRG2
0	1.11157	0.964	0.743	0	n1	ELF3
0	1.1093	0.986	0.836	0	n1	A2ML1
0	1.09171	0.95	0.809	0	n1	KLK9
0	1.0737	0.991	0.882	0	n1	LRP10
0	1.05766	0.966	0.808	0	n1	TMPRSS11E
0	1.04713	0.894	0.469	0	n1	ASPRV1
0	1.04384	0.999	0.995	0	n1	ISG15
0	1.04154	0.995	0.944	0	n1	EMP1
0	1.0325	0.895	0.672	0	n1	PRR9
0	1.02867	1	1	0	n1	ANXA1
0	1.02071	0.967	0.743	0	n1	KRT80
0	1.01897	0.963	0.691	0	n1	CST6
0	0.997636	0.963	0.662	0	n1	VSIG10L
0	0.99536	0.942	0.733	0	n1	AIF1L
0	0.985353	0.997	0.957	0	n1	DMKN
0	0.976496	0.979	0.875	0	n1	RSAD2
0	0.973633	0.997	0.931	0	n1	GJB2
0	0.947275	0.961	0.891	0	n1	TMPRSS11B
0	0.943983	0.942	0.69	0	n1	PRSS8
0	0.937867	0.969	0.782	0	n1	DEFB4B
0	0.932483	0.959	0.807	0	n1	DHRS9
0	0.929347	0.942	0.852	0	n1	TGM3
0	0.929306	0.983	0.855	0	n1	MAB21L4
0	0.905865	0.912	0.624	0	n1	LYPD5
0	0.879339	0.995	0.972	0	n1	DEFB1
0	0.870163	0.994	0.961	0	n1	DSC2
0	0.863879	0.998	0.982	0	n1	TACSTD2
0	0.854916	0.982	0.769	0	n1	GRHL1
0	0.852786	0.969	0.887	0	n1	DIO2
0	0.851068	1	0.983	0	n1	PERP
0	0.850424	0.942	0.714	0	n1	HEPHL1
0	0.84343	0.981	0.923	0	n1	PPIF
0	0.842677	0.924	0.665	0	n1	KRT78
0	0.835603	0.969	0.795	0	n1	HSPB8
0	0.828316	0.938	0.614	0	n1	BICDL2
0	0.812459	0.99	0.903	0	n1	CARHSP1
0	0.809242	0.916	0.607	0	n1	SPRR4
0	0.808234	0.938	0.83	0	n1	KRT4
0	0.802324	0.931	0.673	0	n1	ATG9B
0	0.793098	0.966	0.827	0	n1	STEAP4
0	0.785401	0.897	0.646	0	n1	KPRP
0	0.784855	0.977	0.904	0	n1	MXD1
0	0.783777	0.989	0.917	0	n1	SDCBP2
0	0.783169	0.93	0.658	0	n1	CLDN7
0	0.775676	0.973	0.823	0	n1	TMEM40
0	0.771338	0.893	0.673	0	n1	LCE3A
0	0.771071	0.97	0.814	0	n1	QSOX1
0	0.769471	0.918	0.581	0	n1	S100A7A
0	0.768823	0.991	0.912	0	n1	ZNF185
0	0.768732	0.897	0.697	0	n1	SPNS2
0	0.76788	0.939	0.645	0	n1	FAM43A
0	0.766608	0.888	0.611	0	n1	LY6G6C
0	0.765507	0.963	0.817	0	n1	SULT2B1
0	0.76423	0.933	0.71	0	n1	WFDC5
0	0.754495	0.997	0.965	0	n1	DSG3
0	0.744319	0.956	0.711	0	n1	SERPINB13
0	0.713497	0.979	0.845	0	n1	SAMD9
0	0.704999	0.988	0.919	0	n1	DUSP1
0	0.703777	0.933	0.695	0	n1	TTC9
0	0.702304	0.883	0.624	0	n1	RPTN
0	0.687127	0.959	0.829	0	n1	SDR9C7
0	0.677624	0.913	0.759	0	n1	GSDMA
0	0.673497	0.982	0.856	0	n1	GLTP
0	0.671381	0.996	0.972	0	n1	KLK8
0	0.663507	0.961	0.739	0	n1	CERS3
0	0.654188	0.963	0.836	0	n1	YOD1
0	0.653054	0.96	0.798	0	n1	PLA2G2F
0	0.642733	0.957	0.818	0	n1	DUOX2
0	0.637026	0.931	0.683	0	n1	CXCL8
0	0.631183	0.925	0.666	0	n1	PGLYRP4
0	0.626675	0.956	0.725	0	n1	RNF222
0	0.605307	0.95	0.786	0	n1	CEACAM1
0	0.599048	0.89	0.467	0	n1	SCNN1A
0	0.593104	0.868	0.574	0	n1	SERPINB7
0	0.581845	0.905	0.672	0	n1	LRG1
0	0.576927	0.875	0.526	0	n1	PLBD1
0	0.576379	0.865	0.552	0	n1	ALOX12B
0	0.561184	0.951	0.727	0	n1	CCNG2
0	0.560728	0.858	0.562	0	n1	POF1B
0	0.55652	0.908	0.775	0	n1	TMEM45B
0	0.551457	0.886	0.605	0	n1	PCDH1
0	0.538929	0.949	0.768	0	n1	AMPD3
0	0.530335	0.905	0.643	0	n1	FUT3
0	0.527898	0.943	0.688	0	n1	CCL20
0	0.524528	0.895	0.679	0	n1	CD177
0	0.52194	0.924	0.747	0	n1	SLC5A1
0	0.498644	0.915	0.603	0	n1	EHF
0	0.494412	0.937	0.853	0	n1	TGM5
0	0.491398	0.96	0.729	0	n1	TTC22
0	0.489595	0.835	0.499	0	n1	EPN3
0	0.489486	0.946	0.823	0	n1	DUOXA2
0	0.481587	0.919	0.635	0	n1	AC004816.1
0	0.473111	0.88	0.627	0	n1	DGAT2
0	0.446938	0.914	0.811	0	n1	IL23A
0	0.435209	0.825	0.582	0	n1	ATP6V1C2
0	0.424139	0.837	0.557	0	n1	TPRG1
0	0.405043	0.91	0.842	0	n1	ENDOU
0	0.397221	0.876	0.65	0	n1	ABHD17B
0	0.386344	0.91	0.708	0	n1	SMIM5
0	0.371595	0.905	0.757	0	n1	CLCA4
0	0.343547	0.956	0.813	0	n1	HCAR3
0	0.341247	0.866	0.743	0	n1	C1orf68
0	0.330723	0.906	0.621	0	n1	NOD2
0	0.329441	0.922	0.807	0	n1	TMPRSS11A
0	0.325455	0.922	0.733	0	n1	HS3ST1
0	0.319956	0.943	0.841	0	n1	PPP1R3C
0	0.319148	0.794	0.589	0	n1	PLA2G4D
0	0.313789	0.907	0.709	0	n1	PLAT
0	0.307818	0.826	0.69	0	n1	EPHX3
0	0.306836	0.807	0.575	0	n1	CLDN17
0	0.30667	0.815	0.581	0	n1	VSIG8
0	0.306513	0.956	0.91	0	n1	BAMBI
0	0.300932	0.926	0.762	0	n1	PAX9
0	0.285499	0.892	0.8	0	n1	TMPRSS2
0	0.267709	0.908	0.735	0	n1	SLC26A9
0	0.263355	0.856	0.559	0	n1	GGT6
0	0.261657	0.798	0.564	0	n1	AL355312.4
0	0.258931	0.848	0.547	0	n1	ZDHHC21
1.1e-305	0.618923	0.96	0.799	2.2e-302	n1	TOM1
1.28e-304	0.254331	0.918	0.826	2.57e-301	n1	CYP2C18
3.68e-304	0.597987	0.918	0.648	7.36e-301	n1	LMO7
4.22e-302	0.531596	0.868	0.6	8.44e-299	n1	RDH10
9.55e-302	0.348238	0.814	0.621	1.91e-298	n1	ACP7
1.44e-299	0.297201	0.785	0.61	2.89e-296	n1	TREX2
1.45e-299	0.433686	0.806	0.438	2.9e-296	n1	MPZL3
3.34e-298	0.639047	0.961	0.84	6.68e-295	n1	C6orf132
3.78e-298	0.567603	0.838	0.552	7.57e-295	n1	FCHSD1
2.5e-297	0.564521	1	0.995	4.99e-294	n1	LYPD3
7.14e-296	0.339618	0.848	0.453	1.43e-292	n1	FBXO32
1.25e-295	0.641752	0.959	0.817	2.49e-292	n1	UGCG
6.63e-295	0.64722	0.959	0.826	1.33e-291	n1	CLDN4
4.52e-293	0.360901	0.932	0.803	9.05e-290	n1	GPSM1
1.05e-291	0.429113	0.965	0.879	2.1e-288	n1	DUSP5
1.34e-291	0.605382	0.945	0.798	2.68e-288	n1	PIM1
1.77e-291	0.257256	0.778	0.585	3.54e-288	n1	SCNN1B
4.93e-289	0.80632	0.914	0.775	9.86e-286	n1	C15orf48
7.22e-289	0.338327	0.846	0.512	1.44e-285	n1	SERPINA3
1.79e-286	0.443542	0.899	0.692	3.57e-283	n1	RAB11FIP1
1.42e-285	0.348689	0.874	0.678	2.84e-282	n1	RASAL1
4.58e-285	0.770897	0.981	0.889	9.15e-282	n1	KRT1
2.09e-281	0.748904	0.987	0.905	4.17e-278	n1	NFKBIA
5.4e-281	0.619921	0.955	0.756	1.08e-277	n1	GJB6
1.53e-280	0.541555	0.969	0.798	3.06e-277	n1	TNFAIP2
3.76e-278	0.3129	0.841	0.653	7.52e-275	n1	PSCA
4.89e-278	0.68961	0.99	0.925	9.79e-275	n1	ZFP36
2.23e-277	0.422277	0.821	0.532	4.46e-274	n1	LIPE-AS1
1.03e-276	0.290308	0.858	0.591	2.07e-273	n1	NDRG4
1.49e-276	0.356594	0.96	0.895	2.99e-273	n1	NUAK2
3.78e-276	0.455504	0.948	0.777	7.56e-273	n1	TMPRSS4
2.46e-274	0.479734	0.894	0.703	4.91e-271	n1	ABCA12
3.26e-272	0.545339	0.97	0.872	6.52e-269	n1	C1orf116
6.49e-272	0.66017	0.98	0.876	1.3e-268	n1	C4orf3
1.19e-267	0.647357	0.941	0.774	2.37e-264	n1	ALDH3B2
1.36e-267	0.32705	0.882	0.681	2.73e-264	n1	ADGRL2
6.15e-266	0.307271	0.848	0.532	1.23e-262	n1	UBL3
8.93e-266	0.303298	0.92	0.739	1.79e-262	n1	DAPP1
1.34e-264	0.662352	0.967	0.833	2.68e-261	n1	C10orf99
2.2e-264	0.677048	0.982	0.908	4.41e-261	n1	METRNL
6.16e-264	0.294479	0.903	0.85	1.23e-260	n1	RNF223
8.85e-262	0.554603	0.904	0.734	1.77e-258	n1	BNIP3L
6.81e-261	0.604994	0.971	0.854	1.36e-257	n1	RAB10
1.81e-260	0.605735	0.97	0.852	3.63e-257	n1	ADM
3.18e-259	0.508836	0.979	0.885	6.37e-256	n1	MX2
4.55e-257	0.555326	0.989	0.958	9.09e-254	n1	EPHA2
4.85e-256	0.562793	0.981	0.854	9.7e-253	n1	PLA2G4E
3.49e-255	0.366891	0.958	0.819	6.97e-252	n1	ARNTL2
7.15e-255	0.456719	0.941	0.758	1.43e-251	n1	CRYBG2
1.57e-254	0.251591	0.813	0.556	3.13e-251	n1	ANKRD37
2.19e-253	0.276267	0.902	0.716	4.38e-250	n1	FBXW11
2.26e-253	0.342443	0.791	0.582	4.52e-250	n1	PRSS3
1.2e-249	0.860891	0.95	0.848	2.4e-246	n1	CTSV
5.41e-248	0.601018	0.979	0.883	1.08e-244	n1	PITX1
1.76e-247	0.438999	0.875	0.725	3.52e-244	n1	ALDH1A3
2.3e-246	0.611314	0.995	0.938	4.61e-243	n1	CALML3
4.68e-246	0.284359	0.858	0.655	9.35e-243	n1	XDH
8.67e-245	0.494311	0.983	0.956	1.73e-241	n1	CD55
1.23e-244	0.295328	0.818	0.569	2.47e-241	n1	ZDHHC13
1.2e-242	0.343327	0.856	0.584	2.41e-239	n1	PRDM1
3.89e-242	0.612931	0.935	0.81	7.77e-239	n1	CPA4
8.09e-242	0.333933	0.854	0.529	1.62e-238	n1	TST
4.49e-241	0.471191	0.949	0.911	8.98e-238	n1	HMOX1
9.03e-239	0.343867	0.937	0.761	1.81e-235	n1	CMPK2
3.36e-237	0.481397	0.958	0.791	6.72e-234	n1	NECTIN4
6.43e-237	0.464839	0.906	0.708	1.29e-233	n1	TGFA
1.71e-235	0.387355	0.905	0.774	3.42e-232	n1	ARRDC4
1.98e-233	0.575611	0.951	0.74	3.97e-230	n1	TNIP1
5.91e-232	0.364829	0.804	0.589	1.18e-228	n1	ALOXE3
1.58e-230	0.28195	0.758	0.463	3.17e-227	n1	MB
2.3e-230	0.483853	0.981	0.924	4.61e-227	n1	GPRC5A
4.26e-227	0.30376	1	1	8.53e-224	n1	KRT17
6.15e-227	0.49283	0.965	0.853	1.23e-223	n1	MBOAT2
4.98e-226	0.318127	0.894	0.786	9.95e-223	n1	CRB3
2.2e-224	0.541447	0.804	0.539	4.39e-221	n1	CEACAM6
1.99e-223	0.325854	0.788	0.617	3.98e-220	n1	PNLIPRP3
2.52e-223	0.428415	0.949	0.85	5.04e-220	n1	SLC28A3
1.07e-222	0.408449	0.883	0.702	2.14e-219	n1	GPX3
4.57e-220	0.499882	0.869	0.651	9.14e-217	n1	SERPINB4
3.15e-216	0.531945	0.888	0.658	6.31e-213	n1	TMEM45A
7.33e-216	0.521763	0.916	0.693	1.47e-212	n1	H2AFJ
9.28e-216	0.440697	0.774	0.467	1.86e-212	n1	KRT23
2.74e-215	0.564274	0.959	0.836	5.48e-212	n1	DSG1
5.36e-213	0.278073	0.763	0.59	1.07e-209	n1	LINC02560
9.81e-212	0.551953	0.971	0.844	1.96e-208	n1	ATP1B1
2.79e-211	0.499962	0.853	0.635	5.59e-208	n1	BNIP3
3.47e-208	0.343959	0.734	0.429	6.94e-205	n1	AZGP1
4.11e-206	0.553231	0.972	0.872	8.22e-203	n1	KIFC3
2.81e-205	0.28764	0.87	0.627	5.62e-202	n1	GRB7
5.16e-205	0.519572	0.963	0.829	1.03e-201	n1	RAB25
1.32e-203	0.573572	0.968	0.839	2.64e-200	n1	UPP1
1.05e-202	0.409291	0.967	0.895	2.11e-199	n1	BHLHE40
9.7e-202	0.439776	0.902	0.714	1.94e-198	n1	NT5C3A
9.99e-202	0.356906	0.827	0.574	2e-198	n1	CRYAB
3.78e-200	0.389118	0.95	0.805	7.56e-197	n1	PPP1R15A
1.3e-199	0.494421	0.961	0.844	2.59e-196	n1	SOWAHC
2.33e-198	0.31878	0.841	0.624	4.66e-195	n1	ANKRD22
8.35e-198	0.508697	0.984	0.896	1.67e-194	n1	DUOXA1
9.04e-197	0.478123	0.995	0.958	1.81e-193	n1	FAM83A
4.68e-195	0.29855	0.781	0.495	9.36e-192	n1	TMPRSS13
1.6e-193	0.364672	0.943	0.812	3.19e-190	n1	SERPINB2
5.24e-191	0.318786	1	1	1.05e-187	n1	KRT6B
2.12e-190	0.491889	0.987	0.941	4.24e-187	n1	TMEM79
1.09e-188	0.323346	0.791	0.49	2.19e-185	n1	TMEM184A
2.72e-188	0.522108	0.961	0.877	5.44e-185	n1	OASL
6.91e-188	0.297087	0.778	0.556	1.38e-184	n1	ZNF426
2.89e-187	0.476836	1	0.994	5.78e-184	n1	AQP3
3.55e-187	0.314162	0.781	0.519	7.11e-184	n1	BNIPL
6.77e-186	0.30099	0.928	0.737	1.35e-182	n1	PLK3
1.12e-185	0.444065	0.999	0.998	2.23e-182	n1	KRT6C
1.12e-185	0.283682	0.751	0.481	2.24e-182	n1	TM7SF2
1.76e-184	0.308423	0.905	0.685	3.52e-181	n1	VWA1
2.33e-183	0.483134	0.987	0.94	4.66e-180	n1	MALL
2.3e-180	0.526742	0.82	0.624	4.6e-177	n1	HK2
1.49e-177	0.308774	0.877	0.684	2.98e-174	n1	GRHL3
1.29e-174	0.35372	0.841	0.639	2.59e-171	n1	VAT1
1.11e-171	0.439972	0.938	0.75	2.22e-168	n1	EVPL
4.01e-171	0.251654	0.847	0.703	8.01e-168	n1	MYO5B
1.5e-169	0.429993	0.976	0.923	3.01e-166	n1	SDR16C5
5.49e-169	0.32603	0.804	0.598	1.1e-165	n1	SORT1
5.71e-169	0.380657	0.929	0.78	1.14e-165	n1	CLDN1
4.53e-166	0.251455	0.798	0.61	9.06e-163	n1	CXCL17
3.2e-164	0.320159	0.961	0.827	6.4e-161	n1	IFIH1
1.85e-161	0.453741	0.964	0.845	3.7e-158	n1	NAMPT
1.13e-159	0.3562	0.985	0.968	2.26e-156	n1	CDA
1.61e-159	0.289883	0.837	0.611	3.22e-156	n1	OVOL1
5.61e-156	0.384706	1	0.992	1.12e-152	n1	SERPINB1
1.42e-155	0.48235	0.937	0.795	2.85e-152	n1	GM2A
5.7e-154	0.378178	0.945	0.812	1.14e-150	n1	ICAM1
1.96e-152	0.270721	0.862	0.647	3.93e-149	n1	TSC22D2
3.55e-152	0.323289	0.862	0.657	7.09e-149	n1	CREG1
2.48e-151	0.472389	0.932	0.798	4.95e-148	n1	ADIRF
6.3e-150	0.289914	0.938	0.871	1.26e-146	n1	ABHD17C
3.95e-148	0.38524	0.979	0.878	7.9e-145	n1	TNFSF10
3.6e-147	0.255356	0.898	0.812	7.19e-144	n1	PLA2G3
7.33e-145	0.547632	0.961	0.846	1.47e-141	n1	GLUL
1.57e-141	0.3611	0.946	0.869	3.14e-138	n1	LGALSL
9.46e-141	0.277624	0.902	0.66	1.89e-137	n1	HMGCS1
6.47e-137	0.316018	0.933	0.801	1.29e-133	n1	CD68
2.47e-135	0.370932	0.923	0.762	4.94e-132	n1	MPZL2
1.35e-133	0.38276	0.982	0.949	2.69e-130	n1	CITED4
6.06e-133	0.268365	0.96	0.894	1.21e-129	n1	MAST4
1.52e-132	0.292282	0.906	0.763	3.04e-129	n1	CES2
3.42e-131	0.283573	0.959	0.829	6.84e-128	n1	HELZ2
3.81e-129	0.313671	0.956	0.856	7.63e-126	n1	IL13RA1
6.17e-129	0.295249	0.708	0.487	1.23e-125	n1	RNF39
8.26e-128	0.271012	0.838	0.678	1.65e-124	n1	TOB1
9.05e-128	0.423022	0.99	0.97	1.81e-124	n1	TM4SF1
1.99e-126	0.379273	0.966	0.84	3.97e-123	n1	ID1
2.11e-126	0.271815	0.719	0.646	4.22e-123	n1	CYP4F22
2.65e-124	0.274273	0.87	0.688	5.3e-121	n1	ZFAND6
4.23e-121	0.316349	0.904	0.81	8.46e-118	n1	STAT3
1.29e-116	0.395626	0.998	0.976	2.58e-113	n1	S100A14
2.85e-116	0.410347	0.909	0.767	5.7e-113	n1	DDIT4
7.47e-112	0.297139	0.949	0.83	1.49e-108	n1	MARCKSL1
3.88e-110	0.317992	0.896	0.791	7.75e-107	n1	CTNNBIP1
2.95e-109	0.261028	0.829	0.746	5.9e-106	n1	AVPI1
2.51e-107	0.286948	0.901	0.723	5.02e-104	n1	CDH1
2.53e-105	0.264936	0.845	0.606	5.06e-102	n1	UPK3BL1
5.74e-105	0.285864	0.887	0.729	1.15e-101	n1	SLC27A4
1.62e-104	0.315788	0.979	0.934	3.25e-101	n1	ELOVL1
1.66e-102	0.309642	0.923	0.816	3.33e-99	n1	MAP1LC3B
1.71e-102	0.284224	0.947	0.825	3.41e-99	n1	MAL2
4.26e-102	0.428079	0.967	0.867	8.52e-99	n1	SOD2
7.33e-95	0.260764	0.959	0.855	1.47e-91	n1	IER3
7.05e-93	0.252984	0.741	0.543	1.41e-89	n1	GBA
4.24e-88	0.26419	0.985	0.965	8.48e-85	n1	KLF4
1.02e-85	0.300913	0.992	0.966	2.04e-82	n1	CDKN1A
3.52e-83	0.264982	0.822	0.62	7.05e-80	n1	HEBP2
1.38e-82	0.271417	0.931	0.815	2.76e-79	n1	MUC1
2.83e-81	0.278515	0.653	0.493	5.66e-78	n1	SPRR5
2.55e-64	0.63253	0.75	0.629	5.1e-61	n1	HBB
6.96e-23	0.456043	0.79	0.709	1.39e-19	n1	HBA1

## Sheet: Figure 2f
Pathway	Pval	adjPval	qval	FC
REACTOME_FORMATION_OF_THE_CORNIFIED_ENVELOPE	7.31e-198	6.51e-194	13.8992	41.5889
REACTOME_KERATINIZATION	7.31e-198	6.51e-194	13.8992	41.6014
GOBP_EPIDERMAL_CELL_DIFFERENTIATION	1.41e-194	1.25e-190	13.7805	37.2593
GOBP_EPIDERMIS_DEVELOPMENT	6.01e-193	5.35e-189	13.7212	38.9071
GOBP_KERATINOCYTE_DIFFERENTIATION	2.53e-191	2.25e-187	13.6619	34.6902
GOBP_SKIN_DEVELOPMENT	4.28e-188	3.81e-184	13.5432	36.4302
GOCC_CORNIFIED_ENVELOPE	4.28e-188	3.81e-184	13.5432	29.7638
GOBP_ANTIMICROBIAL_HUMORAL_RESPONSE	1.01e-181	8.99e-178	13.3059	12.5397
GOBP_PEPTIDE_CROSS_LINKING	1.01e-181	8.99e-178	13.3059	13.6174
GOBP_KERATINIZATION	3.8e-180	3.39e-176	13.2465	27.4466
GOBP_HUMORAL_IMMUNE_RESPONSE	5.14e-177	4.58e-173	13.1278	10.9881
GOBP_DEFENSE_RESPONSE_TO_BACTERIUM	1.85e-175	1.64e-171	13.0685	17.3785
GOBP_ANTIMICROBIAL_HUMORAL_IMMUNE_RESPONSE_MEDIATED_BY_ANTIMICROBIAL_PEPTIDE	2.61e-169	2.33e-165	12.831	8.35826
REACTOME_ANTIMICROBIAL_PEPTIDES	8.66e-168	7.71e-164	12.7716	10.0726
GOBP_NEGATIVE_REGULATION_OF_PEPTIDASE_ACTIVITY	2.83e-166	2.51e-162	12.7122	10.342
GOCC_VESICLE_LUMEN	2.86e-163	2.55e-159	12.5934	5.26092
REACTOME_NEUTROPHIL_DEGRANULATION	2.86e-163	2.55e-159	12.5934	13.5533
GOBP_REGULATION_OF_PEPTIDASE_ACTIVITY	8.91e-162	7.93e-158	12.534	11.218
GOBP_NEGATIVE_REGULATION_OF_PROTEOLYSIS	7.1e-156	6.31e-152	12.2963	8.93629
GOCC_COLLAGEN_CONTAINING_EXTRACELLULAR_MATRIX	7.1e-156	6.31e-152	12.2963	-12.7605
GOMF_PEPTIDASE_REGULATOR_ACTIVITY	7.1e-156	6.31e-152	12.2963	9.02808
GOBP_NEGATIVE_REGULATION_OF_HYDROLASE_ACTIVITY	2.04e-154	1.81e-150	12.2369	11.4978
GOMF_ENZYME_INHIBITOR_ACTIVITY	5.75e-153	5.12e-149	12.1775	8.47638
WP_VITAMIN_D_RECEPTOR_PATHWAY	5.75e-153	5.12e-149	12.1775	8.67889
GOMF_STRUCTURAL_CONSTITUENT_OF_SKIN_EPIDERMIS	4.38e-150	3.89e-146	12.0586	7.26771
GOBP_ANTIBACTERIAL_HUMORAL_RESPONSE	1.18e-148	1.05e-144	11.9991	7.26315
GOBP_CELL_CHEMOTAXIS	1.18e-148	1.05e-144	11.9991	4.03196
GOBP_GRANULOCYTE_CHEMOTAXIS	3.12e-147	2.78e-143	11.9397	4.66834
GOBP_LEUKOCYTE_MIGRATION	2.09e-144	1.86e-140	11.8208	2.95746
GOBP_LEUKOCYTE_CHEMOTAXIS	5.28e-143	4.7e-139	11.7613	3.2904
GOMF_SIGNALING_RECEPTOR_REGULATOR_ACTIVITY	5.28e-143	4.7e-139	11.7613	3.69602
GOBP_SEQUESTERING_OF_METAL_ION	1.31e-141	1.17e-137	11.7018	4.26558
GOMF_ENDOPEPTIDASE_REGULATOR_ACTIVITY	3.21e-140	2.86e-136	11.6423	9.39164
GOBP_MONONUCLEAR_CELL_MIGRATION	1.83e-137	1.63e-133	11.5233	2.45761
GOBP_POSITIVE_REGULATION_OF_RESPONSE_TO_EXTERNAL_STIMULUS	1.83e-137	1.63e-133	11.5233	4.88759
GOBP_RESPONSE_TO_MOLECULE_OF_BACTERIAL_ORIGIN	9.82e-135	8.74e-131	11.4043	8.36193
GOBP_GRANULOCYTE_MIGRATION	2.22e-133	1.97e-129	11.3448	4.71317
GOMF_CALCIUM_DEPENDENT_PROTEIN_BINDING	2.22e-133	1.97e-129	11.3448	8.10182
GOBP_DEFENSE_RESPONSE_TO_FUNGUS	4.93e-132	4.39e-128	11.2853	5.11847
GOMF_ENDOPEPTIDASE_ACTIVITY	4.93e-132	4.39e-128	11.2853	8.92227
GOBP_POSITIVE_REGULATION_OF_DEFENSE_RESPONSE	1.08e-130	9.61e-127	11.2258	4.86042
GOBP_WOUND_HEALING	1.08e-130	9.61e-127	11.2258	0.0878949
GOMF_SERINE_TYPE_ENDOPEPTIDASE_INHIBITOR_ACTIVITY	1.08e-130	9.61e-127	11.2258	8.27949
HALLMARK_KRAS_SIGNALING_DN	1.08e-130	9.61e-127	11.2258	9.30013
GOMF_SERINE_HYDROLASE_ACTIVITY	2.32e-129	2.07e-125	11.1662	9.82904
GOBP_RESPONSE_TO_FUNGUS	4.93e-128	4.38e-124	11.1067	5.01537
REACTOME_REGULATION_OF_TLR_BY_ENDOGENOUS_LIGAND	4.93e-128	4.38e-124	11.1067	1.87884
GOBP_EXTERNAL_ENCAPSULATING_STRUCTURE_ORGANIZATION	1.03e-126	9.14e-123	11.0471	-5.16089
GOBP_MODULATION_OF_PROCESS_OF_ANOTHER_ORGANISM	1.03e-126	9.14e-123	11.0471	2.7349
GOCC_ANCHORED_COMPONENT_OF_MEMBRANE	1.03e-126	9.14e-123	11.0471	7.75537
GOMF_PROTEASE_BINDING	1.03e-126	9.14e-123	11.0471	3.25949
GOBP_CHRONIC_INFLAMMATORY_RESPONSE	2.11e-125	1.88e-121	10.9876	1.96401
GOMF_RAGE_RECEPTOR_BINDING	2.11e-125	1.88e-121	10.9876	4.52252
WP_HAIR_FOLLICLE_DEVELOPMENT_CYTODIFFERENTIATION_PART_3_OF_3	2.11e-125	1.88e-121	10.9876	6.97424
GOBP_REGULATION_OF_INFLAMMATORY_RESPONSE	4.26e-124	3.79e-120	10.928	6.45104
REACTOME_IRAK4_DEFICIENCY_TLR2_4	4.26e-124	3.79e-120	10.928	2.1747
WP_BURN_WOUND_HEALING	4.26e-124	3.79e-120	10.928	-1.98803
GOBP_MULTICELLULAR_ORGANISMAL_HOMEOSTASIS	8.47e-123	7.54e-119	10.8684	7.51604
GOMF_CADHERIN_BINDING	8.47e-123	7.54e-119	10.8684	-0.522376
GOBP_EPITHELIAL_CELL_PROLIFERATION	1.66e-121	1.48e-117	10.8088	2.45405
GOBP_LEUKOCYTE_MIGRATION_INVOLVED_IN_INFLAMMATORY_RESPONSE	1.66e-121	1.48e-117	10.8088	2.15529
GOBP_MYELOID_LEUKOCYTE_MIGRATION	1.66e-121	1.48e-117	10.8088	3.28393
GOBP_NEUTROPHIL_MIGRATION	1.66e-121	1.48e-117	10.8088	2.11472
GOMF_LONG_CHAIN_FATTY_ACID_BINDING	3.19e-120	2.84e-116	10.7493	2.61164
GOBP_POSITIVE_REGULATION_OF_PEPTIDASE_ACTIVITY	6.05e-119	5.39e-115	10.6897	1.6584
HALLMARK_ESTROGEN_RESPONSE_LATE	6.05e-119	5.39e-115	10.6897	8.21061
GOBP_LEUKOCYTE_AGGREGATION	1.13e-117	1e-113	10.6301	1.86274
GOCC_CELL_CELL_JUNCTION	1.13e-117	1e-113	10.6301	10.112
REACTOME_SIGNALING_BY_INTERLEUKINS	1.13e-117	1e-113	10.6301	-1.6899
GOBP_INTRINSIC_APOPTOTIC_SIGNALING_PATHWAY	2.07e-116	1.84e-112	10.5704	1.26375
GOBP_REGULATION_OF_DNA_BINDING_TRANSCRIPTION_FACTOR_ACTIVITY	2.07e-116	1.84e-112	10.5704	1.69359
GOBP_MONOCYTE_CHEMOTAXIS	3.74e-115	3.33e-111	10.5108	2.86961
GOBP_POSITIVE_REGULATION_OF_INFLAMMATORY_RESPONSE	3.74e-115	3.33e-111	10.5108	4.0995
GOBP_POSITIVE_REGULATION_OF_MAPK_CASCADE	3.74e-115	3.33e-111	10.5108	-0.965904
GOBP_PROTEIN_NITROSYLATION	3.74e-115	3.33e-111	10.5108	1.90615
GOBP_POSITIVE_REGULATION_OF_DNA_BINDING_TRANSCRIPTION_FACTOR_ACTIVITY	6.66e-114	5.92e-110	10.4512	2.2202
GOCC_APICAL_PLASMA_MEMBRANE	6.66e-114	5.92e-110	10.4512	6.40318
GOBP_ZINC_ION_HOMEOSTASIS	1.16e-112	1.04e-108	10.3916	0.759828
GOMF_TOLL_LIKE_RECEPTOR_BINDING	1.16e-112	1.04e-108	10.3916	2.55603
REACTOME_TOLL_LIKE_RECEPTOR_CASCADES	1.16e-112	1.04e-108	10.3916	3.89617
GOBP_NEUTROPHIL_CHEMOTAXIS	2.01e-111	1.79e-107	10.3319	2.04114
GOCC_FICOLIN_1_RICH_GRANULE_LUMEN	2.01e-111	1.79e-107	10.3319	-0.693319
GOCC_INTERMEDIATE_FILAMENT_CYTOSKELETON	2.01e-111	1.79e-107	10.3319	9.20624
GOMF_CYTOKINE_ACTIVITY	2.01e-111	1.79e-107	10.3319	2.51975
GOMF_FATTY_ACID_BINDING	2.01e-111	1.79e-107	10.3319	2.5634
GOBP_CELLULAR_TRANSITION_METAL_ION_HOMEOSTASIS	3.4e-110	3.03e-106	10.2723	1.54919
GOBP_PROTEIN_MATURATION	3.4e-110	3.03e-106	10.2723	-0.980121
GOBP_PROTEIN_PROCESSING	3.4e-110	3.03e-106	10.2723	1.1605
GOCC_CELL_SUBSTRATE_JUNCTION	3.4e-110	3.03e-106	10.2723	-16.413
GOBP_CELL_KILLING	5.67e-109	5.05e-105	10.2126	1.30628
GOBP_RESPONSE_TO_OXIDATIVE_STRESS	5.67e-109	5.05e-105	10.2126	0.705192
GOBP_TRANSITION_METAL_ION_HOMEOSTASIS	5.67e-109	5.05e-105	10.2126	1.27087
REACTOME_TOLL_LIKE_RECEPTOR_TLR1_TLR2_CASCADE	5.67e-109	5.05e-105	10.2126	3.81389
GOBP_MAINTENANCE_OF_LOCATION	9.31e-108	8.29e-104	10.1529	3.19838
REACTOME_DISEASES_OF_IMMUNE_SYSTEM	9.31e-108	8.29e-104	10.1529	2.21334
GOBP_ASTROCYTE_DEVELOPMENT	1.5e-106	1.34e-102	10.0932	1.38016
GOBP_CELLULAR_COMPONENT_DISASSEMBLY	1.5e-106	1.34e-102	10.0932	-0.493597
GOBP_DEFENSE_RESPONSE_TO_GRAM_NEGATIVE_BACTERIUM	1.5e-106	1.34e-102	10.0932	3.21893
GOBP_POSITIVE_REGULATION_OF_APOPTOTIC_SIGNALING_PATHWAY	1.5e-106	1.34e-102	10.0932	-0.779869
GOBP_POSITIVE_REGULATION_OF_GROWTH	1.5e-106	1.34e-102	10.0932	4.12125
GOCC_FICOLIN_1_RICH_GRANULE	1.5e-106	1.34e-102	10.0932	1.38053
GOBP_MAINTENANCE_OF_LOCATION_IN_CELL	2.39e-105	2.13e-101	10.0335	0.906683
GOBP_REGULATION_OF_PROTEIN_SERINE_THREONINE_KINASE_ACTIVITY	2.39e-105	2.13e-101	10.0335	0.202706
GOMF_CYSTEINE_TYPE_ENDOPEPTIDASE_INHIBITOR_ACTIVITY	2.39e-105	2.13e-101	10.0335	4.74472
GOBP_LEUKOCYTE_CELL_CELL_ADHESION	3.74e-104	3.33e-100	9.97384	0.994582
GOBP_REGULATION_OF_IMMUNE_EFFECTOR_PROCESS	3.74e-104	3.33e-100	9.97384	2.43751
GOCC_INTERMEDIATE_FILAMENT	3.74e-104	3.33e-100	9.97384	7.5399
GOMF_MONOCARBOXYLIC_ACID_BINDING	3.74e-104	3.33e-100	9.97384	1.90271
GOBP_ASTROCYTE_DIFFERENTIATION	5.77e-103	5.13e-99	9.91412	1.40462
REACTOME_RHO_GTPASES_ACTIVATE_NADPH_OXIDASES	5.77e-103	5.13e-99	9.91412	2.52701
GOBP_POSITIVE_REGULATION_OF_CELL_ADHESION	8.74e-102	7.78e-98	9.8544	-4.80954
GOBP_POSITIVE_REGULATION_OF_NF_KAPPAB_TRANSCRIPTION_FACTOR_ACTIVITY	8.74e-102	7.78e-98	9.8544	2.85279
GOBP_REGULATION_OF_BINDING	8.74e-102	7.78e-98	9.8544	-1.99554
GOBP_REPRODUCTIVE_SYSTEM_DEVELOPMENT	8.74e-102	7.78e-98	9.8544	0.276372
GOBP_VIRAL_LIFE_CYCLE	8.74e-102	7.78e-98	9.8544	0.769983
GOBP_VIRAL_PROCESS	8.74e-102	7.78e-98	9.8544	-0.346345
GOCC_APICAL_PART_OF_CELL	8.74e-102	7.78e-98	9.8544	6.22298
REACTOME_INFLUENZA_INFECTION	8.74e-102	7.78e-98	9.8544	-19.7005
GOBP_REGULATION_OF_PROTEIN_BINDING	1.3e-100	1.16e-96	9.79467	-0.504515
GOBP_ACTIVATION_OF_CYSTEINE_TYPE_ENDOPEPTIDASE_ACTIVITY_INVOLVED_IN_APOPTOTIC_PROCESS	1.91e-99	1.7e-95	9.73492	1.27733
GOBP_REGULATION_OF_CELL_CELL_ADHESION	1.91e-99	1.7e-95	9.73492	1.33912
GOBP_REGULATION_OF_CYSTEINE_TYPE_ENDOPEPTIDASE_ACTIVITY	1.91e-99	1.7e-95	9.73492	0.477039
GOBP_REGULATION_OF_INTRINSIC_APOPTOTIC_SIGNALING_PATHWAY	1.91e-99	1.7e-95	9.73492	-0.453266
HALLMARK_COMPLEMENT	1.91e-99	1.7e-95	9.73492	2.07366
REACTOME_EXTRACELLULAR_MATRIX_ORGANIZATION	1.91e-99	1.7e-95	9.73492	-15.2495
GOBP_KERATINOCYTE_PROLIFERATION	2.77e-98	2.46e-94	9.67517	4.37916
GOBP_NEGATIVE_REGULATION_OF_RESPONSE_TO_EXTERNAL_STIMULUS	2.77e-98	2.46e-94	9.67517	1.06122
GOBP_PEPTIDYL_CYSTEINE_MODIFICATION	2.77e-98	2.46e-94	9.67517	1.82193
GOBP_POSITIVE_REGULATION_OF_PROTEOLYSIS	2.77e-98	2.46e-94	9.67517	0.477396
GOBP_REGULATION_OF_BODY_FLUID_LEVELS	2.77e-98	2.46e-94	9.67517	0.0716542
GOCC_RIBOSOMAL_SUBUNIT	2.77e-98	2.46e-94	9.67517	-20.8233
GOBP_REGULATION_OF_LEUKOCYTE_MIGRATION	3.93e-97	3.5e-93	9.6154	1.32636
GOBP_RESPONSE_TO_INORGANIC_SUBSTANCE	3.93e-97	3.5e-93	9.6154	-3.42562
GOBP_T_CELL_ACTIVATION	3.93e-97	3.5e-93	9.6154	-3.05008
GOCC_BASAL_PART_OF_CELL	3.93e-97	3.5e-93	9.6154	3.32846
GOCC_RIBOSOME	3.93e-97	3.5e-93	9.6154	-21.5663
GOCC_VACUOLAR_LUMEN	3.93e-97	3.5e-93	9.6154	1.06577
GOMF_ORGANIC_ACID_BINDING	3.93e-97	3.5e-93	9.6154	1.99575
GOMF_SIGNALING_RECEPTOR_INHIBITOR_ACTIVITY	3.93e-97	3.5e-93	9.6154	2.59299
GOMF_TUBULIN_BINDING	3.93e-97	3.5e-93	9.6154	2.23957
HALLMARK_IL2_STAT5_SIGNALING	3.93e-97	3.5e-93	9.6154	0.959156
REACTOME_EUKARYOTIC_TRANSLATION_ELONGATION	3.93e-97	3.5e-93	9.6154	-18.5138
GOBP_DIVALENT_INORGANIC_CATION_HOMEOSTASIS	5.5e-96	4.9e-92	9.55562	-0.299595
GOBP_REGENERATION	5.5e-96	4.9e-92	9.55562	2.65875
GOBP_REGULATION_OF_APOPTOTIC_SIGNALING_PATHWAY	5.5e-96	4.9e-92	9.55562	-2.34359
GOBP_REGULATION_OF_MAP_KINASE_ACTIVITY	5.5e-96	4.9e-92	9.55562	1.96294
GOBP_RESPONSE_TO_REACTIVE_OXYGEN_SPECIES	5.5e-96	4.9e-92	9.55562	0.926583
GOCC_CYTOSOLIC_RIBOSOME	5.5e-96	4.9e-92	9.55562	-16.8678
GOBP_CELL_GROWTH	7.58e-95	6.75e-91	9.49584	-0.955298
GOBP_KILLING_OF_CELLS_OF_ANOTHER_ORGANISM	7.58e-95	6.75e-91	9.49584	2.40474
GOBP_NEGATIVE_REGULATION_OF_LOCOMOTION	7.58e-95	6.75e-91	9.49584	-0.940297
GOBP_POSITIVE_REGULATION_OF_INTRINSIC_APOPTOTIC_SIGNALING_PATHWAY	7.58e-95	6.75e-91	9.49584	0.148398
GOBP_POSITIVE_REGULATION_OF_KINASE_ACTIVITY	7.58e-95	6.75e-91	9.49584	-2.23946
GOBP_POSITIVE_REGULATION_OF_PROTEIN_SERINE_THREONINE_KINASE_ACTIVITY	7.58e-95	6.75e-91	9.49584	0.478623
GOBP_RESPONSE_TO_XENOBIOTIC_STIMULUS	7.58e-95	6.75e-91	9.49584	-3.37815
GOCC_LAMELLAR_BODY	7.58e-95	6.75e-91	9.49584	4.80313
GOMF_CARBOXYLIC_ACID_BINDING	7.58e-95	6.75e-91	9.49584	0.859299
GOMF_MICROTUBULE_BINDING	7.58e-95	6.75e-91	9.49584	3.63946
GOBP_LYMPHOCYTE_MIGRATION	1.03e-93	9.15e-90	9.43604	0.816884
GOBP_RESPONSE_TO_TOXIC_SUBSTANCE	1.03e-93	9.15e-90	9.43604	-0.797591
HALLMARK_ESTROGEN_RESPONSE_EARLY	1.03e-93	9.15e-90	9.43604	7.96463
GOBP_ANION_TRANSPORT	1.37e-92	1.22e-88	9.37622	2.01775
GOBP_UROGENITAL_SYSTEM_DEVELOPMENT	1.37e-92	1.22e-88	9.37622	-1.85901
GOMF_CYTOKINE_RECEPTOR_BINDING	1.37e-92	1.22e-88	9.37622	3.81733
GOBP_AMEBOIDAL_TYPE_CELL_MIGRATION	1.8e-91	1.6e-87	9.3164	-1.40035
GOBP_CYTOKINE_MEDIATED_SIGNALING_PATHWAY	1.8e-91	1.6e-87	9.3164	1.77636
GOBP_POSITIVE_REGULATION_OF_PROTEIN_KINASE_ACTIVITY	1.8e-91	1.6e-87	9.3164	-1.86209
GOBP_REGULATION_OF_NEURON_PROJECTION_DEVELOPMENT	1.8e-91	1.6e-87	9.3164	0.465606
GOBP_REGULATION_OF_T_CELL_ACTIVATION	1.8e-91	1.6e-87	9.3164	-0.367657
GOBP_T_CELL_MIGRATION	1.8e-91	1.6e-87	9.3164	1.04127
KEGG_RIBOSOME	1.8e-91	1.6e-87	9.3164	-17.2252
REACTOME_REGULATION_OF_EXPRESSION_OF_SLITS_AND_ROBOS	1.8e-91	1.6e-87	9.3164	-20.933
GOBP_REGULATION_OF_HORMONE_LEVELS	2.33e-90	2.07e-86	9.25656	7.03382
GOBP_REGULATION_OF_LYMPHOCYTE_ACTIVATION	2.33e-90	2.07e-86	9.25656	-2.98505
GOBP_REGULATION_OF_RESPONSE_TO_BIOTIC_STIMULUS	2.33e-90	2.07e-86	9.25656	-0.221634
GOBP_RESPONSE_TO_ESTRADIOL	2.33e-90	2.07e-86	9.25656	0.720562
GOBP_RESPONSE_TO_METAL_ION	2.33e-90	2.07e-86	9.25656	-1.04727
GOBP_GLIOGENESIS	2.96e-89	2.63e-85	9.19671	1.71994
GOBP_NEGATIVE_REGULATION_OF_CELL_ADHESION	2.96e-89	2.63e-85	9.19671	0.538912
GOBP_RESPONSE_TO_OXYGEN_LEVELS	2.96e-89	2.63e-85	9.19671	1.38697
GOBP_SKELETAL_SYSTEM_DEVELOPMENT	2.96e-89	2.63e-85	9.19671	-6.59733
GOCC_BASOLATERAL_PLASMA_MEMBRANE	2.96e-89	2.63e-85	9.19671	3.06958
GOCC_KERATIN_FILAMENT	2.96e-89	2.63e-85	9.19671	5.21325
GOCC_SPECIFIC_GRANULE_LUMEN	2.96e-89	2.63e-85	9.19671	3.50494
REACTOME_CELLULAR_RESPONSE_TO_STARVATION	2.96e-89	2.63e-85	9.19671	-16.6584
REACTOME_METABOLISM_OF_AMINO_ACIDS_AND_DERIVATIVES	2.96e-89	2.63e-85	9.19671	-21.2596
REACTOME_SIGNALING_BY_ROBO_RECEPTORS	2.96e-89	2.63e-85	9.19671	-21.6419
REACTOME_SRP_DEPENDENT_COTRANSLATIONAL_PROTEIN_TARGETING_TO_MEMBRANE	2.96e-89	2.63e-85	9.19671	-18.1059
WP_CYTOPLASMIC_RIBOSOMAL_PROTEINS	2.96e-89	2.63e-85	9.19671	-16.7079
GOBP_MONONUCLEAR_CELL_DIFFERENTIATION	3.7e-88	3.3e-84	9.13685	-2.62505
GOBP_NEGATIVE_REGULATION_OF_IMMUNE_SYSTEM_PROCESS	3.7e-88	3.3e-84	9.13685	-1.47295
GOBP_NEGATIVE_REGULATION_OF_INTRACELLULAR_SIGNAL_TRANSDUCTION	3.7e-88	3.3e-84	9.13685	-1.2962
GOBP_RESPONSE_TO_STEROID_HORMONE	3.7e-88	3.3e-84	9.13685	-0.548738
GOBP_TISSUE_MIGRATION	3.7e-88	3.3e-84	9.13685	0.563076
GOCC_AZUROPHIL_GRANULE_LUMEN	3.7e-88	3.3e-84	9.13685	2.26191
GOCC_EXTERNAL_SIDE_OF_PLASMA_MEMBRANE	3.7e-88	3.3e-84	9.13685	-2.36896
REACTOME_INTERLEUKIN_4_AND_INTERLEUKIN_13_SIGNALING	3.7e-88	3.3e-84	9.13685	0.0590332
GOBP_CELL_CELL_ADHESION_VIA_PLASMA_MEMBRANE_ADHESION_MOLECULES	4.56e-87	4.06e-83	9.07698	4.96235
GOBP_ENDOTHELIAL_CELL_MIGRATION	4.56e-87	4.06e-83	9.07698	-1.34593
GOBP_MORPHOGENESIS_OF_AN_EPITHELIUM	4.56e-87	4.06e-83	9.07698	-1.37864
GOBP_NEGATIVE_REGULATION_OF_CYTOKINE_PRODUCTION	4.56e-87	4.06e-83	9.07698	2.28402
GOBP_RESPONSE_TO_RADIATION	4.56e-87	4.06e-83	9.07698	-4.37291
GOCC_SPECIFIC_GRANULE	4.56e-87	4.06e-83	9.07698	4.48117
REACTOME_ANTIGEN_PROCESSING_CROSS_PRESENTATION	4.56e-87	4.06e-83	9.07698	-2.69154
GOBP_CELL_CELL_SIGNALING_BY_WNT	5.53e-86	4.92e-82	9.01709	0.379943
GOBP_NCRNA_PROCESSING	5.53e-86	4.92e-82	9.01709	-15.3203
GOBP_POSITIVE_REGULATION_OF_CELL_GROWTH	5.53e-86	4.92e-82	9.01709	2.95989
GOBP_POSITIVE_REGULATION_OF_IMMUNE_EFFECTOR_PROCESS	5.53e-86	4.92e-82	9.01709	1.34062
GOBP_REGULATION_OF_VASCULATURE_DEVELOPMENT	5.53e-86	4.92e-82	9.01709	0.75626
GOBP_RESPONSE_TO_ZINC_ION	5.53e-86	4.92e-82	9.01709	-0.409715
GOMF_STRUCTURAL_CONSTITUENT_OF_RIBOSOME	5.53e-86	4.92e-82	9.01709	-20.4418
REACTOME_NONSENSE_MEDIATED_DECAY_NMD	5.53e-86	4.92e-82	9.01709	-17.6594
WP_IL1_AND_MEGAKARYOCYTES_IN_OBESITY	5.53e-86	4.92e-82	9.01709	0.844314
WP_VEGFAVEGFR2_SIGNALING_PATHWAY	5.53e-86	4.92e-82	9.01709	-7.57322
GOBP_NCRNA_METABOLIC_PROCESS	6.6e-85	5.87e-81	8.95719	-16.9566
GOBP_NEGATIVE_REGULATION_OF_PROTEIN_MODIFICATION_PROCESS	6.6e-85	5.87e-81	8.95719	-2.62595
GOBP_REGULATION_OF_MONONUCLEAR_CELL_MIGRATION	6.6e-85	5.87e-81	8.95719	1.16331
GOBP_WATER_HOMEOSTASIS	6.6e-85	5.87e-81	8.95719	5.96344
GOMF_MRNA_BINDING	6.6e-85	5.87e-81	8.95719	-11.611
HALLMARK_APICAL_JUNCTION	6.6e-85	5.87e-81	8.95719	-2.57904
HALLMARK_HYPOXIA	6.6e-85	5.87e-81	8.95719	2.47669
REACTOME_RESPONSE_OF_EIF2AK4_GCN2_TO_AMINO_ACID_DEFICIENCY	6.6e-85	5.87e-81	8.95719	-17.6532
REACTOME_RHO_GTPASE_EFFECTORS	6.6e-85	5.87e-81	8.95719	-1.13719
REACTOME_RRNA_PROCESSING	6.6e-85	5.87e-81	8.95719	-21.9953
REACTOME_SELENOAMINO_ACID_METABOLISM	6.6e-85	5.87e-81	8.95719	-17.6989
REACTOME_TRANSLATION	6.6e-85	5.87e-81	8.95719	-26.2708
GOBP_POSITIVE_REGULATION_OF_CYSTEINE_TYPE_ENDOPEPTIDASE_ACTIVITY	7.75e-84	6.9e-80	8.89727	0.836649
GOBP_REGULATION_OF_T_CELL_MIGRATION	7.75e-84	6.9e-80	8.89727	1.91438
GOBP_GLIAL_CELL_DEVELOPMENT	8.96e-83	7.97e-79	8.83734	0.924552
GOBP_GLIAL_CELL_DIFFERENTIATION	8.96e-83	7.97e-79	8.83734	1.3575
GOBP_INTERMEDIATE_FILAMENT_ORGANIZATION	8.96e-83	7.97e-79	8.83734	2.2804
GOBP_LEUKOCYTE_PROLIFERATION	8.96e-83	7.97e-79	8.83734	-1.94693
GOBP_MYELOID_LEUKOCYTE_ACTIVATION	8.96e-83	7.97e-79	8.83734	0.904346
GOBP_POSITIVE_REGULATION_OF_CHEMOTAXIS	8.96e-83	7.97e-79	8.83734	-0.665821
GOBP_REGULATION_OF_LEUKOCYTE_CHEMOTAXIS	8.96e-83	7.97e-79	8.83734	-0.201428
GOBP_REGULATION_OF_PRODUCTION_OF_MOLECULAR_MEDIATOR_OF_IMMUNE_RESPONSE	8.96e-83	7.97e-79	8.83734	1.43706
GOCC_TERTIARY_GRANULE	8.96e-83	7.97e-79	8.83734	4.93645
GOCC_TERTIARY_GRANULE_LUMEN	8.96e-83	7.97e-79	8.83734	2.50694
GOMF_NEUROTRANSMITTER_RECEPTOR_REGULATOR_ACTIVITY	8.96e-83	7.97e-79	8.83734	3.12058
REACTOME_CLASS_I_MHC_MEDIATED_ANTIGEN_PROCESSING_PRESENTATION	8.96e-83	7.97e-79	8.83734	-2.81208
GOBP_CYTOPLASMIC_TRANSLATION	1.02e-81	9.06e-78	8.77739	-18.444
GOBP_ENTRY_INTO_HOST	1.02e-81	9.06e-78	8.77739	-0.386621
GOBP_POSITIVE_REGULATION_OF_CYTOKINE_PRODUCTION	1.02e-81	9.06e-78	8.77739	-3.16653
GOBP_POSITIVE_REGULATION_OF_MAP_KINASE_ACTIVITY	1.02e-81	9.06e-78	8.77739	1.65997
GOBP_REGULATION_OF_RESPONSE_TO_WOUNDING	1.02e-81	9.06e-78	8.77739	1.78932
GOCC_MEMBRANE_MICRODOMAIN	1.02e-81	9.06e-78	8.77739	-1.50849
GOMF_G_PROTEIN_COUPLED_RECEPTOR_BINDING	1.02e-81	9.06e-78	8.77739	-0.212665
REACTOME_DEGRADATION_OF_THE_EXTRACELLULAR_MATRIX	1.02e-81	9.06e-78	8.77739	-7.42616
GOBP_AMIDE_TRANSPORT	1.14e-80	1.01e-76	8.71743	2.84497
GOBP_CELL_CELL_JUNCTION_ORGANIZATION	1.14e-80	1.01e-76	8.71743	6.20781
GOBP_ERK1_AND_ERK2_CASCADE	1.14e-80	1.01e-76	8.71743	-1.62199
GOBP_NEGATIVE_REGULATION_OF_PHOSPHORUS_METABOLIC_PROCESS	1.14e-80	1.01e-76	8.71743	-0.47341
GOBP_NEGATIVE_REGULATION_OF_TRANSFERASE_ACTIVITY	1.14e-80	1.01e-76	8.71743	-2.33271
GOBP_OSSIFICATION	1.14e-80	1.01e-76	8.71743	-6.47044
GOBP_POSITIVE_REGULATION_OF_RESPONSE_TO_BIOTIC_STIMULUS	1.14e-80	1.01e-76	8.71743	0.341827
GOBP_REGULATION_OF_CHEMOTAXIS	1.14e-80	1.01e-76	8.71743	-1.09678
GOBP_SMALL_MOLECULE_BIOSYNTHETIC_PROCESS	1.14e-80	1.01e-76	8.71743	2.65031
GOCC_AZUROPHIL_GRANULE	1.14e-80	1.01e-76	8.71743	3.31776
GOCC_CELL_LEADING_EDGE	1.14e-80	1.01e-76	8.71743	-1.43844
GOBP_BIOLOGICAL_PROCESS_INVOLVED_IN_INTERACTION_WITH_HOST	1.26e-79	1.12e-75	8.65746	-0.162328
GOBP_FEMALE_SEX_DIFFERENTIATION	1.26e-79	1.12e-75	8.65746	0.602625
GOBP_NEGATIVE_REGULATION_OF_EPITHELIAL_CELL_PROLIFERATION	1.26e-79	1.12e-75	8.65746	-0.587261
GOBP_POSITIVE_REGULATION_OF_CELL_CELL_ADHESION	1.26e-79	1.12e-75	8.65746	-1.86491
GOCC_CELL_PROJECTION_MEMBRANE	1.26e-79	1.12e-75	8.65746	0.200779
GOMF_ACTIN_BINDING	1.26e-79	1.12e-75	8.65746	-3.45723
GOMF_COPPER_ION_BINDING	1.26e-79	1.12e-75	8.65746	0.255115
HALLMARK_EPITHELIAL_MESENCHYMAL_TRANSITION	1.26e-79	1.12e-75	8.65746	-17.4119
REACTOME_POST_TRANSLATIONAL_MODIFICATION_SYNTHESIS_OF_GPI_ANCHORED_PROTEINS	1.26e-79	1.12e-75	8.65746	3.24101
GOBP_CELL_SURFACE_RECEPTOR_SIGNALING_PATHWAY_INVOLVED_IN_CELL_CELL_SIGNALING	1.36e-78	1.21e-74	8.59747	-0.0725452
GOBP_NEGATIVE_REGULATION_OF_DEFENSE_RESPONSE	1.36e-78	1.21e-74	8.59747	1.83503
GOBP_PEPTIDE_TRANSPORT	1.36e-78	1.21e-74	8.59747	2.34715
GOBP_PRODUCTION_OF_MOLECULAR_MEDIATOR_OF_IMMUNE_RESPONSE	1.36e-78	1.21e-74	8.59747	-0.353145
GOBP_REGULATION_OF_MONOCYTE_CHEMOTAXIS	1.36e-78	1.21e-74	8.59747	0.958149
GOBP_RESPONSE_TO_PEPTIDE	1.36e-78	1.21e-74	8.59747	-0.718753
REACTOME_DISEASES_OF_SIGNAL_TRANSDUCTION_BY_GROWTH_FACTOR_RECEPTORS_AND_SECOND_MESSENGERS	1.36e-78	1.21e-74	8.59747	-5.98652
REACTOME_PLATELET_ACTIVATION_SIGNALING_AND_AGGREGATION	1.36e-78	1.21e-74	8.59747	-5.14229
GOBP_AGING	1.45e-77	1.29e-73	8.53746	-2.56265
GOBP_IN_UTERO_EMBRYONIC_DEVELOPMENT	1.45e-77	1.29e-73	8.53746	0.116376
GOBP_NEGATIVE_REGULATION_OF_SIGNALING_RECEPTOR_ACTIVITY	1.45e-77	1.29e-73	8.53746	1.96901
GOBP_NON_MEMBRANE_BOUNDED_ORGANELLE_ASSEMBLY	1.45e-77	1.29e-73	8.53746	-11.5834
GOBP_POSITIVE_REGULATION_OF_CELL_PROJECTION_ORGANIZATION	1.45e-77	1.29e-73	8.53746	0.791283
GOBP_RIBOSOME_BIOGENESIS	1.45e-77	1.29e-73	8.53746	-16.6269
GOBP_SIGNAL_TRANSDUCTION_BY_P53_CLASS_MEDIATOR	1.45e-77	1.29e-73	8.53746	-4.49795
GOCC_ACTIN_CYTOSKELETON	1.45e-77	1.29e-73	8.53746	0.112952
GOCC_PEPTIDASE_INHIBITOR_COMPLEX	1.45e-77	1.29e-73	8.53746	1.49663
HALLMARK_GLYCOLYSIS	1.45e-77	1.29e-73	8.53746	0.522399
REACTOME_INTERLEUKIN_1_FAMILY_SIGNALING	1.45e-77	1.29e-73	8.53746	0.531683
GOBP_CELL_SUBSTRATE_ADHESION	1.53e-76	1.36e-72	8.47744	-7.71482
GOBP_DETOXIFICATION	1.53e-76	1.36e-72	8.47744	-1.20109
GOBP_GLAND_DEVELOPMENT	1.53e-76	1.36e-72	8.47744	-0.865531
GOBP_LOCOMOTORY_BEHAVIOR	1.53e-76	1.36e-72	8.47744	2.20662
GOBP_POSITIVE_REGULATION_OF_CELL_ACTIVATION	1.53e-76	1.36e-72	8.47744	-3.74336
GOBP_POSITIVE_REGULATION_OF_CELL_CYCLE	1.53e-76	1.36e-72	8.47744	-2.80898
GOBP_REGULATION_OF_CELLULAR_AMIDE_METABOLIC_PROCESS	1.53e-76	1.36e-72	8.47744	-8.48463
GOBP_REGULATION_OF_SYSTEM_PROCESS	1.53e-76	1.36e-72	8.47744	0.184593
GOBP_TISSUE_REGENERATION	1.53e-76	1.36e-72	8.47744	3.84909
GOCC_CYTOSOLIC_LARGE_RIBOSOMAL_SUBUNIT	1.53e-76	1.36e-72	8.47744	-9.78418
GOMF_EXTRACELLULAR_MATRIX_STRUCTURAL_CONSTITUENT	1.53e-76	1.36e-72	8.47744	-13.0218
GOMF_GROWTH_FACTOR_BINDING	1.53e-76	1.36e-72	8.47744	-4.62569
REACTOME_DDX58_IFIH1_MEDIATED_INDUCTION_OF_INTERFERON_ALPHA_BETA	1.53e-76	1.36e-72	8.47744	0.655208
GOBP_DEVELOPMENT_OF_PRIMARY_SEXUAL_CHARACTERISTICS	1.58e-75	1.4e-71	8.4174	-0.376278
GOBP_EXTRACELLULAR_MATRIX_DISASSEMBLY	1.58e-75	1.4e-71	8.4174	0.395889
GOBP_INTERMEDIATE_FILAMENT_BASED_PROCESS	1.58e-75	1.4e-71	8.4174	4.01669
GOBP_LYMPHOCYTE_CHEMOTAXIS	1.58e-75	1.4e-71	8.4174	0.573026
GOBP_NEGATIVE_REGULATION_OF_CELL_CELL_ADHESION	1.58e-75	1.4e-71	8.4174	2.28828
GOBP_POSITIVE_REGULATION_OF_LEUKOCYTE_MIGRATION	1.58e-75	1.4e-71	8.4174	-0.735994
GOBP_POSITIVE_REGULATION_OF_MONONUCLEAR_CELL_MIGRATION	1.58e-75	1.4e-71	8.4174	0.125954
GOBP_REGULATION_OF_HUMORAL_IMMUNE_RESPONSE	1.58e-75	1.4e-71	8.4174	3.10381
GOBP_RESPONSE_TO_VIRUS	1.58e-75	1.4e-71	8.4174	-3.79104
GOBP_RIBONUCLEOPROTEIN_COMPLEX_BIOGENESIS	1.58e-75	1.4e-71	8.4174	-22.3402
GOBP_RIBOSE_PHOSPHATE_METABOLIC_PROCESS	1.58e-75	1.4e-71	8.4174	-2.65385
GOBP_SEX_DIFFERENTIATION	1.58e-75	1.4e-71	8.4174	-0.736676
GOCC_SMALL_RIBOSOMAL_SUBUNIT	1.58e-75	1.4e-71	8.4174	-8.60719
WP_NETWORK_MAP_OF_SARSCOV2_SIGNALING_PATHWAY	1.58e-75	1.4e-71	8.4174	-3.79913
GOBP_BIOLOGICAL_PROCESS_INVOLVED_IN_SYMBIOTIC_INTERACTION	1.61e-74	1.43e-70	8.35734	-1.94159
GOBP_CELL_CYCLE_PHASE_TRANSITION	1.61e-74	1.43e-70	8.35734	-7.14898
GOBP_CELL_JUNCTION_ASSEMBLY	1.61e-74	1.43e-70	8.35734	1.00414
GOBP_HOMEOSTASIS_OF_NUMBER_OF_CELLS	1.61e-74	1.43e-70	8.35734	-3.30226
GOBP_POSITIVE_REGULATION_OF_LEUKOCYTE_CELL_CELL_ADHESION	1.61e-74	1.43e-70	8.35734	-2.58703
GOBP_POSITIVE_REGULATION_OF_MONOCYTE_CHEMOTAXIS	1.61e-74	1.43e-70	8.35734	0.744841
GOBP_POSITIVE_REGULATION_OF_ORGANELLE_ORGANIZATION	1.61e-74	1.43e-70	8.35734	-4.66145
GOBP_REGULATION_OF_CELL_CYCLE_PHASE_TRANSITION	1.61e-74	1.43e-70	8.35734	-4.80131
GOBP_REGULATION_OF_ESTABLISHMENT_OF_PROTEIN_LOCALIZATION	1.61e-74	1.43e-70	8.35734	-1.83462
GOBP_REGULATION_OF_LYMPHOCYTE_MIGRATION	1.61e-74	1.43e-70	8.35734	1.705
GOBP_REGULATION_OF_RESPONSE_TO_CYTOKINE_STIMULUS	1.61e-74	1.43e-70	8.35734	1.70353
GOBP_REGULATION_OF_VIRAL_PROCESS	1.61e-74	1.43e-70	8.35734	1.07604
GOBP_RRNA_METABOLIC_PROCESS	1.61e-74	1.43e-70	8.35734	-12.9423
GOCC_CYTOSOLIC_SMALL_RIBOSOMAL_SUBUNIT	1.61e-74	1.43e-70	8.35734	-7.14968
GOMF_ANION_TRANSMEMBRANE_TRANSPORTER_ACTIVITY	1.61e-74	1.43e-70	8.35734	0.752071
REACTOME_EUKARYOTIC_TRANSLATION_INITIATION	1.61e-74	1.43e-70	8.35734	-18.4924
GOBP_CELLULAR_RESPONSE_TO_CHEMICAL_STRESS	1.61e-73	1.43e-69	8.29726	-1.18541
GOBP_DEFENSE_RESPONSE_TO_GRAM_POSITIVE_BACTERIUM	1.61e-73	1.43e-69	8.29726	3.87121
GOBP_HEMOSTASIS	1.61e-73	1.43e-69	8.29726	-5.08467
GOBP_MUSCLE_CELL_DIFFERENTIATION	1.61e-73	1.43e-69	8.29726	-3.16187
GOBP_NEGATIVE_REGULATION_OF_IMMUNE_RESPONSE	1.61e-73	1.43e-69	8.29726	1.13255
GOBP_REGULATION_OF_GRANULOCYTE_CHEMOTAXIS	1.61e-73	1.43e-69	8.29726	1.64035
GOBP_REGULATION_OF_KERATINOCYTE_PROLIFERATION	1.61e-73	1.43e-69	8.29726	3.20729
GOBP_T_CELL_PROLIFERATION	1.61e-73	1.43e-69	8.29726	-0.395252
GOMF_IRON_ION_BINDING	1.61e-73	1.43e-69	8.29726	1.00555
HALLMARK_KRAS_SIGNALING_UP	1.61e-73	1.43e-69	8.29726	2.34847
HALLMARK_MYC_TARGETS_V1	1.61e-73	1.43e-69	8.29726	-19.8951
GOBP_CONNECTIVE_TISSUE_DEVELOPMENT	1.58e-72	1.41e-68	8.23717	-4.07848
GOBP_I_KAPPAB_KINASE_NF_KAPPAB_SIGNALING	1.58e-72	1.41e-68	8.23717	0.309935
GOBP_ORGANIC_CYCLIC_COMPOUND_CATABOLIC_PROCESS	1.58e-72	1.41e-68	8.23717	-6.8333
GOBP_PLASMA_MEMBRANE_ORGANIZATION	1.58e-72	1.41e-68	8.23717	3.05609
GOBP_REGULATION_OF_HEMOPOIESIS	1.58e-72	1.41e-68	8.23717	-0.325454
GOBP_REGULATION_OF_WOUND_HEALING	1.58e-72	1.41e-68	8.23717	1.13281
GOCC_ENDOPLASMIC_RETICULUM_LUMEN	1.58e-72	1.41e-68	8.23717	-11.3227
GOMF_ACETYLCHOLINE_RECEPTOR_BINDING	1.58e-72	1.41e-68	8.23717	1.95436
HALLMARK_P53_PATHWAY	1.58e-72	1.41e-68	8.23717	3.9487
REACTOME_SIGNALING_BY_RECEPTOR_TYROSINE_KINASES	1.58e-72	1.41e-68	8.23717	-6.8453
WP_IL18_SIGNALING_PATHWAY	1.58e-72	1.41e-68	8.23717	-3.03559
GOBP_LIPID_LOCALIZATION	1.54e-71	1.37e-67	8.17706	6.55559
GOBP_NEGATIVE_REGULATION_OF_CATABOLIC_PROCESS	1.54e-71	1.37e-67	8.17706	-3.54931
GOBP_NEGATIVE_REGULATION_OF_VIRAL_PROCESS	1.54e-71	1.37e-67	8.17706	1.66447
GOBP_PROTEIN_COMPLEX_OLIGOMERIZATION	1.54e-71	1.37e-67	8.17706	-1.33
GOBP_REGULATION_OF_T_CELL_CHEMOTAXIS	1.54e-71	1.37e-67	8.17706	0.886904
GOBP_RESPONSE_TO_ACETYLCHOLINE	1.54e-71	1.37e-67	8.17706	1.41402
GOBP_RESPONSE_TO_KETONE	1.54e-71	1.37e-67	8.17706	-0.669382
GOCC_CELL_CORTEX	1.54e-71	1.37e-67	8.17706	-0.594338
GOCC_EXTRINSIC_COMPONENT_OF_MEMBRANE	1.54e-71	1.37e-67	8.17706	2.88524
REACTOME_REGULATION_OF_INSULIN_LIKE_GROWTH_FACTOR_IGF_TRANSPORT_AND_UPTAKE_BY_INSULIN_LIKE_GROWTH_FACTOR_BINDING_PROTEINS_IGFBPS	1.54e-71	1.37e-67	8.17706	-4.42639
GOBP_ACUTE_INFLAMMATORY_RESPONSE	1.47e-70	1.3e-66	8.11693	0.451993
GOBP_CELLULAR_RESPONSE_TO_TOXIC_SUBSTANCE	1.47e-70	1.3e-66	8.11693	0.254027
GOBP_CELLULAR_RESPONSE_TO_XENOBIOTIC_STIMULUS	1.47e-70	1.3e-66	8.11693	0.647698
GOBP_GENERATION_OF_PRECURSOR_METABOLITES_AND_ENERGY	1.47e-70	1.3e-66	8.11693	-8.58098
GOBP_MITOTIC_CELL_CYCLE_PHASE_TRANSITION	1.47e-70	1.3e-66	8.11693	-6.96188
GOBP_NEPHRON_DEVELOPMENT	1.47e-70	1.3e-66	8.11693	-0.163555
GOBP_POSITIVE_REGULATION_OF_EPITHELIAL_CELL_PROLIFERATION	1.47e-70	1.3e-66	8.11693	0.612763
GOBP_REGULATION_OF_EPITHELIAL_CELL_DIFFERENTIATION	1.47e-70	1.3e-66	8.11693	3.09272
GOBP_REGULATION_OF_LYMPHOCYTE_CHEMOTAXIS	1.47e-70	1.3e-66	8.11693	0.826835
GOBP_REGULATION_OF_SIGNALING_RECEPTOR_ACTIVITY	1.47e-70	1.3e-66	8.11693	1.78826
GOBP_RESPONSE_TO_ALCOHOL	1.47e-70	1.3e-66	8.11693	-1.42141
GOCC_POLYSOME	1.47e-70	1.3e-66	8.11693	-6.77418
HALLMARK_ALLOGRAFT_REJECTION	1.47e-70	1.3e-66	8.11693	-4.95066
WP_NUCLEAR_RECEPTORS_METAPATHWAY	1.47e-70	1.3e-66	8.11693	2.40992
WP_OREXIN_RECEPTOR_PATHWAY	1.47e-70	1.3e-66	8.11693	3.04809
GOBP_CELL_CYCLE_G1_S_PHASE_TRANSITION	1.38e-69	1.23e-65	8.05678	-2.58039
GOBP_CELLULAR_OXIDANT_DETOXIFICATION	1.38e-69	1.23e-65	8.05678	-0.0550467
GOBP_DEVELOPMENT_OF_PRIMARY_FEMALE_SEXUAL_CHARACTERISTICS	1.38e-69	1.23e-65	8.05678	0.718914
GOBP_HETEROTYPIC_CELL_CELL_ADHESION	1.38e-69	1.23e-65	8.05678	2.24963
GOBP_HOMOTYPIC_CELL_CELL_ADHESION	1.38e-69	1.23e-65	8.05678	-1.08458
GOBP_POSITIVE_REGULATION_OF_GRANULOCYTE_CHEMOTAXIS	1.38e-69	1.23e-65	8.05678	1.7729
GOBP_POSITIVE_REGULATION_OF_I_KAPPAB_KINASE_NF_KAPPAB_SIGNALING	1.38e-69	1.23e-65	8.05678	-0.447175
GOBP_POSITIVE_REGULATION_OF_T_CELL_MIGRATION	1.38e-69	1.23e-65	8.05678	0.736249
GOBP_PURINE_CONTAINING_COMPOUND_METABOLIC_PROCESS	1.38e-69	1.23e-65	8.05678	-3.69787
GOBP_REGULATION_OF_WNT_SIGNALING_PATHWAY	1.38e-69	1.23e-65	8.05678	-1.89929
GOCC_SECRETORY_GRANULE_MEMBRANE	1.38e-69	1.23e-65	8.05678	2.8551
GOMF_ANTIOXIDANT_ACTIVITY	1.38e-69	1.23e-65	8.05678	-0.10172
GOMF_GLYCOSAMINOGLYCAN_BINDING	1.38e-69	1.23e-65	8.05678	-6.90964
WP_OVERVIEW_OF_PROINFLAMMATORY_AND_PROFIBROTIC_MEDIATORS	1.38e-69	1.23e-65	8.05678	1.27741
GOBP_IMMUNE_RESPONSE_REGULATING_SIGNALING_PATHWAY	1.27e-68	1.13e-64	7.99662	-1.62714
GOBP_MOLTING_CYCLE	1.27e-68	1.13e-64	7.99662	2.18191
GOBP_ORGANIC_ANION_TRANSPORT	1.27e-68	1.13e-64	7.99662	0.410175
GOBP_POSTSYNAPTIC_SIGNAL_TRANSDUCTION	1.27e-68	1.13e-64	7.99662	1.23345
GOBP_REGULATION_OF_DEFENSE_RESPONSE_TO_BACTERIUM	1.27e-68	1.13e-64	7.99662	3.19905
GOBP_REGULATION_OF_LEUKOCYTE_PROLIFERATION	1.27e-68	1.13e-64	7.99662	-0.441026
GOBP_REGULATION_OF_T_CELL_PROLIFERATION	1.27e-68	1.13e-64	7.99662	0.640574
GOBP_REGULATION_OF_WATER_LOSS_VIA_SKIN	1.27e-68	1.13e-64	7.99662	5.1464
GOBP_RESPONSE_TO_LIGHT_STIMULUS	1.27e-68	1.13e-64	7.99662	-2.43774
GOCC_LARGE_RIBOSOMAL_SUBUNIT	1.27e-68	1.13e-64	7.99662	-12.3143
HALLMARK_APOPTOSIS	1.27e-68	1.13e-64	7.99662	-0.866848
HALLMARK_TNFA_SIGNALING_VIA_NFKB	1.27e-68	1.13e-64	7.99662	2.79422
REACTOME_CELL_CYCLE_MITOTIC	1.27e-68	1.13e-64	7.99662	-14.0506
REACTOME_INTERLEUKIN_1_SIGNALING	1.27e-68	1.13e-64	7.99662	-0.81677
GOBP_CELLULAR_NITROGEN_COMPOUND_CATABOLIC_PROCESS	1.16e-67	1.03e-63	7.93643	-5.89268
GOBP_NEGATIVE_REGULATION_OF_IMMUNE_EFFECTOR_PROCESS	1.16e-67	1.03e-63	7.93643	2.09703
GOBP_NEGATIVE_REGULATION_OF_PHOSPHORYLATION	1.16e-67	1.03e-63	7.93643	-0.247455
GOBP_POSITIVE_REGULATION_OF_CELLULAR_COMPONENT_BIOGENESIS	1.16e-67	1.03e-63	7.93643	-2.71387
GOBP_POSITIVE_REGULATION_OF_ERK1_AND_ERK2_CASCADE	1.16e-67	1.03e-63	7.93643	-1.44918
GOBP_POSITIVE_REGULATION_OF_PEPTIDE_SECRETION	1.16e-67	1.03e-63	7.93643	0.989882
GOBP_PROTEIN_STABILIZATION	1.16e-67	1.03e-63	7.93643	-3.95944
GOBP_REGULATION_OF_CELL_MORPHOGENESIS	1.16e-67	1.03e-63	7.93643	-1.2229
GOBP_REGULATION_OF_PROTEIN_STABILITY	1.16e-67	1.03e-63	7.93643	-4.68882
GOBP_STRIATED_MUSCLE_CELL_DIFFERENTIATION	1.16e-67	1.03e-63	7.93643	-2.08323
GOCC_RIBONUCLEOPROTEIN_GRANULE	1.16e-67	1.03e-63	7.93643	-4.10468
GOMF_PROTEIN_HETERODIMERIZATION_ACTIVITY	1.16e-67	1.03e-63	7.93643	-0.82276
REACTOME_RESPONSE_TO_ELEVATED_PLATELET_CYTOSOLIC_CA2	1.16e-67	1.03e-63	7.93643	-3.79939
GOBP_ACTIN_FILAMENT_ORGANIZATION	1.04e-66	9.23e-63	7.87622	-2.83537
GOBP_ACTIVATION_OF_IMMUNE_RESPONSE	1.04e-66	9.23e-63	7.87622	-4.65735
GOBP_ENDOMEMBRANE_SYSTEM_ORGANIZATION	1.04e-66	9.23e-63	7.87622	5.91493
GOBP_HORMONE_METABOLIC_PROCESS	1.04e-66	9.23e-63	7.87622	4.27521
GOBP_NEGATIVE_REGULATION_OF_MAPK_CASCADE	1.04e-66	9.23e-63	7.87622	0.355913
GOBP_NEGATIVE_REGULATION_OF_ORGANELLE_ORGANIZATION	1.04e-66	9.23e-63	7.87622	-2.76367
GOBP_NEUROMUSCULAR_PROCESS	1.04e-66	9.23e-63	7.87622	1.0361
GOBP_ODONTOGENESIS	1.04e-66	9.23e-63	7.87622	-0.919052
GOBP_POSITIVE_REGULATION_OF_LYMPHOCYTE_MIGRATION	1.04e-66	9.23e-63	7.87622	0.719515
GOBP_REGULATION_OF_MITOTIC_CELL_CYCLE	1.04e-66	9.23e-63	7.87622	-5.30974
GOBP_RESPONSE_TO_CORTICOSTEROID	1.04e-66	9.23e-63	7.87622	0.657186
GOBP_RIBONUCLEOPROTEIN_COMPLEX_SUBUNIT_ORGANIZATION	1.04e-66	9.23e-63	7.87622	-10.2252
GOBP_T_CELL_DIFFERENTIATION	1.04e-66	9.23e-63	7.87622	-0.738485
GOCC_TRANSPORTER_COMPLEX	1.04e-66	9.23e-63	7.87622	-2.63311
GOMF_CHEMOKINE_RECEPTOR_BINDING	1.04e-66	9.23e-63	7.87622	1.47123
GOMF_PASSIVE_TRANSMEMBRANE_TRANSPORTER_ACTIVITY	1.04e-66	9.23e-63	7.87622	2.99186
WP_FOCAL_ADHESION_PI3KAKTMTORSIGNALING_PATHWAY	1.04e-66	9.23e-63	7.87622	-7.71687
GOBP_CARBOHYDRATE_DERIVATIVE_CATABOLIC_PROCESS	9.14e-66	8.13e-62	7.81599	1.95339
GOBP_CHLORIDE_TRANSPORT	9.14e-66	8.13e-62	7.81599	1.95342
GOBP_HISTONE_MODIFICATION	9.14e-66	8.13e-62	7.81599	-4.24023
GOBP_MITOCHONDRION_ORGANIZATION	9.14e-66	8.13e-62	7.81599	-6.27357
GOBP_MUSCLE_SYSTEM_PROCESS	9.14e-66	8.13e-62	7.81599	-1.80763
GOBP_POSITIVE_REGULATION_OF_EPITHELIAL_CELL_DIFFERENTIATION	9.14e-66	8.13e-62	7.81599	1.33923
GOBP_POSITIVE_REGULATION_OF_LEUKOCYTE_CHEMOTAXIS	9.14e-66	8.13e-62	7.81599	-0.0731021
GOBP_REGULATION_OF_ACTIN_FILAMENT_BASED_PROCESS	9.14e-66	8.13e-62	7.81599	-1.50942
GOBP_REGULATION_OF_EPITHELIAL_CELL_MIGRATION	9.14e-66	8.13e-62	7.81599	0.477476
GOBP_REGULATION_OF_ION_TRANSMEMBRANE_TRANSPORT	9.14e-66	8.13e-62	7.81599	-1.24779
GOBP_REGULATION_OF_PEPTIDE_TRANSPORT	9.14e-66	8.13e-62	7.81599	0.79544
GOBP_REGULATION_OF_TRANSMEMBRANE_TRANSPORT	9.14e-66	8.13e-62	7.81599	-0.963708
GOBP_RESPONSE_TO_EXTRACELLULAR_STIMULUS	9.14e-66	8.13e-62	7.81599	-0.658994
GOCC_CELL_BODY	9.14e-66	8.13e-62	7.81599	-3.47404
GOCC_LATERAL_PLASMA_MEMBRANE	9.14e-66	8.13e-62	7.81599	4.62831
GOCC_RUFFLE	9.14e-66	8.13e-62	7.81599	-1.118
GOMF_ACTIVE_TRANSMEMBRANE_TRANSPORTER_ACTIVITY	9.14e-66	8.13e-62	7.81599	-4.27802
GOMF_PHOSPHOLIPID_BINDING	9.14e-66	8.13e-62	7.81599	2.39883
REACTOME_IRON_UPTAKE_AND_TRANSPORT	9.14e-66	8.13e-62	7.81599	1.64074
REACTOME_TOLL_LIKE_RECEPTOR_9_TLR9_CASCADE	9.14e-66	8.13e-62	7.81599	1.65576
GOBP_COLLAGEN_METABOLIC_PROCESS	7.93e-65	7.05e-61	7.75574	-3.18439
GOBP_IRON_ION_HOMEOSTASIS	7.93e-65	7.05e-61	7.75574	0.729157
GOBP_IRON_ION_TRANSPORT	7.93e-65	7.05e-61	7.75574	1.11689
GOBP_NUCLEOSIDE_PHOSPHATE_BIOSYNTHETIC_PROCESS	7.93e-65	7.05e-61	7.75574	-3.96824
GOBP_REGULATION_OF_CANONICAL_WNT_SIGNALING_PATHWAY	7.93e-65	7.05e-61	7.75574	-0.985299
GOBP_REGULATION_OF_ENDOTHELIAL_CELL_MIGRATION	7.93e-65	7.05e-61	7.75574	-0.937736
GOBP_REGULATION_OF_HEART_CONTRACTION	7.93e-65	7.05e-61	7.75574	1.42482
GOBP_RESPONSE_TO_MECHANICAL_STIMULUS	7.93e-65	7.05e-61	7.75574	0.207656
GOBP_SENSORY_PERCEPTION	7.93e-65	7.05e-61	7.75574	0.251436
GOCC_GOLGI_LUMEN	7.93e-65	7.05e-61	7.75574	0.772325
REACTOME_MYD88_INDEPENDENT_TLR4_CASCADE	7.93e-65	7.05e-61	7.75574	1.51722
REACTOME_TAK1_ACTIVATES_NFKB_BY_PHOSPHORYLATION_AND_ACTIVATION_OF_IKKS_COMPLEX	7.93e-65	7.05e-61	7.75574	0.862905
GOBP_ANATOMICAL_STRUCTURE_HOMEOSTASIS	6.77e-64	6.02e-60	7.69547	1.07218
GOBP_AXON_DEVELOPMENT	6.77e-64	6.02e-60	7.69547	-2.61813
GOBP_CELL_MATRIX_ADHESION	6.77e-64	6.02e-60	7.69547	-5.26435
GOBP_DEFENSE_RESPONSE_TO_SYMBIONT	6.77e-64	6.02e-60	7.69547	-1.02244
GOBP_OSTEOBLAST_DIFFERENTIATION	6.77e-64	6.02e-60	7.69547	-5.30793
GOBP_PEPTIDYL_TYROSINE_MODIFICATION	6.77e-64	6.02e-60	7.69547	-2.26193
GOBP_POSITIVE_REGULATION_OF_LEUKOCYTE_PROLIFERATION	6.77e-64	6.02e-60	7.69547	-0.336465
GOBP_REGULATION_OF_CELL_SUBSTRATE_ADHESION	6.77e-64	6.02e-60	7.69547	-3.71945
GOBP_REGULATION_OF_VIRAL_GENOME_REPLICATION	6.77e-64	6.02e-60	7.69547	0.70606
GOBP_VIRAL_GENOME_REPLICATION	6.77e-64	6.02e-60	7.69547	-0.0829349
GOCC_VACUOLAR_MEMBRANE	6.77e-64	6.02e-60	7.69547	1.93276
GOMF_ACYLTRANSFERASE_ACTIVITY	6.77e-64	6.02e-60	7.69547	3.24127
GOMF_STRUCTURAL_CONSTITUENT_OF_CYTOSKELETON	6.77e-64	6.02e-60	7.69547	-0.588438
KEGG_PATHWAYS_IN_CANCER	6.77e-64	6.02e-60	7.69547	-4.72476
WP_SPINAL_CORD_INJURY	6.77e-64	6.02e-60	7.69547	-0.501301
GOBP_HEART_PROCESS	5.69e-63	5.06e-59	7.63517	1.31456
GOBP_LYMPHOCYTE_MEDIATED_IMMUNITY	5.69e-63	5.06e-59	7.63517	-4.97908
GOBP_ORGANIC_ACID_BIOSYNTHETIC_PROCESS	5.69e-63	5.06e-59	7.63517	1.82521
GOBP_POSITIVE_REGULATION_OF_DEVELOPMENTAL_GROWTH	5.69e-63	5.06e-59	7.63517	2.21758
GOBP_POSITIVE_REGULATION_OF_TRANSLATION	5.69e-63	5.06e-59	7.63517	-3.94821
GOBP_PROTEASOMAL_PROTEIN_CATABOLIC_PROCESS	5.69e-63	5.06e-59	7.63517	-2.90191
GOBP_REGULATION_OF_BLOOD_CIRCULATION	5.69e-63	5.06e-59	7.63517	1.09312
GOBP_REGULATION_OF_DNA_METABOLIC_PROCESS	5.69e-63	5.06e-59	7.63517	-9.77638
GOBP_REGULATION_OF_MEMBRANE_POTENTIAL	5.69e-63	5.06e-59	7.63517	0.168214
GOBP_REGULATION_OF_MUSCLE_CELL_DIFFERENTIATION	5.69e-63	5.06e-59	7.63517	0.528941
GOBP_REGULATION_OF_SMALL_MOLECULE_METABOLIC_PROCESS	5.69e-63	5.06e-59	7.63517	0.900617
GOBP_REGULATION_OF_VESICLE_MEDIATED_TRANSPORT	5.69e-63	5.06e-59	7.63517	1.46109
GOBP_RESPONSE_TO_PEPTIDE_HORMONE	5.69e-63	5.06e-59	7.63517	0.323631
GOBP_RNA_SPLICING	5.69e-63	5.06e-59	7.63517	-15.9786
GOCC_NUCLEAR_ENVELOPE	5.69e-63	5.06e-59	7.63517	-6.70728
HALLMARK_COAGULATION	5.69e-63	5.06e-59	7.63517	-2.44714
REACTOME_APOPTOSIS	5.69e-63	5.06e-59	7.63517	-2.54313
REACTOME_CELL_CELL_COMMUNICATION	5.69e-63	5.06e-59	7.63517	-1.82045
GOBP_ATP_METABOLIC_PROCESS	4.7e-62	4.18e-58	7.57486	-8.15927
GOBP_CELLULAR_IRON_ION_HOMEOSTASIS	4.7e-62	4.18e-58	7.57486	1.00182
GOBP_CELLULAR_RESPONSE_TO_EXTERNAL_STIMULUS	4.7e-62	4.18e-58	7.57486	1.16684
GOBP_EPITHELIAL_TO_MESENCHYMAL_TRANSITION	4.7e-62	4.18e-58	7.57486	-3.0497
GOBP_GLOMERULUS_DEVELOPMENT	4.7e-62	4.18e-58	7.57486	-0.12064
GOBP_NEGATIVE_REGULATION_OF_CELLULAR_CATABOLIC_PROCESS	4.7e-62	4.18e-58	7.57486	-2.65101
GOBP_NEGATIVE_REGULATION_OF_KINASE_ACTIVITY	4.7e-62	4.18e-58	7.57486	-0.162158
GOBP_PEPTIDYL_LYSINE_MODIFICATION	4.7e-62	4.18e-58	7.57486	-3.73808
GOBP_REGULATION_OF_EPIDERMIS_DEVELOPMENT	4.7e-62	4.18e-58	7.57486	3.26235
GOBP_REGULATION_OF_SUPRAMOLECULAR_FIBER_ORGANIZATION	4.7e-62	4.18e-58	7.57486	-3.07002
GOCC_DESMOSOME	4.7e-62	4.18e-58	7.57486	6.16537
GOMF_SULFUR_COMPOUND_BINDING	4.7e-62	4.18e-58	7.57486	-6.61213
GOMF_UBIQUITIN_LIKE_PROTEIN_LIGASE_BINDING	4.7e-62	4.18e-58	7.57486	-3.52456
REACTOME_ACTIVATION_OF_THE_MRNA_UPON_BINDING_OF_THE_CAP_BINDING_COMPLEX_AND_EIFS_AND_SUBSEQUENT_BINDING_TO_43S	4.7e-62	4.18e-58	7.57486	-8.69813
REACTOME_ADVANCED_GLYCOSYLATION_ENDPRODUCT_RECEPTOR_SIGNALING	4.7e-62	4.18e-58	7.57486	1.15565
REACTOME_CELL_JUNCTION_ORGANIZATION	4.7e-62	4.18e-58	7.57486	-1.48456
REACTOME_METABOLISM_OF_CARBOHYDRATES	4.7e-62	4.18e-58	7.57486	-3.75296
REACTOME_PROGRAMMED_CELL_DEATH	4.7e-62	4.18e-58	7.57486	-2.55968
REACTOME_RHO_GTPASE_CYCLE	4.7e-62	4.18e-58	7.57486	-2.96546
GOBP_MYELOID_CELL_HOMEOSTASIS	3.83e-61	3.4e-57	7.51451	-1.58615
GOBP_NEGATIVE_REGULATION_OF_TRANSPORT	3.83e-61	3.4e-57	7.51451	1.58058
GOBP_ORGANELLE_FISSION	3.83e-61	3.4e-57	7.51451	-7.65813
GOBP_POSITIVE_REGULATION_OF_PRODUCTION_OF_MOLECULAR_MEDIATOR_OF_IMMUNE_RESPONSE	3.83e-61	3.4e-57	7.51451	0.437271
GOBP_REGULATION_OF_CELL_DEVELOPMENT	3.83e-61	3.4e-57	7.51451	-2.73209
GOBP_REGULATION_OF_CYTOSOLIC_CALCIUM_ION_CONCENTRATION	3.83e-61	3.4e-57	7.51451	-0.812363
GOBP_REGULATION_OF_LYMPHOCYTE_DIFFERENTIATION	3.83e-61	3.4e-57	7.51451	-0.289588
GOBP_RESPIRATORY_SYSTEM_DEVELOPMENT	3.83e-61	3.4e-57	7.51451	-0.559384
GOBP_RESPONSE_TO_ETHANOL	3.83e-61	3.4e-57	7.51451	-0.231622
GOBP_RESPONSE_TO_UV	3.83e-61	3.4e-57	7.51451	-2.5267
GOBP_T_CELL_CHEMOTAXIS	3.83e-61	3.4e-57	7.51451	0.483463
REACTOME_CELL_SURFACE_INTERACTIONS_AT_THE_VASCULAR_WALL	3.83e-61	3.4e-57	7.51451	-4.20643
REACTOME_CELLULAR_RESPONSE_TO_CHEMICAL_STRESS	3.83e-61	3.4e-57	7.51451	-3.55215
REACTOME_TRANSCRIPTIONAL_REGULATION_BY_TP53	3.83e-61	3.4e-57	7.51451	-7.25606
GOBP_ACTIN_FILAMENT_BUNDLE_ORGANIZATION	3.06e-60	2.73e-56	7.45415	-3.11337
GOBP_FAT_CELL_DIFFERENTIATION	3.06e-60	2.73e-56	7.45415	3.14028
GOBP_HORMONE_TRANSPORT	3.06e-60	2.73e-56	7.45415	2.85431
GOBP_MESENCHYMAL_CELL_DIFFERENTIATION	3.06e-60	2.73e-56	7.45415	-3.74941
GOBP_MRNA_PROCESSING	3.06e-60	2.73e-56	7.45415	-16.6445
GOBP_MULTI_MULTICELLULAR_ORGANISM_PROCESS	3.06e-60	2.73e-56	7.45415	-0.333819
GOBP_MYELOID_CELL_DIFFERENTIATION	3.06e-60	2.73e-56	7.45415	-2.16431
GOBP_POSITIVE_REGULATION_OF_CELLULAR_AMIDE_METABOLIC_PROCESS	3.06e-60	2.73e-56	7.45415	-3.85156
GOBP_POSITIVE_REGULATION_OF_PROTEIN_LOCALIZATION	3.06e-60	2.73e-56	7.45415	-3.69075
GOBP_SULFUR_COMPOUND_METABOLIC_PROCESS	3.06e-60	2.73e-56	7.45415	-0.62496
GOBP_TRANSFORMING_GROWTH_FACTOR_BETA_PRODUCTION	3.06e-60	2.73e-56	7.45415	-1.18374
GOCC_BLOOD_MICROPARTICLE	3.06e-60	2.73e-56	7.45415	-2.6222
REACTOME_MITOTIC_G2_G2_M_PHASES	3.06e-60	2.73e-56	7.45415	-6.46741
WP_NRF2_PATHWAY	3.06e-60	2.73e-56	7.45415	0.668404
GOBP_BLOOD_VESSEL_ENDOTHELIAL_CELL_MIGRATION	2.42e-59	2.15e-55	7.39376	-0.203494
GOBP_LEUKOCYTE_MEDIATED_IMMUNITY	2.42e-59	2.15e-55	7.39376	-4.74135
GOBP_NUCLEAR_TRANSPORT	2.42e-59	2.15e-55	7.39376	-6.50696
GOBP_ORGANIC_HYDROXY_COMPOUND_METABOLIC_PROCESS	2.42e-59	2.15e-55	7.39376	6.11492
GOBP_POSITIVE_REGULATION_OF_LYMPHOCYTE_CHEMOTAXIS	2.42e-59	2.15e-55	7.39376	1.24931
GOBP_POSITIVE_REGULATION_OF_NEURON_PROJECTION_DEVELOPMENT	2.42e-59	2.15e-55	7.39376	0.700843
GOBP_POSITIVE_REGULATION_OF_SMALL_MOLECULE_METABOLIC_PROCESS	2.42e-59	2.15e-55	7.39376	-0.244734
GOBP_PROTEIN_LOCALIZATION_TO_CELL_PERIPHERY	2.42e-59	2.15e-55	7.39376	1.84326
GOBP_PROTEIN_LOCALIZATION_TO_NUCLEUS	2.42e-59	2.15e-55	7.39376	-5.61199
GOBP_REGULATION_OF_DEVELOPMENTAL_GROWTH	2.42e-59	2.15e-55	7.39376	1.54351
GOBP_REGULATION_OF_LEUKOCYTE_DIFFERENTIATION	2.42e-59	2.15e-55	7.39376	-0.894736
GOBP_REGULATION_OF_METAL_ION_TRANSPORT	2.42e-59	2.15e-55	7.39376	-3.09646
GOBP_RESPONSE_TO_ESTROGEN	2.42e-59	2.15e-55	7.39376	-0.288725
GOCC_ENDOCYTIC_VESICLE	2.42e-59	2.15e-55	7.39376	-1.35594
GOMF_GUANYL_NUCLEOTIDE_BINDING	2.42e-59	2.15e-55	7.39376	-1.11483
GOMF_KINASE_REGULATOR_ACTIVITY	2.42e-59	2.15e-55	7.39376	-1.89352
HALLMARK_INTERFERON_GAMMA_RESPONSE	2.42e-59	2.15e-55	7.39376	-3.3331
GOBP_BIOMINERALIZATION	1.87e-58	1.67e-54	7.33334	-1.24215
GOBP_CELLULAR_RESPONSE_TO_BIOTIC_STIMULUS	1.87e-58	1.67e-54	7.33334	1.16941
GOBP_DEVELOPMENTAL_MATURATION	1.87e-58	1.67e-54	7.33334	0.03734
GOBP_ENSHEATHMENT_OF_NEURONS	1.87e-58	1.67e-54	7.33334	1.98387
GOBP_ERYTHROCYTE_HOMEOSTASIS	1.87e-58	1.67e-54	7.33334	-1.67697
GOBP_INORGANIC_ANION_TRANSPORT	1.87e-58	1.67e-54	7.33334	1.30042
GOBP_MATING	1.87e-58	1.67e-54	7.33334	0.950994
GOBP_MUSCLE_CONTRACTION	1.87e-58	1.67e-54	7.33334	-1.89259
GOBP_NEGATIVE_REGULATION_OF_APOPTOTIC_SIGNALING_PATHWAY	1.87e-58	1.67e-54	7.33334	-1.55359
GOBP_POSITIVE_REGULATION_OF_RESPONSE_TO_WOUNDING	1.87e-58	1.67e-54	7.33334	1.29809
GOBP_POSITIVE_REGULATION_OF_SECRETION	1.87e-58	1.67e-54	7.33334	3.18961
GOBP_PROTEIN_FOLDING	1.87e-58	1.67e-54	7.33334	-3.25171
GOBP_REGULATION_OF_NEUROTRANSMITTER_RECEPTOR_ACTIVITY	1.87e-58	1.67e-54	7.33334	1.99528
GOBP_TRANSITION_METAL_ION_TRANSPORT	1.87e-58	1.67e-54	7.33334	1.22762
GOCC_CHLORIDE_CHANNEL_COMPLEX	1.87e-58	1.67e-54	7.33334	1.37691
HALLMARK_E2F_TARGETS	1.87e-58	1.67e-54	7.33334	-12.8225
REACTOME_AUTOPHAGY	1.87e-58	1.67e-54	7.33334	-1.49729
REACTOME_COLLAGEN_FORMATION	1.87e-58	1.67e-54	7.33334	-8.8872
REACTOME_INTERFERON_SIGNALING	1.87e-58	1.67e-54	7.33334	-5.15327
WP_CORTICOTROPINRELEASING_HORMONE_SIGNALING_PATHWAY	1.87e-58	1.67e-54	7.33334	2.45428
WP_EPITHELIAL_TO_MESENCHYMAL_TRANSITION_IN_COLORECTAL_CANCER	1.87e-58	1.67e-54	7.33334	0.285293
WP_MALIGNANT_PLEURAL_MESOTHELIOMA	1.87e-58	1.67e-54	7.33334	-9.20879
WP_PI3KAKT_SIGNALING_PATHWAY	1.87e-58	1.67e-54	7.33334	-8.65803
GOBP_ADAPTIVE_THERMOGENESIS	1.43e-57	1.27e-53	7.2729	0.40449
GOBP_ADULT_LOCOMOTORY_BEHAVIOR	1.43e-57	1.27e-53	7.2729	1.12926
GOBP_GLYCOPROTEIN_METABOLIC_PROCESS	1.43e-57	1.27e-53	7.2729	-0.622795
GOBP_MESENCHYME_DEVELOPMENT	1.43e-57	1.27e-53	7.2729	-4.47304
GOBP_NEGATIVE_REGULATION_OF_RESPONSE_TO_BIOTIC_STIMULUS	1.43e-57	1.27e-53	7.2729	-0.0695608
GOBP_NEGATIVE_REGULATION_OF_TRANSFORMING_GROWTH_FACTOR_BETA_PRODUCTION	1.43e-57	1.27e-53	7.2729	-0.0398968
GOBP_ODONTOGENESIS_OF_DENTIN_CONTAINING_TOOTH	1.43e-57	1.27e-53	7.2729	-0.176666
GOBP_PHAGOCYTOSIS	1.43e-57	1.27e-53	7.2729	-1.33179
GOBP_POSITIVE_REGULATION_OF_ENDOTHELIAL_CELL_MIGRATION	1.43e-57	1.27e-53	7.2729	-1.09805
GOBP_POSITIVE_REGULATION_OF_ESTABLISHMENT_OF_PROTEIN_LOCALIZATION	1.43e-57	1.27e-53	7.2729	-2.67568
GOBP_REGULATION_OF_LIPID_BIOSYNTHETIC_PROCESS	1.43e-57	1.27e-53	7.2729	-0.112955
GOBP_REGULATION_OF_PEPTIDYL_TYROSINE_PHOSPHORYLATION	1.43e-57	1.27e-53	7.2729	-1.74691
GOBP_REGULATION_OF_PROTEIN_CONTAINING_COMPLEX_ASSEMBLY	1.43e-57	1.27e-53	7.2729	-2.39446
GOBP_RIBOSE_PHOSPHATE_BIOSYNTHETIC_PROCESS	1.43e-57	1.27e-53	7.2729	-3.63901
GOBP_SUBSTRATE_ADHESION_DEPENDENT_CELL_SPREADING	1.43e-57	1.27e-53	7.2729	-2.64728
GOBP_XENOBIOTIC_METABOLIC_PROCESS	1.43e-57	1.27e-53	7.2729	1.30233
GOCC_ACTIN_BASED_CELL_PROJECTION	1.43e-57	1.27e-53	7.2729	-0.262876
GOCC_LEADING_EDGE_MEMBRANE	1.43e-57	1.27e-53	7.2729	-1.06968
GOCC_NEURON_TO_NEURON_SYNAPSE	1.43e-57	1.27e-53	7.2729	-1.82265
GOMF_AMIDE_BINDING	1.43e-57	1.27e-53	7.2729	-5.0699
GOMF_GTPASE_BINDING	1.43e-57	1.27e-53	7.2729	-2.3502
GOMF_TRANSCRIPTION_COREGULATOR_ACTIVITY	1.43e-57	1.27e-53	7.2729	-5.13336
HALLMARK_APICAL_SURFACE	1.43e-57	1.27e-53	7.2729	1.61304
REACTOME_ASSEMBLY_OF_COLLAGEN_FIBRILS_AND_OTHER_MULTIMERIC_STRUCTURES	1.43e-57	1.27e-53	7.2729	-7.73867
GOBP_CELLULAR_RESPONSE_TO_ABIOTIC_STIMULUS	1.08e-56	9.57e-53	7.21243	-4.06478
GOBP_COPULATION	1.08e-56	9.57e-53	7.21243	1.22026
GOBP_EPITHELIAL_TUBE_MORPHOGENESIS	1.08e-56	9.57e-53	7.21243	-1.68546
GOBP_MUSCLE_TISSUE_DEVELOPMENT	1.08e-56	9.57e-53	7.21243	-1.50593
GOBP_NEGATIVE_REGULATION_OF_BINDING	1.08e-56	9.57e-53	7.21243	-0.0619162
GOBP_NEGATIVE_REGULATION_OF_CELL_CYCLE	1.08e-56	9.57e-53	7.21243	-3.50409
GOBP_POSITIVE_REGULATION_OF_T_CELL_PROLIFERATION	1.08e-56	9.57e-53	7.21243	0.0513785
GOBP_PURINE_CONTAINING_COMPOUND_BIOSYNTHETIC_PROCESS	1.08e-56	9.57e-53	7.21243	-4.30385
GOBP_REGULATION_OF_ANATOMICAL_STRUCTURE_SIZE	1.08e-56	9.57e-53	7.21243	-2.08095
GOBP_REGULATION_OF_G_PROTEIN_COUPLED_RECEPTOR_SIGNALING_PATHWAY	1.08e-56	9.57e-53	7.21243	1.38376
GOBP_REGULATION_OF_STRIATED_MUSCLE_CELL_DIFFERENTIATION	1.08e-56	9.57e-53	7.21243	0.961586
GOBP_REGULATION_OF_T_CELL_DIFFERENTIATION	1.08e-56	9.57e-53	7.21243	0.946832
GOBP_RIBOSOMAL_LARGE_SUBUNIT_BIOGENESIS	1.08e-56	9.57e-53	7.21243	-5.87081
GOBP_RNA_CATABOLIC_PROCESS	1.08e-56	9.57e-53	7.21243	-6.21113
GOBP_SIGNAL_RELEASE	1.08e-56	9.57e-53	7.21243	3.22507
GOCC_OUTER_MEMBRANE	1.08e-56	9.57e-53	7.21243	-1.71664
GOMF_GROWTH_FACTOR_RECEPTOR_BINDING	1.08e-56	9.57e-53	7.21243	2.74868
GOBP_CARTILAGE_DEVELOPMENT	7.95e-56	7.08e-52	7.15193	-3.96516
GOBP_CELLULAR_RESPONSE_TO_PEPTIDE	7.95e-56	7.08e-52	7.15193	0.360452
GOBP_CELLULAR_RESPONSE_TO_REACTIVE_OXYGEN_SPECIES	7.95e-56	7.08e-52	7.15193	-0.740217
GOBP_FATTY_ACID_METABOLIC_PROCESS	7.95e-56	7.08e-52	7.15193	4.10107
GOBP_NEGATIVE_REGULATION_OF_CELL_CYCLE_PHASE_TRANSITION	7.95e-56	7.08e-52	7.15193	-2.70065
GOBP_NEGATIVE_REGULATION_OF_RESPONSE_TO_CYTOKINE_STIMULUS	7.95e-56	7.08e-52	7.15193	1.70514
GOBP_NEGATIVE_REGULATION_OF_VASCULATURE_DEVELOPMENT	7.95e-56	7.08e-52	7.15193	-1.31028
GOBP_ORGANIC_ACID_TRANSPORT	7.95e-56	7.08e-52	7.15193	0.551715
GOBP_PROTEIN_LOCALIZATION_TO_EXTRACELLULAR_REGION	7.95e-56	7.08e-52	7.15193	1.57214
GOBP_REGULATION_OF_PROTEIN_MODIFICATION_BY_SMALL_PROTEIN_CONJUGATION_OR_REMOVAL	7.95e-56	7.08e-52	7.15193	-4.51031
GOBP_RESPONSE_TO_HYDROGEN_PEROXIDE	7.95e-56	7.08e-52	7.15193	0.183922
GOBP_TEMPERATURE_HOMEOSTASIS	7.95e-56	7.08e-52	7.15193	1.54751
GOBP_UNSATURATED_FATTY_ACID_METABOLIC_PROCESS	7.95e-56	7.08e-52	7.15193	2.75285
GOCC_ADHERENS_JUNCTION	7.95e-56	7.08e-52	7.15193	4.50693
GOCC_PIGMENT_GRANULE	7.95e-56	7.08e-52	7.15193	-2.08003
GOCC_SARCOLEMMA	7.95e-56	7.08e-52	7.15193	-2.2541
KEGG_ALZHEIMERS_DISEASE	7.95e-56	7.08e-52	7.15193	-5.10342
REACTOME_MAPK_FAMILY_SIGNALING_CASCADES	7.95e-56	7.08e-52	7.15193	-2.4072
WP_CILIARY_LANDSCAPE	7.95e-56	7.08e-52	7.15193	-0.591971
GOBP_ADAPTIVE_IMMUNE_RESPONSE	5.79e-55	5.15e-51	7.0914	-5.24321
GOBP_ALCOHOL_METABOLIC_PROCESS	5.79e-55	5.15e-51	7.0914	5.53199
GOBP_CANONICAL_WNT_SIGNALING_PATHWAY	5.79e-55	5.15e-51	7.0914	-0.56762
GOBP_EMBRYONIC_ORGAN_DEVELOPMENT	5.79e-55	5.15e-51	7.0914	0.76559
GOBP_EPITHELIAL_CELL_DEVELOPMENT	5.79e-55	5.15e-51	7.0914	2.28467
GOBP_GASTRULATION	5.79e-55	5.15e-51	7.0914	-4.69128
GOBP_INFLAMMATORY_RESPONSE_TO_ANTIGENIC_STIMULUS	5.79e-55	5.15e-51	7.0914	1.40874
GOBP_NEGATIVE_REGULATION_OF_CELL_CYCLE_PROCESS	5.79e-55	5.15e-51	7.0914	-3.68476
GOBP_NEGATIVE_REGULATION_OF_VIRAL_GENOME_REPLICATION	5.79e-55	5.15e-51	7.0914	1.50825
GOBP_REGULATION_OF_PROTEIN_CATABOLIC_PROCESS	5.79e-55	5.15e-51	7.0914	-6.07461
GOBP_SMALL_MOLECULE_CATABOLIC_PROCESS	5.79e-55	5.15e-51	7.0914	0.758935
GOBP_STEROL_HOMEOSTASIS	5.79e-55	5.15e-51	7.0914	1.56051
GOBP_SYNAPSE_ORGANIZATION	5.79e-55	5.15e-51	7.0914	-3.43668
GOMF_ANION_CHANNEL_ACTIVITY	5.79e-55	5.15e-51	7.0914	1.94122
GOMF_EXOGENOUS_PROTEIN_BINDING	5.79e-55	5.15e-51	7.0914	0.607583
REACTOME_L1CAM_INTERACTIONS	5.79e-55	5.15e-51	7.0914	-0.804521
REACTOME_M_PHASE	5.79e-55	5.15e-51	7.0914	-9.5979
WP_NONALCOHOLIC_FATTY_LIVER_DISEASE	5.79e-55	5.15e-51	7.0914	-4.89475
GOBP_ICOSANOID_METABOLIC_PROCESS	4.15e-54	3.69e-50	7.03085	2.35082
GOBP_KIDNEY_EPITHELIUM_DEVELOPMENT	4.15e-54	3.69e-50	7.03085	0.797023
GOBP_MONOCARBOXYLIC_ACID_BIOSYNTHETIC_PROCESS	4.15e-54	3.69e-50	7.03085	2.9398
GOBP_POSITIVE_REGULATION_OF_ACTIVATED_T_CELL_PROLIFERATION	4.15e-54	3.69e-50	7.03085	0.54198
GOBP_POSITIVE_REGULATION_OF_CELL_CYCLE_PROCESS	4.15e-54	3.69e-50	7.03085	-3.50438
GOBP_POSITIVE_REGULATION_OF_EPITHELIAL_CELL_MIGRATION	4.15e-54	3.69e-50	7.03085	-0.586661
GOBP_REGULATION_OF_CELL_CYCLE_G1_S_PHASE_TRANSITION	4.15e-54	3.69e-50	7.03085	-0.886855
GOBP_REGULATION_OF_CELLULAR_RESPONSE_TO_GROWTH_FACTOR_STIMULUS	4.15e-54	3.69e-50	7.03085	-4.42383
GOBP_RESPONSE_TO_INTERLEUKIN_1	4.15e-54	3.69e-50	7.03085	1.53709
GOBP_RESPONSE_TO_UV_B	4.15e-54	3.69e-50	7.03085	0.980691
GOBP_RIBOSOME_ASSEMBLY	4.15e-54	3.69e-50	7.03085	-5.04164
GOBP_SKELETAL_MUSCLE_TISSUE_REGENERATION	4.15e-54	3.69e-50	7.03085	2.21444
GOBP_SPHINGOLIPID_METABOLIC_PROCESS	4.15e-54	3.69e-50	7.03085	5.82296
GOCC_ION_CHANNEL_COMPLEX	4.15e-54	3.69e-50	7.03085	2.06143
GOMF_CYTOKINE_BINDING	4.15e-54	3.69e-50	7.03085	-0.859348
GOMF_DNA_BINDING_TRANSCRIPTION_FACTOR_BINDING	4.15e-54	3.69e-50	7.03085	-5.79608
HALLMARK_G2M_CHECKPOINT	4.15e-54	3.69e-50	7.03085	-10.5607
GOBP_CARBOXYLIC_ACID_TRANSPORT	2.93e-53	2.6e-49	6.97026	0.20474
GOBP_CELL_CELL_JUNCTION_ASSEMBLY	2.93e-53	2.6e-49	6.97026	4.87905
GOBP_CELLULAR_RESPONSE_TO_EXTRACELLULAR_STIMULUS	2.93e-53	2.6e-49	6.97026	0.864072
GOBP_CELLULAR_RESPONSE_TO_STEROID_HORMONE_STIMULUS	2.93e-53	2.6e-49	6.97026	-0.345849
GOBP_EAR_DEVELOPMENT	2.93e-53	2.6e-49	6.97026	1.62416
GOBP_ENERGY_DERIVATION_BY_OXIDATION_OF_ORGANIC_COMPOUNDS	2.93e-53	2.6e-49	6.97026	-7.90181
GOBP_HOMOPHILIC_CELL_ADHESION_VIA_PLASMA_MEMBRANE_ADHESION_MOLECULES	2.93e-53	2.6e-49	6.97026	2.8464
GOBP_INTRINSIC_APOPTOTIC_SIGNALING_PATHWAY_BY_P53_CLASS_MEDIATOR	2.93e-53	2.6e-49	6.97026	-1.69248
GOBP_NEGATIVE_REGULATION_OF_INFLAMMATORY_RESPONSE	2.93e-53	2.6e-49	6.97026	1.85194
GOBP_NEGATIVE_REGULATION_OF_INTRINSIC_APOPTOTIC_SIGNALING_PATHWAY	2.93e-53	2.6e-49	6.97026	-0.850854
GOBP_NEGATIVE_REGULATION_OF_MITOTIC_CELL_CYCLE	2.93e-53	2.6e-49	6.97026	-1.92687
GOBP_POSITIVE_REGULATION_OF_DNA_METABOLIC_PROCESS	2.93e-53	2.6e-49	6.97026	-7.90271
GOBP_POSITIVE_REGULATION_OF_EPIDERMIS_DEVELOPMENT	2.93e-53	2.6e-49	6.97026	1.84388
GOBP_POSITIVE_REGULATION_OF_PEPTIDYL_TYROSINE_PHOSPHORYLATION	2.93e-53	2.6e-49	6.97026	-0.737038
GOBP_REGULATION_OF_NERVOUS_SYSTEM_DEVELOPMENT	2.93e-53	2.6e-49	6.97026	-1.75249
GOBP_REGULATION_OF_SIGNAL_TRANSDUCTION_BY_P53_CLASS_MEDIATOR	2.93e-53	2.6e-49	6.97026	-4.71687
GOBP_REGULATION_OF_SMALL_GTPASE_MEDIATED_SIGNAL_TRANSDUCTION	2.93e-53	2.6e-49	6.97026	-0.992343
GOCC_EARLY_ENDOSOME	2.93e-53	2.6e-49	6.97026	0.801539
GOCC_MICROTUBULE	2.93e-53	2.6e-49	6.97026	-1.9687
GOCC_MITOCHONDRIAL_PROTEIN_CONTAINING_COMPLEX	2.93e-53	2.6e-49	6.97026	-12.9962
GOMF_EXTRACELLULAR_MATRIX_BINDING	2.93e-53	2.6e-49	6.97026	-1.92649
GOMF_METALLOPEPTIDASE_ACTIVITY	2.93e-53	2.6e-49	6.97026	-2.15331
GOMF_MRNA_3_UTR_BINDING	2.93e-53	2.6e-49	6.97026	-2.82267
HALLMARK_MTORC1_SIGNALING	2.93e-53	2.6e-49	6.97026	-0.295087
HALLMARK_XENOBIOTIC_METABOLISM	2.93e-53	2.6e-49	6.97026	0.654444
KEGG_LEUKOCYTE_TRANSENDOTHELIAL_MIGRATION	2.93e-53	2.6e-49	6.97026	-0.418399
REACTOME_DISEASES_OF_METABOLISM	2.93e-53	2.6e-49	6.97026	-2.56183
REACTOME_SARS_COV_INFECTIONS	2.93e-53	2.6e-49	6.97026	-4.28444
GOBP_ADULT_BEHAVIOR	2.03e-52	1.81e-48	6.90965	1.09346
GOBP_BLASTOCYST_DEVELOPMENT	2.03e-52	1.81e-48	6.90965	1.10014
GOBP_LIPID_HOMEOSTASIS	2.03e-52	1.81e-48	6.90965	2.09049
GOBP_MAST_CELL_ACTIVATION	2.03e-52	1.81e-48	6.90965	1.89207
GOBP_MEMBRANE_LIPID_METABOLIC_PROCESS	2.03e-52	1.81e-48	6.90965	5.7091
GOBP_POSITIVE_REGULATION_OF_DEFENSE_RESPONSE_TO_BACTERIUM	2.03e-52	1.81e-48	6.90965	2.05028
GOBP_REGULATION_OF_ATP_DEPENDENT_ACTIVITY	2.03e-52	1.81e-48	6.90965	-0.296241
GOBP_RENAL_TUBULE_DEVELOPMENT	2.03e-52	1.81e-48	6.90965	0.934562
GOBP_SKIN_MORPHOGENESIS	2.03e-52	1.81e-48	6.90965	-0.156502
GOBP_SODIUM_ION_TRANSPORT	2.03e-52	1.81e-48	6.90965	1.88406
GOCC_CYTOPLASMIC_SIDE_OF_MEMBRANE	2.03e-52	1.81e-48	6.90965	1.351
GOCC_MITOCHONDRIAL_MATRIX	2.03e-52	1.81e-48	6.90965	-10.8106
GOCC_RECEPTOR_COMPLEX	2.03e-52	1.81e-48	6.90965	-3.76745
GOCC_TRANSCRIPTION_REGULATOR_COMPLEX	2.03e-52	1.81e-48	6.90965	-2.72843
GOMF_CELL_ADHESION_MEDIATOR_ACTIVITY	2.03e-52	1.81e-48	6.90965	1.93798
GOMF_GTPASE_ACTIVITY	2.03e-52	1.81e-48	6.90965	0.922433
GOMF_INTEGRIN_BINDING	2.03e-52	1.81e-48	6.90965	-6.92992
REACTOME_CYTOPROTECTION_BY_HMOX1	2.03e-52	1.81e-48	6.90965	-4.17486
REACTOME_SLC_MEDIATED_TRANSMEMBRANE_TRANSPORT	2.03e-52	1.81e-48	6.90965	1.00156
REACTOME_TRAF6_MEDIATED_NF_KB_ACTIVATION	2.03e-52	1.81e-48	6.90965	1.12965
WP_ALZHEIMERS_DISEASE	2.03e-52	1.81e-48	6.90965	-1.87848
GOBP_CARDIAC_MUSCLE_TISSUE_DEVELOPMENT	1.39e-51	1.23e-47	6.849	-0.0874509
GOBP_CELLULAR_KETONE_METABOLIC_PROCESS	1.39e-51	1.23e-47	6.849	0.599087
GOBP_INSULIN_SECRETION	1.39e-51	1.23e-47	6.849	1.33658
GOBP_MRNA_CATABOLIC_PROCESS	1.39e-51	1.23e-47	6.849	-4.96102
GOBP_POSITIVE_REGULATION_OF_BINDING	1.39e-51	1.23e-47	6.849	-3.62347
GOBP_POSITIVE_REGULATION_OF_WOUND_HEALING	1.39e-51	1.23e-47	6.849	1.32598
GOBP_REACTIVE_OXYGEN_SPECIES_METABOLIC_PROCESS	1.39e-51	1.23e-47	6.849	1.96934
GOBP_REGULATION_OF_INTRACELLULAR_PROTEIN_TRANSPORT	1.39e-51	1.23e-47	6.849	-1.17971
GOBP_RESPONSE_TO_TEMPERATURE_STIMULUS	1.39e-51	1.23e-47	6.849	-0.489938
GOBP_SKIN_EPIDERMIS_DEVELOPMENT	1.39e-51	1.23e-47	6.849	1.20379
GOBP_SMALL_GTPASE_MEDIATED_SIGNAL_TRANSDUCTION	1.39e-51	1.23e-47	6.849	-2.07697
GOBP_STRESS_ACTIVATED_PROTEIN_KINASE_SIGNALING_CASCADE	1.39e-51	1.23e-47	6.849	0.75113
GOCC_SPLICEOSOMAL_COMPLEX	1.39e-51	1.23e-47	6.849	-10.8426
GOMF_INORGANIC_ANION_TRANSMEMBRANE_TRANSPORTER_ACTIVITY	1.39e-51	1.23e-47	6.849	1.65951
REACTOME_INTEGRIN_CELL_SURFACE_INTERACTIONS	1.39e-51	1.23e-47	6.849	-8.12357
WP_FOCAL_ADHESION	1.39e-51	1.23e-47	6.849	-10.574
GOBP_DNA_CONFORMATION_CHANGE	9.32e-51	8.29e-47	6.78832	-8.05295
GOBP_EXTRINSIC_APOPTOTIC_SIGNALING_PATHWAY	9.32e-51	8.29e-47	6.78832	-1.48287
GOBP_FATTY_ACID_BIOSYNTHETIC_PROCESS	9.32e-51	8.29e-47	6.78832	1.97809
GOBP_IMMUNE_RESPONSE_REGULATING_CELL_SURFACE_RECEPTOR_SIGNALING_PATHWAY	9.32e-51	8.29e-47	6.78832	-2.14685
GOBP_NEPHRON_EPITHELIUM_DEVELOPMENT	9.32e-51	8.29e-47	6.78832	0.787676
GOBP_NUCLEAR_EXPORT	9.32e-51	8.29e-47	6.78832	-4.72573
GOBP_POSITIVE_REGULATION_OF_WNT_SIGNALING_PATHWAY	9.32e-51	8.29e-47	6.78832	-0.704795
GOBP_PROTEIN_POLYMERIZATION	9.32e-51	8.29e-47	6.78832	-1.44691
GOBP_REGULATION_OF_LIPID_METABOLIC_PROCESS	9.32e-51	8.29e-47	6.78832	-0.84815
GOBP_REGULATION_OF_STRESS_ACTIVATED_PROTEIN_KINASE_SIGNALING_CASCADE	9.32e-51	8.29e-47	6.78832	0.191224
GOBP_REGULATION_OF_TRANSMEMBRANE_RECEPTOR_PROTEIN_SERINE_THREONINE_KINASE_SIGNALING_PATHWAY	9.32e-51	8.29e-47	6.78832	-4.27096
GOBP_RNA_SPLICING_VIA_TRANSESTERIFICATION_REACTIONS	9.32e-51	8.29e-47	6.78832	-13.7221
GOCC_EXTRINSIC_COMPONENT_OF_PLASMA_MEMBRANE	9.32e-51	8.29e-47	6.78832	1.75836
GOCC_INNER_MITOCHONDRIAL_MEMBRANE_PROTEIN_COMPLEX	9.32e-51	8.29e-47	6.78832	-8.4863
GOCC_MICROVILLUS	9.32e-51	8.29e-47	6.78832	0.918858
GOMF_MAGNESIUM_ION_BINDING	9.32e-51	8.29e-47	6.78832	-1.16102
GOMF_PHOSPHATIDYLINOSITOL_BINDING	9.32e-51	8.29e-47	6.78832	2.36651
GOMF_RRNA_BINDING	9.32e-51	8.29e-47	6.78832	-5.67809
KEGG_ECM_RECEPTOR_INTERACTION	9.32e-51	8.29e-47	6.78832	-8.28502
KEGG_HUNTINGTONS_DISEASE	9.32e-51	8.29e-47	6.78832	-7.64438
REACTOME_HOST_INTERACTIONS_OF_HIV_FACTORS	9.32e-51	8.29e-47	6.78832	-6.92016
REACTOME_ORGANELLE_BIOGENESIS_AND_MAINTENANCE	9.32e-51	8.29e-47	6.78832	-5.0156
GOBP_ANATOMICAL_STRUCTURE_MATURATION	6.17e-50	5.49e-46	6.72761	0.795155
GOBP_CELL_COMMUNICATION_INVOLVED_IN_CARDIAC_CONDUCTION	6.17e-50	5.49e-46	6.72761	0.800861
GOBP_CELLULAR_RESPIRATION	6.17e-50	5.49e-46	6.72761	-7.80336
GOBP_CELLULAR_RESPONSE_TO_HYDROGEN_PEROXIDE	6.17e-50	5.49e-46	6.72761	0.316042
GOBP_CELLULAR_RESPONSE_TO_MOLECULE_OF_BACTERIAL_ORIGIN	6.17e-50	5.49e-46	6.72761	0.759622
GOBP_ESTABLISHMENT_OF_PROTEIN_LOCALIZATION_TO_MEMBRANE	6.17e-50	5.49e-46	6.72761	0.821237
GOBP_ESTABLISHMENT_OF_PROTEIN_LOCALIZATION_TO_ORGANELLE	6.17e-50	5.49e-46	6.72761	-4.28389
GOBP_INTRINSIC_APOPTOTIC_SIGNALING_PATHWAY_IN_RESPONSE_TO_DNA_DAMAGE	6.17e-50	5.49e-46	6.72761	-1.39467
GOBP_PROTEIN_LOCALIZATION_TO_PLASMA_MEMBRANE	6.17e-50	5.49e-46	6.72761	2.2618
GOBP_RAS_PROTEIN_SIGNAL_TRANSDUCTION	6.17e-50	5.49e-46	6.72761	-2.40372
GOBP_REGULATION_OF_ADAPTIVE_IMMUNE_RESPONSE	6.17e-50	5.49e-46	6.72761	-0.513548
GOBP_REGULATION_OF_MUSCLE_CONTRACTION	6.17e-50	5.49e-46	6.72761	-0.577374
GOBP_REGULATION_OF_RESPONSE_TO_DNA_DAMAGE_STIMULUS	6.17e-50	5.49e-46	6.72761	-5.73758
GOBP_REGULATION_OF_UBIQUITIN_PROTEIN_TRANSFERASE_ACTIVITY	6.17e-50	5.49e-46	6.72761	-2.9421
GOBP_RESPONSE_TO_ENDOPLASMIC_RETICULUM_STRESS	6.17e-50	5.49e-46	6.72761	1.14101
GOBP_TRANSMEMBRANE_RECEPTOR_PROTEIN_SERINE_THREONINE_KINASE_SIGNALING_PATHWAY	6.17e-50	5.49e-46	6.72761	-6.35932
GOCC_RUFFLE_MEMBRANE	6.17e-50	5.49e-46	6.72761	0.233158
GOMF_ACTIVE_ION_TRANSMEMBRANE_TRANSPORTER_ACTIVITY	6.17e-50	5.49e-46	6.72761	-1.20012
GOMF_RNA_POLYMERASE_II_SPECIFIC_DNA_BINDING_TRANSCRIPTION_FACTOR_BINDING	6.17e-50	5.49e-46	6.72761	-2.78531
KEGG_PARKINSONS_DISEASE	6.17e-50	5.49e-46	6.72761	-7.33494
REACTOME_MITOTIC_G1_PHASE_AND_G1_S_TRANSITION	6.17e-50	5.49e-46	6.72761	-6.74678
REACTOME_SIGNALING_BY_NUCLEAR_RECEPTORS	6.17e-50	5.49e-46	6.72761	-0.365224
WP_PROSTAGLANDIN_SYNTHESIS_AND_REGULATION	6.17e-50	5.49e-46	6.72761	-0.11511
GOBP_GLYCEROLIPID_METABOLIC_PROCESS	4.02e-49	3.57e-45	6.66686	1.27616
GOBP_INTEGRIN_MEDIATED_SIGNALING_PATHWAY	4.02e-49	3.57e-45	6.66686	-5.86401
GOBP_INTERFERON_GAMMA_PRODUCTION	4.02e-49	3.57e-45	6.66686	-0.882495
GOBP_NEGATIVE_REGULATION_OF_CYTOSKELETON_ORGANIZATION	4.02e-49	3.57e-45	6.66686	-1.30078
GOBP_NEGATIVE_REGULATION_OF_PROTEIN_BINDING	4.02e-49	3.57e-45	6.66686	0.0457066
GOBP_NUCLEOTIDE_PHOSPHORYLATION	4.02e-49	3.57e-45	6.66686	-1.33184
GOBP_OXIDATIVE_PHOSPHORYLATION	4.02e-49	3.57e-45	6.66686	-7.31077
GOBP_POSITIVE_REGULATION_OF_VASCULATURE_DEVELOPMENT	4.02e-49	3.57e-45	6.66686	0.315835
GOBP_PROTEASOME_MEDIATED_UBIQUITIN_DEPENDENT_PROTEIN_CATABOLIC_PROCESS	4.02e-49	3.57e-45	6.66686	-0.820882
GOBP_REGULATION_OF_CELLULAR_COMPONENT_SIZE	4.02e-49	3.57e-45	6.66686	-0.837557
GOBP_REGULATION_OF_INTRACELLULAR_TRANSPORT	4.02e-49	3.57e-45	6.66686	-0.390636
GOBP_REGULATION_OF_MITOTIC_CELL_CYCLE_PHASE_TRANSITION	4.02e-49	3.57e-45	6.66686	-4.70824
GOBP_RIBONUCLEOSIDE_TRIPHOSPHATE_METABOLIC_PROCESS	4.02e-49	3.57e-45	6.66686	-3.87459
GOCC_INTRINSIC_COMPONENT_OF_EXTERNAL_SIDE_OF_PLASMA_MEMBRANE	4.02e-49	3.57e-45	6.66686	1.27917
GOCC_INTRINSIC_COMPONENT_OF_ORGANELLE_MEMBRANE	4.02e-49	3.57e-45	6.66686	-2.24143
GOMF_GATED_CHANNEL_ACTIVITY	4.02e-49	3.57e-45	6.66686	1.30498
HALLMARK_UV_RESPONSE_UP	4.02e-49	3.57e-45	6.66686	1.9055
KEGG_VASCULAR_SMOOTH_MUSCLE_CONTRACTION	4.02e-49	3.57e-45	6.66686	1.2221
REACTOME_C_TYPE_LECTIN_RECEPTORS_CLRS	4.02e-49	3.57e-45	6.66686	-1.98419
REACTOME_CHAPERONE_MEDIATED_AUTOPHAGY	4.02e-49	3.57e-45	6.66686	-1.91435
REACTOME_GPCR_LIGAND_BINDING	4.02e-49	3.57e-45	6.66686	-0.453536
REACTOME_SIGNALING_BY_MET	4.02e-49	3.57e-45	6.66686	-4.27429
GOBP_ACTIN_FILAMENT_BASED_MOVEMENT	2.57e-48	2.29e-44	6.60608	-0.285393
GOBP_ADAPTIVE_IMMUNE_RESPONSE_BASED_ON_SOMATIC_RECOMBINATION_OF_IMMUNE_RECEPTORS_BUILT_FROM_IMMUNOGLOBULIN_SUPERFAMILY_DOMAINS	2.57e-48	2.29e-44	6.60608	-4.39876
GOBP_CARDIAC_MUSCLE_CONTRACTION	2.57e-48	2.29e-44	6.60608	0.520303
GOBP_IMPORT_INTO_CELL	2.57e-48	2.29e-44	6.60608	0.135094
GOBP_MULTICELLULAR_ORGANISMAL_SIGNALING	2.57e-48	2.29e-44	6.60608	0.715163
GOBP_NEGATIVE_REGULATION_OF_GROWTH	2.57e-48	2.29e-44	6.60608	-1.0904
GOBP_NUCLEOBASE_CONTAINING_COMPOUND_TRANSPORT	2.57e-48	2.29e-44	6.60608	-6.02912
GOBP_NUCLEOSIDE_TRIPHOSPHATE_METABOLIC_PROCESS	2.57e-48	2.29e-44	6.60608	-4.33339
GOBP_POSITIVE_REGULATION_OF_CANONICAL_WNT_SIGNALING_PATHWAY	2.57e-48	2.29e-44	6.60608	-0.65632
GOBP_POSITIVE_REGULATION_OF_CELL_CYCLE_PHASE_TRANSITION	2.57e-48	2.29e-44	6.60608	-1.82151
GOBP_POSITIVE_REGULATION_OF_PROTEIN_TYROSINE_KINASE_ACTIVITY	2.57e-48	2.29e-44	6.60608	0.602691
GOBP_REGULATION_OF_CELLULAR_PROTEIN_CATABOLIC_PROCESS	2.57e-48	2.29e-44	6.60608	-4.02254
GOBP_REGULATION_OF_LEUKOCYTE_MEDIATED_IMMUNITY	2.57e-48	2.29e-44	6.60608	-0.551526
GOBP_REGULATION_OF_PROTEIN_TYROSINE_KINASE_ACTIVITY	2.57e-48	2.29e-44	6.60608	0.287297
GOBP_RHYTHMIC_PROCESS	2.57e-48	2.29e-44	6.60608	-1.88712
GOBP_RIBONUCLEOSIDE_TRIPHOSPHATE_BIOSYNTHETIC_PROCESS	2.57e-48	2.29e-44	6.60608	-3.75539
GOMF_PRIMARY_ACTIVE_TRANSMEMBRANE_TRANSPORTER_ACTIVITY	2.57e-48	2.29e-44	6.60608	-3.79737
GOMF_TRANSLATION_REGULATOR_ACTIVITY	2.57e-48	2.29e-44	6.60608	-3.89821
GOMF_UNFOLDED_PROTEIN_BINDING	2.57e-48	2.29e-44	6.60608	-4.47294
KEGG_FOCAL_ADHESION	2.57e-48	2.29e-44	6.60608	-11.9641
REACTOME_BINDING_AND_UPTAKE_OF_LIGANDS_BY_SCAVENGER_RECEPTORS	2.57e-48	2.29e-44	6.60608	-3.83408
REACTOME_HIV_INFECTION	2.57e-48	2.29e-44	6.60608	-7.744
REACTOME_SEPARATION_OF_SISTER_CHROMATIDS	2.57e-48	2.29e-44	6.60608	-6.25235
REACTOME_VISUAL_PHOTOTRANSDUCTION	2.57e-48	2.29e-44	6.60608	1.29249
GOBP_B_CELL_ACTIVATION	1.62e-47	1.44e-43	6.54526	-4.72633
GOBP_CELLULAR_RESPONSE_TO_PEPTIDE_HORMONE_STIMULUS	1.62e-47	1.44e-43	6.54526	0.788664
GOBP_IMPORT_ACROSS_PLASMA_MEMBRANE	1.62e-47	1.44e-43	6.54526	0.221285
GOBP_MITOTIC_NUCLEAR_DIVISION	1.62e-47	1.44e-43	6.54526	-5.91034
GOBP_MUSCLE_CELL_MIGRATION	1.62e-47	1.44e-43	6.54526	-1.47406
GOBP_MUSCLE_ORGAN_DEVELOPMENT	1.62e-47	1.44e-43	6.54526	-3.13884
GOBP_POSITIVE_REGULATION_OF_CELL_DEVELOPMENT	1.62e-47	1.44e-43	6.54526	-2.46378
GOBP_POSITIVE_REGULATION_OF_HUMORAL_IMMUNE_RESPONSE	1.62e-47	1.44e-43	6.54526	2.00123
GOBP_PROTON_TRANSMEMBRANE_TRANSPORT	1.62e-47	1.44e-43	6.54526	-2.96284
GOBP_REGULATION_OF_HORMONE_SECRETION	1.62e-47	1.44e-43	6.54526	1.39324
GOBP_RESPONSE_TO_TUMOR_NECROSIS_FACTOR	1.62e-47	1.44e-43	6.54526	-1.44093
GOCC_BASEMENT_MEMBRANE	1.62e-47	1.44e-43	6.54526	-7.00982
GOCC_POLYSOMAL_RIBOSOME	1.62e-47	1.44e-43	6.54526	-4.45754
GOMF_HEPARIN_BINDING	1.62e-47	1.44e-43	6.54526	-5.07364
HALLMARK_UNFOLDED_PROTEIN_RESPONSE	1.62e-47	1.44e-43	6.54526	-2.32063
REACTOME_NON_INTEGRIN_MEMBRANE_ECM_INTERACTIONS	1.62e-47	1.44e-43	6.54526	-6.76866
REACTOME_PROCESSING_OF_CAPPED_INTRON_CONTAINING_PRE_MRNA	1.62e-47	1.44e-43	6.54526	-13.8377
REACTOME_SIGNALING_BY_NOTCH	1.62e-47	1.44e-43	6.54526	-5.03447
WP_MRNA_PROCESSING	1.62e-47	1.44e-43	6.54526	-9.14325
GOBP_CELLULAR_RESPONSE_TO_RADIATION	1.01e-46	8.96e-43	6.4844	-4.66831
GOBP_ESTABLISHMENT_OF_ORGANELLE_LOCALIZATION	1.01e-46	8.96e-43	6.4844	0.0737964
GOBP_MACROMOLECULE_DEACYLATION	1.01e-46	8.96e-43	6.4844	0.675561
GOBP_NEGATIVE_REGULATION_OF_CELLULAR_MACROMOLECULE_BIOSYNTHETIC_PROCESS	1.01e-46	8.96e-43	6.4844	-2.741
GOBP_NUCLEOSIDE_TRIPHOSPHATE_BIOSYNTHETIC_PROCESS	1.01e-46	8.96e-43	6.4844	-3.75013
GOBP_POSITIVE_REGULATION_OF_EPITHELIAL_TO_MESENCHYMAL_TRANSITION	1.01e-46	8.96e-43	6.4844	-0.902213
GOBP_REGULATION_OF_CATION_TRANSMEMBRANE_TRANSPORT	1.01e-46	8.96e-43	6.4844	-2.03102
GOBP_REGULATION_OF_CELL_PROJECTION_ASSEMBLY	1.01e-46	8.96e-43	6.4844	1.07439
GOBP_REGULATION_OF_INNATE_IMMUNE_RESPONSE	1.01e-46	8.96e-43	6.4844	-2.68848
GOBP_REGULATION_OF_MITOCHONDRION_ORGANIZATION	1.01e-46	8.96e-43	6.4844	0.162629
GOBP_REGULATION_OF_MRNA_CATABOLIC_PROCESS	1.01e-46	8.96e-43	6.4844	-3.11207
GOBP_RESPIRATORY_ELECTRON_TRANSPORT_CHAIN	1.01e-46	8.96e-43	6.4844	-6.2482
GOBP_RESPONSE_TO_TOPOLOGICALLY_INCORRECT_PROTEIN	1.01e-46	8.96e-43	6.4844	-0.649308
GOBP_SENSORY_SYSTEM_DEVELOPMENT	1.01e-46	8.96e-43	6.4844	-2.66684
GOBP_SPROUTING_ANGIOGENESIS	1.01e-46	8.96e-43	6.4844	-0.982574
GOBP_STEROID_METABOLIC_PROCESS	1.01e-46	8.96e-43	6.4844	2.54243
GOBP_STRIATED_MUSCLE_CONTRACTION	1.01e-46	8.96e-43	6.4844	0.478838
GOCC_CATALYTIC_STEP_2_SPLICEOSOME	1.01e-46	8.96e-43	6.4844	-6.62438
GOCC_CULLIN_RING_UBIQUITIN_LIGASE_COMPLEX	1.01e-46	8.96e-43	6.4844	-0.481963
GOCC_PRESYNAPSE	1.01e-46	8.96e-43	6.4844	0.778952
GOCC_SPINDLE	1.01e-46	8.96e-43	6.4844	-5.03551
GOCC_UBIQUITIN_LIGASE_COMPLEX	1.01e-46	8.96e-43	6.4844	0.144225
GOMF_INTERLEUKIN_1_RECEPTOR_BINDING	1.01e-46	8.96e-43	6.4844	2.55409
GOMF_MRNA_5_UTR_BINDING	1.01e-46	8.96e-43	6.4844	-2.81219
GOMF_PROTEIN_MACROMOLECULE_ADAPTOR_ACTIVITY	1.01e-46	8.96e-43	6.4844	-1.51678
GOMF_TRANSCRIPTION_COACTIVATOR_ACTIVITY	1.01e-46	8.96e-43	6.4844	-3.38043
REACTOME_MITOTIC_METAPHASE_AND_ANAPHASE	1.01e-46	8.96e-43	6.4844	-7.624
REACTOME_TRANSCRIPTIONAL_REGULATION_BY_RUNX1	1.01e-46	8.96e-43	6.4844	-4.75671
WP_ALZHEIMERS_DISEASE_AND_MIRNA_EFFECTS	1.01e-46	8.96e-43	6.4844	-1.9657
WP_CIRCADIAN_RHYTHM_GENES	1.01e-46	8.96e-43	6.4844	-2.08132
WP_TGFBETA_SIGNALING_PATHWAY	1.01e-46	8.96e-43	6.4844	-3.87304
GOBP_AEROBIC_RESPIRATION	6.16e-46	5.48e-42	6.42351	-7.52128
GOBP_CALCIUM_ION_TRANSPORT	6.16e-46	5.48e-42	6.42351	-2.18546
GOBP_CELLULAR_RESPONSE_TO_CORTICOSTEROID_STIMULUS	6.16e-46	5.48e-42	6.42351	1.67364
GOBP_CELLULAR_RESPONSE_TO_INORGANIC_SUBSTANCE	6.16e-46	5.48e-42	6.42351	-0.786248
GOBP_CELLULAR_RESPONSE_TO_OXYGEN_LEVELS	6.16e-46	5.48e-42	6.42351	2.36816
GOBP_NEGATIVE_REGULATION_OF_CELL_PROJECTION_ORGANIZATION	6.16e-46	5.48e-42	6.42351	-1.18084
GOBP_NEGATIVE_REGULATION_OF_CELLULAR_AMIDE_METABOLIC_PROCESS	6.16e-46	5.48e-42	6.42351	-3.68409
GOBP_NEGATIVE_REGULATION_OF_PROTEIN_CATABOLIC_PROCESS	6.16e-46	5.48e-42	6.42351	-3.23082
GOBP_PHOSPHOLIPID_METABOLIC_PROCESS	6.16e-46	5.48e-42	6.42351	2.45404
GOBP_POSITIVE_REGULATION_OF_COLD_INDUCED_THERMOGENESIS	6.16e-46	5.48e-42	6.42351	1.36525
GOCC_CHROMOSOMAL_REGION	6.16e-46	5.48e-42	6.42351	-7.13893
GOCC_EARLY_ENDOSOME_MEMBRANE	6.16e-46	5.48e-42	6.42351	0.596262
GOMF_PHOSPHOLIPASE_INHIBITOR_ACTIVITY	6.16e-46	5.48e-42	6.42351	0.246007
REACTOME_DISORDERS_OF_TRANSMEMBRANE_TRANSPORTERS	6.16e-46	5.48e-42	6.42351	-3.50568
REACTOME_ECM_PROTEOGLYCANS	6.16e-46	5.48e-42	6.42351	-8.5358
REACTOME_MRNA_SPLICING	6.16e-46	5.48e-42	6.42351	-12.0692
REACTOME_PROTEIN_METHYLATION	6.16e-46	5.48e-42	6.42351	-1.10488
REACTOME_S_PHASE	6.16e-46	5.48e-42	6.42351	-7.68487
REACTOME_SMOOTH_MUSCLE_CONTRACTION	6.16e-46	5.48e-42	6.42351	-0.946568
REACTOME_SPHINGOLIPID_METABOLISM	6.16e-46	5.48e-42	6.42351	3.71903
GOBP_CELL_SUBSTRATE_JUNCTION_ORGANIZATION	3.7e-45	3.29e-41	6.36257	-3.42008
GOBP_CELLULAR_RESPONSE_TO_KETONE	3.7e-45	3.29e-41	6.36257	-0.543466
GOBP_ELECTRON_TRANSPORT_CHAIN	3.7e-45	3.29e-41	6.36257	-6.83772
GOBP_ENDOTHELIAL_CELL_PROLIFERATION	3.7e-45	3.29e-41	6.36257	-2.524
GOBP_INTERLEUKIN_1_PRODUCTION	3.7e-45	3.29e-41	6.36257	0.555553
GOBP_NEURON_DEATH	3.7e-45	3.29e-41	6.36257	-3.94538
GOBP_POSITIVE_REGULATION_OF_CATABOLIC_PROCESS	3.7e-45	3.29e-41	6.36257	-2.79204
GOBP_REGULATION_OF_INTRINSIC_APOPTOTIC_SIGNALING_PATHWAY_IN_RESPONSE_TO_DNA_DAMAGE	3.7e-45	3.29e-41	6.36257	-1.16616
GOBP_REGULATION_OF_TRANSPORTER_ACTIVITY	3.7e-45	3.29e-41	6.36257	0.73089
GOBP_RESPONSE_TO_TRANSFORMING_GROWTH_FACTOR_BETA	3.7e-45	3.29e-41	6.36257	-4.90319
GOBP_RHO_PROTEIN_SIGNAL_TRANSDUCTION	3.7e-45	3.29e-41	6.36257	-1.76468
GOBP_RUFFLE_ASSEMBLY	3.7e-45	3.29e-41	6.36257	1.8704
GOCC_APICAL_JUNCTION_COMPLEX	3.7e-45	3.29e-41	6.36257	3.77752
GOCC_CONTRACTILE_FIBER	3.7e-45	3.29e-41	6.36257	-2.56387
GOCC_LYSOSOMAL_LUMEN	3.7e-45	3.29e-41	6.36257	-0.999518
GOCC_NUCLEAR_MEMBRANE	3.7e-45	3.29e-41	6.36257	-4.79386
GOCC_NUCLEAR_SPECK	3.7e-45	3.29e-41	6.36257	-5.83073
GOCC_TIGHT_JUNCTION	3.7e-45	3.29e-41	6.36257	2.67591
GOMF_ACTIN_FILAMENT_BINDING	3.7e-45	3.29e-41	6.36257	-0.798911
GOMF_KINASE_ACTIVATOR_ACTIVITY	3.7e-45	3.29e-41	6.36257	0.376172
GOMF_PEPTIDE_BINDING	3.7e-45	3.29e-41	6.36257	-5.24229
KEGG_GLYCOLYSIS_GLUCONEOGENESIS	3.7e-45	3.29e-41	6.36257	-0.508138
KEGG_OXIDATIVE_PHOSPHORYLATION	3.7e-45	3.29e-41	6.36257	-5.60089
REACTOME_ASPARAGINE_N_LINKED_GLYCOSYLATION	3.7e-45	3.29e-41	6.36257	-0.554255
REACTOME_IMMUNOREGULATORY_INTERACTIONS_BETWEEN_A_LYMPHOID_AND_A_NON_LYMPHOID_CELL	3.7e-45	3.29e-41	6.36257	-4.49529
REACTOME_ION_CHANNEL_TRANSPORT	3.7e-45	3.29e-41	6.36257	2.75894
REACTOME_REGULATION_OF_MRNA_STABILITY_BY_PROTEINS_THAT_BIND_AU_RICH_ELEMENTS	3.7e-45	3.29e-41	6.36257	-3.89685
REACTOME_SENSORY_PERCEPTION	3.7e-45	3.29e-41	6.36257	2.17935
REACTOME_SIGNALING_BY_WNT	3.7e-45	3.29e-41	6.36257	-3.95849
WP_GLUCOCORTICOID_RECEPTOR_PATHWAY	3.7e-45	3.29e-41	6.36257	1.49261
GOBP_ACTIVATED_T_CELL_PROLIFERATION	2.19e-44	1.95e-40	6.3016	0.154739
GOBP_CARDIAC_CONDUCTION_SYSTEM_DEVELOPMENT	2.19e-44	1.95e-40	6.3016	1.77034
GOBP_LYMPHOCYTE_ACTIVATION_INVOLVED_IN_IMMUNE_RESPONSE	2.19e-44	1.95e-40	6.3016	-1.71388
GOBP_NEURON_APOPTOTIC_PROCESS	2.19e-44	1.95e-40	6.3016	-1.82214
GOBP_ORGAN_GROWTH	2.19e-44	1.95e-40	6.3016	-0.369605
GOBP_PROTEIN_IMPORT	2.19e-44	1.95e-40	6.3016	-3.98987
GOBP_PYRIMIDINE_CONTAINING_COMPOUND_METABOLIC_PROCESS	2.19e-44	1.95e-40	6.3016	-0.54302
GOBP_RECEPTOR_MEDIATED_ENDOCYTOSIS	2.19e-44	1.95e-40	6.3016	-1.33663
GOBP_REGULATION_OF_EPITHELIAL_TO_MESENCHYMAL_TRANSITION	2.19e-44	1.95e-40	6.3016	-0.93447
GOBP_REGULATION_OF_MUSCLE_SYSTEM_PROCESS	2.19e-44	1.95e-40	6.3016	-0.654746
GOBP_REGULATION_OF_RUFFLE_ASSEMBLY	2.19e-44	1.95e-40	6.3016	1.34559
GOBP_RESPONSE_TO_INTERFERON_GAMMA	2.19e-44	1.95e-40	6.3016	-3.6588
GOBP_RESPONSE_TO_IONIZING_RADIATION	2.19e-44	1.95e-40	6.3016	-2.37434
GOBP_RESPONSE_TO_MONOSACCHARIDE	2.19e-44	1.95e-40	6.3016	-0.948253
GOBP_RIBOSOMAL_SMALL_SUBUNIT_BIOGENESIS	2.19e-44	1.95e-40	6.3016	-6.07928
GOBP_SPHINGOLIPID_BIOSYNTHETIC_PROCESS	2.19e-44	1.95e-40	6.3016	3.82597
GOBP_VESICLE_ORGANIZATION	2.19e-44	1.95e-40	6.3016	3.73666
GOCC_ACTIN_FILAMENT	2.19e-44	1.95e-40	6.3016	1.11122
GOCC_GLUTAMATERGIC_SYNAPSE	2.19e-44	1.95e-40	6.3016	-0.882436
GOMF_TRANSMEMBRANE_TRANSPORTER_BINDING	2.19e-44	1.95e-40	6.3016	-3.14742
HALLMARK_INTERFERON_ALPHA_RESPONSE	2.19e-44	1.95e-40	6.3016	-2.60122
KEGG_INSULIN_SIGNALING_PATHWAY	2.19e-44	1.95e-40	6.3016	1.50657
REACTOME_CELL_CYCLE_CHECKPOINTS	2.19e-44	1.95e-40	6.3016	-8.15847
REACTOME_MUSCLE_CONTRACTION	2.19e-44	1.95e-40	6.3016	-1.31519
REACTOME_NEURONAL_SYSTEM	2.19e-44	1.95e-40	6.3016	-0.402051
REACTOME_TRANSMISSION_ACROSS_CHEMICAL_SYNAPSES	2.19e-44	1.95e-40	6.3016	-0.779893
GOBP_ALPHA_BETA_T_CELL_DIFFERENTIATION	1.28e-43	1.14e-39	6.24058	0.170141
GOBP_CARDIAC_CONDUCTION	1.28e-43	1.14e-39	6.24058	0.686614
GOBP_CELL_ACTIVATION_INVOLVED_IN_IMMUNE_RESPONSE	1.28e-43	1.14e-39	6.24058	-1.46664
GOBP_CELL_COMMUNICATION_BY_ELECTRICAL_COUPLING	1.28e-43	1.14e-39	6.24058	1.5572
GOBP_CHONDROCYTE_DEVELOPMENT	1.28e-43	1.14e-39	6.24058	-0.751424
GOBP_CHROMOSOME_SEGREGATION	1.28e-43	1.14e-39	6.24058	-6.37598
GOBP_INTERLEUKIN_8_PRODUCTION	1.28e-43	1.14e-39	6.24058	0.243228
GOBP_NUCLEIC_ACID_PHOSPHODIESTER_BOND_HYDROLYSIS	1.28e-43	1.14e-39	6.24058	-3.43066
GOBP_PLATELET_ACTIVATION	1.28e-43	1.14e-39	6.24058	-4.27331
GOBP_POSITIVE_REGULATION_OF_ATP_BIOSYNTHETIC_PROCESS	1.28e-43	1.14e-39	6.24058	-1.01441
GOBP_POSITIVE_REGULATION_OF_LIPID_BIOSYNTHETIC_PROCESS	1.28e-43	1.14e-39	6.24058	0.974216
GOCC_ENDOPLASMIC_RETICULUM_GOLGI_INTERMEDIATE_COMPARTMENT	1.28e-43	1.14e-39	6.24058	0.00791218
GOCC_LAMELLIPODIUM	1.28e-43	1.14e-39	6.24058	-1.85646
GOMF_MOLECULAR_ADAPTOR_ACTIVITY	1.28e-43	1.14e-39	6.24058	-2.20827
GOMF_PROTEIN_C_TERMINUS_BINDING	1.28e-43	1.14e-39	6.24058	-0.799261
HALLMARK_INFLAMMATORY_RESPONSE	1.28e-43	1.14e-39	6.24058	-0.405533
HALLMARK_MYOGENESIS	1.28e-43	1.14e-39	6.24058	-2.66779
KEGG_CARDIAC_MUSCLE_CONTRACTION	1.28e-43	1.14e-39	6.24058	-3.35002
REACTOME_CYCLIN_A_CDK2_ASSOCIATED_EVENTS_AT_S_PHASE_ENTRY	1.28e-43	1.14e-39	6.24058	-4.64686
REACTOME_G_ALPHA_I_SIGNALLING_EVENTS	1.28e-43	1.14e-39	6.24058	-0.0673928
REACTOME_NUCLEOTIDE_EXCISION_REPAIR	1.28e-43	1.14e-39	6.24058	-3.74143
REACTOME_SELECTIVE_AUTOPHAGY	1.28e-43	1.14e-39	6.24058	-2.05872
GOBP_ATP_BIOSYNTHETIC_PROCESS	7.32e-43	6.51e-39	6.17952	-2.38179
GOBP_BONE_DEVELOPMENT	7.32e-43	6.51e-39	6.17952	-2.87196
GOBP_CALCIUM_ION_TRANSMEMBRANE_TRANSPORT	7.32e-43	6.51e-39	6.17952	-1.02417
GOBP_CARBOHYDRATE_HOMEOSTASIS	7.32e-43	6.51e-39	6.17952	-0.516352
GOBP_CHROMATIN_ORGANIZATION	7.32e-43	6.51e-39	6.17952	-10.1488
GOBP_COLLAGEN_CATABOLIC_PROCESS	7.32e-43	6.51e-39	6.17952	-0.765555
GOBP_LEUKOCYTE_HOMEOSTASIS	7.32e-43	6.51e-39	6.17952	-0.924619
GOBP_MYOTUBE_DIFFERENTIATION	7.32e-43	6.51e-39	6.17952	-1.2315
GOBP_PLACENTA_DEVELOPMENT	7.32e-43	6.51e-39	6.17952	1.65138
GOBP_POSITIVE_REGULATION_OF_G_PROTEIN_COUPLED_RECEPTOR_SIGNALING_PATHWAY	7.32e-43	6.51e-39	6.17952	1.68192
GOBP_POSITIVE_REGULATION_OF_NUCLEOTIDE_BIOSYNTHETIC_PROCESS	7.32e-43	6.51e-39	6.17952	-1.02192
GOBP_REGULATION_OF_ACTIN_FILAMENT_BUNDLE_ASSEMBLY	7.32e-43	6.51e-39	6.17952	-1.72167
GOBP_REGULATION_OF_CHROMOSOME_ORGANIZATION	7.32e-43	6.51e-39	6.17952	-7.05204
GOBP_REGULATION_OF_GTPASE_ACTIVITY	7.32e-43	6.51e-39	6.17952	-0.860083
GOBP_REGULATION_OF_LEUKOCYTE_APOPTOTIC_PROCESS	7.32e-43	6.51e-39	6.17952	-0.556585
GOBP_RESPONSE_TO_RETINOIC_ACID	7.32e-43	6.51e-39	6.17952	-0.481247
GOBP_RETINA_HOMEOSTASIS	7.32e-43	6.51e-39	6.17952	0.409761
GOBP_STEM_CELL_DIFFERENTIATION	7.32e-43	6.51e-39	6.17952	-3.07866
GOCC_OXIDOREDUCTASE_COMPLEX	7.32e-43	6.51e-39	6.17952	-4.83648
GOCC_RESPIRASOME	7.32e-43	6.51e-39	6.17952	-4.9415
GOMF_ELECTRON_TRANSFER_ACTIVITY	7.32e-43	6.51e-39	6.17952	-5.72378
GOMF_RIBONUCLEOPROTEIN_COMPLEX_BINDING	7.32e-43	6.51e-39	6.17952	-4.88945
REACTOME_AGGREPHAGY	7.32e-43	6.51e-39	6.17952	-1.411
REACTOME_DNA_REPAIR	7.32e-43	6.51e-39	6.17952	-7.09148
WP_GASTRIN_SIGNALING_PATHWAY	7.32e-43	6.51e-39	6.17952	0.339917
GOBP_ACTION_POTENTIAL	4.13e-42	3.67e-38	6.11841	1.133
GOBP_EXTRACELLULAR_MATRIX_ASSEMBLY	4.13e-42	3.67e-38	6.11841	-1.87717
GOBP_FIBROBLAST_PROLIFERATION	4.13e-42	3.67e-38	6.11841	-3.55217
GOBP_GLAND_MORPHOGENESIS	4.13e-42	3.67e-38	6.11841	-0.28082
GOBP_NEGATIVE_REGULATION_OF_RESPONSE_TO_WOUNDING	4.13e-42	3.67e-38	6.11841	0.397271
GOBP_NEGATIVE_REGULATION_OF_SUPRAMOLECULAR_FIBER_ORGANIZATION	4.13e-42	3.67e-38	6.11841	-1.15377
GOBP_REGULATION_OF_ACTIN_FILAMENT_ORGANIZATION	4.13e-42	3.67e-38	6.11841	-1.52806
GOBP_REGULATION_OF_COAGULATION	4.13e-42	3.67e-38	6.11841	-0.604704
GOBP_REGULATION_OF_MRNA_METABOLIC_PROCESS	4.13e-42	3.67e-38	6.11841	-8.54678
GOBP_RESPONSE_TO_INSULIN	4.13e-42	3.67e-38	6.11841	1.19105
GOBP_TELOMERE_MAINTENANCE	4.13e-42	3.67e-38	6.11841	-5.41236
GOBP_TRANSFORMING_GROWTH_FACTOR_BETA_RECEPTOR_SIGNALING_PATHWAY	4.13e-42	3.67e-38	6.11841	-3.92291
GOBP_TYPE_2_IMMUNE_RESPONSE	4.13e-42	3.67e-38	6.11841	1.71177
GOCC_ENDOCYTIC_VESICLE_MEMBRANE	4.13e-42	3.67e-38	6.11841	-1.46977
GOCC_MICROVILLUS_MEMBRANE	4.13e-42	3.67e-38	6.11841	0.951706
GOCC_MOTILE_CILIUM	4.13e-42	3.67e-38	6.11841	0.447674
GOCC_ROUGH_ENDOPLASMIC_RETICULUM	4.13e-42	3.67e-38	6.11841	-2.41385
GOMF_CATALYTIC_ACTIVITY_ACTING_ON_RNA	4.13e-42	3.67e-38	6.11841	-6.77082
KEGG_MAPK_SIGNALING_PATHWAY	4.13e-42	3.67e-38	6.11841	0.110797
KEGG_SPLICEOSOME	4.13e-42	3.67e-38	6.11841	-8.21264
REACTOME_HEDGEHOG_OFF_STATE	4.13e-42	3.67e-38	6.11841	-4.14273
REACTOME_TRANSPORT_OF_BILE_SALTS_AND_ORGANIC_ACIDS_METAL_IONS_AND_AMINE_COMPOUNDS	4.13e-42	3.67e-38	6.11841	1.69083
WP_ELECTRON_TRANSPORT_CHAIN_OXPHOS_SYSTEM_IN_MITOCHONDRIA	4.13e-42	3.67e-38	6.11841	-7.76021
GOBP_ALPHA_BETA_T_CELL_ACTIVATION	2.29e-41	2.04e-37	6.05726	-0.265854
GOBP_CHONDROCYTE_DIFFERENTIATION	2.29e-41	2.04e-37	6.05726	-2.14569
GOBP_ESTABLISHMENT_OF_RNA_LOCALIZATION	2.29e-41	2.04e-37	6.05726	-5.60523
GOBP_ESTABLISHMENT_OR_MAINTENANCE_OF_CELL_POLARITY	2.29e-41	2.04e-37	6.05726	-0.853274
GOBP_FATTY_ACID_TRANSPORT	2.29e-41	2.04e-37	6.05726	1.50609
GOBP_HEPATICOBILIARY_SYSTEM_DEVELOPMENT	2.29e-41	2.04e-37	6.05726	0.656747
GOBP_LEUKOCYTE_MEDIATED_CYTOTOXICITY	2.29e-41	2.04e-37	6.05726	-0.986032
GOBP_NEGATIVE_REGULATION_OF_CELLULAR_PROTEIN_CATABOLIC_PROCESS	2.29e-41	2.04e-37	6.05726	-1.8568
GOBP_NEGATIVE_REGULATION_OF_INNATE_IMMUNE_RESPONSE	2.29e-41	2.04e-37	6.05726	-0.780024
GOBP_NEGATIVE_REGULATION_OF_LYMPHOCYTE_ACTIVATION	2.29e-41	2.04e-37	6.05726	0.0902718
GOBP_NEGATIVE_REGULATION_OF_MITOTIC_CELL_CYCLE_PHASE_TRANSITION	2.29e-41	2.04e-37	6.05726	-2.39166
GOBP_NEGATIVE_REGULATION_OF_UBIQUITIN_PROTEIN_TRANSFERASE_ACTIVITY	2.29e-41	2.04e-37	6.05726	-2.38158
GOBP_POSITIVE_REGULATION_OF_HEMOPOIESIS	2.29e-41	2.04e-37	6.05726	-0.535981
GOBP_POSITIVE_REGULATION_OF_INTRACELLULAR_TRANSPORT	2.29e-41	2.04e-37	6.05726	-1.56056
GOBP_POSITIVE_REGULATION_OF_KERATINOCYTE_PROLIFERATION	2.29e-41	2.04e-37	6.05726	1.43554
GOBP_PROTEIN_TARGETING	2.29e-41	2.04e-37	6.05726	-2.26194
GOBP_REGULATION_OF_AUTOPHAGY	2.29e-41	2.04e-37	6.05726	2.07452
GOBP_REGULATION_OF_EPITHELIAL_CELL_APOPTOTIC_PROCESS	2.29e-41	2.04e-37	6.05726	0.771585
GOBP_RESPONSE_TO_COPPER_ION	2.29e-41	2.04e-37	6.05726	-2.66487
GOBP_RESPONSE_TO_NUTRIENT	2.29e-41	2.04e-37	6.05726	-1.84689
GOBP_TELOMERE_ORGANIZATION	2.29e-41	2.04e-37	6.05726	-5.4282
GOBP_TISSUE_REMODELING	2.29e-41	2.04e-37	6.05726	-1.09056
GOBP_TRANSLATIONAL_INITIATION	2.29e-41	2.04e-37	6.05726	-3.2097
GOCC_ANCHORED_COMPONENT_OF_PLASMA_MEMBRANE	2.29e-41	2.04e-37	6.05726	1.57709
GOCC_DISTAL_AXON	2.29e-41	2.04e-37	6.05726	-1.61086
GOMF_AMINOACYLTRANSFERASE_ACTIVITY	2.29e-41	2.04e-37	6.05726	1.69356
GOMF_DNA_BINDING_TRANSCRIPTION_ACTIVATOR_ACTIVITY	2.29e-41	2.04e-37	6.05726	0.948642
GOMF_ISOMERASE_ACTIVITY	2.29e-41	2.04e-37	6.05726	-0.848871
KEGG_REGULATION_OF_ACTIN_CYTOSKELETON	2.29e-41	2.04e-37	6.05726	-4.68415
KEGG_TIGHT_JUNCTION	2.29e-41	2.04e-37	6.05726	1.91261
REACTOME_BIOLOGICAL_OXIDATIONS	2.29e-41	2.04e-37	6.05726	-0.754261
REACTOME_INTERFERON_ALPHA_BETA_SIGNALING	2.29e-41	2.04e-37	6.05726	-0.968979
REACTOME_MITOTIC_PROMETAPHASE	2.29e-41	2.04e-37	6.05726	-4.56071
REACTOME_TERMINATION_OF_TRANSLESION_DNA_SYNTHESIS	2.29e-41	2.04e-37	6.05726	-0.963816
REACTOME_THE_CITRIC_ACID_TCA_CYCLE_AND_RESPIRATORY_ELECTRON_TRANSPORT	2.29e-41	2.04e-37	6.05726	-8.7125
WP_MAMMARY_GLAND_DEVELOPMENT_PATHWAY_EMBRYONIC_DEVELOPMENT_STAGE_1_OF_4	2.29e-41	2.04e-37	6.05726	-0.223845
GOBP_BONE_MORPHOGENESIS	1.25e-40	1.11e-36	5.99606	-1.60976
GOBP_CARDIAC_MUSCLE_CELL_ACTION_POTENTIAL	1.25e-40	1.11e-36	5.99606	0.9987
GOBP_DETECTION_OF_STIMULUS	1.25e-40	1.11e-36	5.99606	-0.502053
GOBP_DNA_DAMAGE_RESPONSE_SIGNAL_TRANSDUCTION_BY_P53_CLASS_MEDIATOR	1.25e-40	1.11e-36	5.99606	-1.30264
GOBP_INTERLEUKIN_6_PRODUCTION	1.25e-40	1.11e-36	5.99606	-0.0665306
GOBP_MACROAUTOPHAGY	1.25e-40	1.11e-36	5.99606	5.67498
GOBP_MONOVALENT_INORGANIC_CATION_HOMEOSTASIS	1.25e-40	1.11e-36	5.99606	1.8913
GOBP_MUSCLE_CELL_PROLIFERATION	1.25e-40	1.11e-36	5.99606	-0.767861
GOBP_NEGATIVE_REGULATION_OF_MAP_KINASE_ACTIVITY	1.25e-40	1.11e-36	5.99606	0.389389
GOBP_NUCLEOSIDE_DIPHOSPHATE_METABOLIC_PROCESS	1.25e-40	1.11e-36	5.99606	-1.90459
GOBP_POSITIVE_REGULATION_OF_ENDOTHELIAL_CELL_PROLIFERATION	1.25e-40	1.11e-36	5.99606	-0.918014
GOBP_POSITIVE_REGULATION_OF_INTRACELLULAR_PROTEIN_TRANSPORT	1.25e-40	1.11e-36	5.99606	-1.62859
GOBP_PROSTATE_GLAND_DEVELOPMENT	1.25e-40	1.11e-36	5.99606	-0.950538
GOBP_REGULATION_OF_ANOIKIS	1.25e-40	1.11e-36	5.99606	-0.307729
GOBP_REGULATION_OF_CELL_MORPHOGENESIS_INVOLVED_IN_DIFFERENTIATION	1.25e-40	1.11e-36	5.99606	-1.1264
GOBP_REGULATION_OF_EXTRINSIC_APOPTOTIC_SIGNALING_PATHWAY	1.25e-40	1.11e-36	5.99606	-1.47197
GOBP_REGULATION_OF_LYMPHOCYTE_MEDIATED_IMMUNITY	1.25e-40	1.11e-36	5.99606	-1.14937
GOBP_REGULATION_OF_NUCLEOTIDE_BIOSYNTHETIC_PROCESS	1.25e-40	1.11e-36	5.99606	-1.06296
GOBP_REGULATION_OF_RAS_PROTEIN_SIGNAL_TRANSDUCTION	1.25e-40	1.11e-36	5.99606	-0.980358
GOBP_RESPONSE_TO_CARBOHYDRATE	1.25e-40	1.11e-36	5.99606	-0.764838
GOBP_TELOMERE_MAINTENANCE_VIA_TELOMERE_LENGTHENING	1.25e-40	1.11e-36	5.99606	-3.47192
GOCC_PLATELET_ALPHA_GRANULE	1.25e-40	1.11e-36	5.99606	-2.81515
GOMF_CALCIUM_DEPENDENT_PHOSPHOLIPID_BINDING	1.25e-40	1.11e-36	5.99606	0.913165
GOMF_HISTONE_BINDING	1.25e-40	1.11e-36	5.99606	-5.9432
GOMF_METALLOENDOPEPTIDASE_ACTIVITY	1.25e-40	1.11e-36	5.99606	-1.16933
HALLMARK_ADIPOGENESIS	1.25e-40	1.11e-36	5.99606	-0.850239
KEGG_CELL_ADHESION_MOLECULES_CAMS	1.25e-40	1.11e-36	5.99606	-1.31956
REACTOME_CYCLIN_D_ASSOCIATED_EVENTS_IN_G1	1.25e-40	1.11e-36	5.99606	-0.707227
REACTOME_SIGNALING_BY_HEDGEHOG	1.25e-40	1.11e-36	5.99606	-3.86864
REACTOME_TCF_DEPENDENT_SIGNALING_IN_RESPONSE_TO_WNT	1.25e-40	1.11e-36	5.99606	-4.09783
WP_7Q1123_COPY_NUMBER_VARIATION_SYNDROME	1.25e-40	1.11e-36	5.99606	-1.71518
WP_NONGENOMIC_ACTIONS_OF_125_DIHYDROXYVITAMIN_D3	1.25e-40	1.11e-36	5.99606	2.10713
WP_SMALL_CELL_LUNG_CANCER	1.25e-40	1.11e-36	5.99606	-4.48627
GOBP_AMYLOID_PRECURSOR_PROTEIN_METABOLIC_PROCESS	6.74e-40	6e-36	5.93481	0.685071
GOBP_CARDIAC_MUSCLE_CELL_ACTION_POTENTIAL_INVOLVED_IN_CONTRACTION	6.74e-40	6e-36	5.93481	0.3292
GOBP_CELLULAR_RESPONSE_TO_UV	6.74e-40	6e-36	5.93481	-3.42648
GOBP_IMPORT_INTO_NUCLEUS	6.74e-40	6e-36	5.93481	-2.52603
GOBP_INTRACELLULAR_RECEPTOR_SIGNALING_PATHWAY	6.74e-40	6e-36	5.93481	0.402549
GOBP_MICROTUBULE_BASED_MOVEMENT	6.74e-40	6e-36	5.93481	-0.0448429
GOBP_MITOCHONDRIAL_TRANSPORT	6.74e-40	6e-36	5.93481	-2.17161
GOBP_NEGATIVE_REGULATION_OF_INTERFERON_GAMMA_PRODUCTION	6.74e-40	6e-36	5.93481	-0.175346
GOBP_NEGATIVE_REGULATION_OF_PROTEIN_SERINE_THREONINE_KINASE_ACTIVITY	6.74e-40	6e-36	5.93481	0.504967
GOBP_OLEFINIC_COMPOUND_METABOLIC_PROCESS	6.74e-40	6e-36	5.93481	3.32315
GOBP_ORGANIC_HYDROXY_COMPOUND_TRANSPORT	6.74e-40	6e-36	5.93481	0.386834
GOBP_POSITIVE_REGULATION_OF_MUSCLE_CELL_DIFFERENTIATION	6.74e-40	6e-36	5.93481	0.77269
GOBP_POSITIVE_REGULATION_OF_PLASMA_MEMBRANE_BOUNDED_CELL_PROJECTION_ASSEMBLY	6.74e-40	6e-36	5.93481	0.127767
GOBP_REGULATION_OF_BLOOD_PRESSURE	6.74e-40	6e-36	5.93481	-2.08206
GOBP_REGULATION_OF_CELLULAR_KETONE_METABOLIC_PROCESS	6.74e-40	6e-36	5.93481	1.03162
GOBP_REGULATION_OF_DNA_BIOSYNTHETIC_PROCESS	6.74e-40	6e-36	5.93481	-3.80313
GOBP_REGULATION_OF_FAT_CELL_DIFFERENTIATION	6.74e-40	6e-36	5.93481	1.93286
GOBP_RESPONSE_TO_ACID_CHEMICAL	6.74e-40	6e-36	5.93481	-4.22658
GOBP_RUFFLE_ORGANIZATION	6.74e-40	6e-36	5.93481	1.23456
GOBP_STRESS_FIBER_ASSEMBLY	6.74e-40	6e-36	5.93481	-2.04898
GOBP_ZYMOGEN_ACTIVATION	6.74e-40	6e-36	5.93481	-1.0989
GOMF_LAMININ_BINDING	6.74e-40	6e-36	5.93481	0.103737
GOMF_LIPASE_INHIBITOR_ACTIVITY	6.74e-40	6e-36	5.93481	0.242083
HALLMARK_HEME_METABOLISM	6.74e-40	6e-36	5.93481	3.68609
REACTOME_BETA_CATENIN_INDEPENDENT_WNT_SIGNALING	6.74e-40	6e-36	5.93481	-3.59842
REACTOME_HIV_LIFE_CYCLE	6.74e-40	6e-36	5.93481	-2.79776
REACTOME_NEDDYLATION	6.74e-40	6e-36	5.93481	-4.89785
REACTOME_SCF_SKP2_MEDIATED_DEGRADATION_OF_P27_P21	6.74e-40	6e-36	5.93481	-3.71175
REACTOME_TRANSCRIPTIONAL_REGULATION_BY_RUNX2	6.74e-40	6e-36	5.93481	-4.51259
WP_GASTRIC_CANCER_NETWORK_1	6.74e-40	6e-36	5.93481	-0.109791
WP_LEPTIN_SIGNALING_PATHWAY	6.74e-40	6e-36	5.93481	0.848589
GOBP_ACTOMYOSIN_STRUCTURE_ORGANIZATION	3.57e-39	3.18e-35	5.87351	-3.05599
GOBP_ANTIGEN_PROCESSING_AND_PRESENTATION	3.57e-39	3.18e-35	5.87351	-1.46659
GOBP_ATP_SYNTHESIS_COUPLED_ELECTRON_TRANSPORT	3.57e-39	3.18e-35	5.87351	-6.02635
GOBP_BROWN_FAT_CELL_DIFFERENTIATION	3.57e-39	3.18e-35	5.87351	2.30899
GOBP_CAMERA_TYPE_EYE_DEVELOPMENT	3.57e-39	3.18e-35	5.87351	-2.18888
GOBP_CELLULAR_RESPONSE_TO_INSULIN_STIMULUS	3.57e-39	3.18e-35	5.87351	0.582112
GOBP_CHAPERONE_MEDIATED_PROTEIN_COMPLEX_ASSEMBLY	3.57e-39	3.18e-35	5.87351	-0.132345
GOBP_CIRCADIAN_RHYTHM	3.57e-39	3.18e-35	5.87351	-0.926822
GOBP_DEPHOSPHORYLATION	3.57e-39	3.18e-35	5.87351	-1.22505
GOBP_LUNG_ALVEOLUS_DEVELOPMENT	3.57e-39	3.18e-35	5.87351	1.14682
GOBP_MALE_GAMETE_GENERATION	3.57e-39	3.18e-35	5.87351	-3.02102
GOBP_MICROTUBULE_CYTOSKELETON_ORGANIZATION_INVOLVED_IN_MITOSIS	3.57e-39	3.18e-35	5.87351	-2.38917
GOBP_NEGATIVE_REGULATION_OF_COAGULATION	3.57e-39	3.18e-35	5.87351	-0.357789
GOBP_NEURON_PROJECTION_GUIDANCE	3.57e-39	3.18e-35	5.87351	-1.91946
GOBP_POSITIVE_REGULATION_OF_CELL_SUBSTRATE_ADHESION	3.57e-39	3.18e-35	5.87351	-2.1223
GOBP_POSITIVE_REGULATION_OF_LIPID_METABOLIC_PROCESS	3.57e-39	3.18e-35	5.87351	0.569679
GOBP_POSITIVE_REGULATION_OF_PROTEIN_LOCALIZATION_TO_NUCLEUS	3.57e-39	3.18e-35	5.87351	-3.16224
GOBP_PROTEIN_TETRAMERIZATION	3.57e-39	3.18e-35	5.87351	-0.063877
GOBP_REGULATION_OF_JUN_KINASE_ACTIVITY	3.57e-39	3.18e-35	5.87351	0.282651
GOBP_REGULATION_OF_NEUROGENESIS	3.57e-39	3.18e-35	5.87351	-1.59027
GOBP_REGULATION_OF_TELOMERE_MAINTENANCE_VIA_TELOMERE_LENGTHENING	3.57e-39	3.18e-35	5.87351	-2.48121
GOBP_SENSORY_PERCEPTION_OF_MECHANICAL_STIMULUS	3.57e-39	3.18e-35	5.87351	0.368949
GOCC_I_BAND	3.57e-39	3.18e-35	5.87351	-0.959818
GOCC_NUCLEAR_PERIPHERY	3.57e-39	3.18e-35	5.87351	-4.29534
GOMF_CARBOHYDRATE_BINDING	3.57e-39	3.18e-35	5.87351	-0.789176
GOMF_CHAPERONE_BINDING	3.57e-39	3.18e-35	5.87351	-3.55224
GOMF_PEPTIDASE_ACTIVATOR_ACTIVITY	3.57e-39	3.18e-35	5.87351	-1.46513
GOMF_RECEPTOR_ANTAGONIST_ACTIVITY	3.57e-39	3.18e-35	5.87351	1.13352
GOMF_UBIQUITIN_LIKE_PROTEIN_TRANSFERASE_ACTIVITY	3.57e-39	3.18e-35	5.87351	1.7173
HALLMARK_OXIDATIVE_PHOSPHORYLATION	3.57e-39	3.18e-35	5.87351	-7.39861
KEGG_SMALL_CELL_LUNG_CANCER	3.57e-39	3.18e-35	5.87351	-4.24765
REACTOME_CELL_CELL_JUNCTION_ORGANIZATION	3.57e-39	3.18e-35	5.87351	3.02441
REACTOME_CLASS_A_1_RHODOPSIN_LIKE_RECEPTORS	3.57e-39	3.18e-35	5.87351	-0.155502
REACTOME_REGULATION_OF_RUNX3_EXPRESSION_AND_ACTIVITY	3.57e-39	3.18e-35	5.87351	-3.41712
REACTOME_SENESCENCE_ASSOCIATED_SECRETORY_PHENOTYPE_SASP	3.57e-39	3.18e-35	5.87351	-0.583169
REACTOME_SYNDECAN_INTERACTIONS	3.57e-39	3.18e-35	5.87351	-4.18753
WP_EBOLA_VIRUS_INFECTION_IN_HOST	3.57e-39	3.18e-35	5.87351	-3.95085
WP_P53_TRANSCRIPTIONAL_GENE_NETWORK	3.57e-39	3.18e-35	5.87351	-0.251713
WP_PYRIMIDINE_METABOLISM	3.57e-39	3.18e-35	5.87351	-2.19355
GOBP_ACTIN_MEDIATED_CELL_CONTRACTION	1.86e-38	1.65e-34	5.81216	-0.334618
GOBP_AMELOGENESIS	1.86e-38	1.65e-34	5.81216	1.32556
GOBP_CELLULAR_RESPONSE_TO_STARVATION	1.86e-38	1.65e-34	5.81216	2.02379
GOBP_CERAMIDE_METABOLIC_PROCESS	1.86e-38	1.65e-34	5.81216	3.94638
GOBP_DEVELOPMENTAL_GROWTH_INVOLVED_IN_MORPHOGENESIS	1.86e-38	1.65e-34	5.81216	-1.43207
GOBP_DOUBLE_STRAND_BREAK_REPAIR	1.86e-38	1.65e-34	5.81216	-6.44725
GOBP_INTRINSIC_APOPTOTIC_SIGNALING_PATHWAY_IN_RESPONSE_TO_DNA_DAMAGE_BY_P53_CLASS_MEDIATOR	1.86e-38	1.65e-34	5.81216	-0.977578
GOBP_NEGATIVE_REGULATION_OF_PROTEIN_MODIFICATION_BY_SMALL_PROTEIN_CONJUGATION_OR_REMOVAL	1.86e-38	1.65e-34	5.81216	-2.98426
GOBP_NEGATIVE_REGULATION_OF_PROTEOLYSIS_INVOLVED_IN_CELLULAR_PROTEIN_CATABOLIC_PROCESS	1.86e-38	1.65e-34	5.81216	-1.61964
GOBP_NUCLEAR_TRANSCRIBED_MRNA_CATABOLIC_PROCESS	1.86e-38	1.65e-34	5.81216	-2.95824
GOBP_ORGANELLE_FUSION	1.86e-38	1.65e-34	5.81216	1.08113
GOBP_PEPTIDYL_PROLINE_MODIFICATION	1.86e-38	1.65e-34	5.81216	-0.0741596
GOBP_POSITIVE_REGULATION_OF_BLOOD_VESSEL_ENDOTHELIAL_CELL_MIGRATION	1.86e-38	1.65e-34	5.81216	0.152062
GOBP_POSITIVE_REGULATION_OF_NERVOUS_SYSTEM_DEVELOPMENT	1.86e-38	1.65e-34	5.81216	-1.83985
GOBP_PROTEIN_AUTOPROCESSING	1.86e-38	1.65e-34	5.81216	0.733936
GOBP_PROTEIN_KINASE_B_SIGNALING	1.86e-38	1.65e-34	5.81216	-3.32755
GOBP_REGULATION_OF_BIOLOGICAL_PROCESS_INVOLVED_IN_SYMBIOTIC_INTERACTION	1.86e-38	1.65e-34	5.81216	-0.569432
GOBP_REGULATION_OF_PROTEIN_LOCALIZATION_TO_NUCLEUS	1.86e-38	1.65e-34	5.81216	-2.92456
GOBP_REGULATION_OF_REPRODUCTIVE_PROCESS	1.86e-38	1.65e-34	5.81216	-0.833495
GOBP_RNA_LOCALIZATION	1.86e-38	1.65e-34	5.81216	-7.88437
GOBP_SPINDLE_ORGANIZATION	1.86e-38	1.65e-34	5.81216	-4.20029
GOBP_TRANSEPITHELIAL_TRANSPORT	1.86e-38	1.65e-34	5.81216	1.01941
GOBP_VASCULAR_PROCESS_IN_CIRCULATORY_SYSTEM	1.86e-38	1.65e-34	5.81216	-1.37059
GOCC_PLASMA_MEMBRANE_SIGNALING_RECEPTOR_COMPLEX	1.86e-38	1.65e-34	5.81216	-2.65488
GOMF_ANKYRIN_BINDING	1.86e-38	1.65e-34	5.81216	1.01184
GOMF_CELL_CELL_ADHESION_MEDIATOR_ACTIVITY	1.86e-38	1.65e-34	5.81216	2.69857
GOMF_CHEMOATTRACTANT_ACTIVITY	1.86e-38	1.65e-34	5.81216	0.25244
GOMF_DOUBLE_STRANDED_RNA_BINDING	1.86e-38	1.65e-34	5.81216	-3.32684
GOMF_LIPID_TRANSPORTER_ACTIVITY	1.86e-38	1.65e-34	5.81216	3.26922
GOMF_OXIDOREDUCTION_DRIVEN_ACTIVE_TRANSMEMBRANE_TRANSPORTER_ACTIVITY	1.86e-38	1.65e-34	5.81216	-5.06686
KEGG_GLIOMA	1.86e-38	1.65e-34	5.81216	1.18944
KEGG_PURINE_METABOLISM	1.86e-38	1.65e-34	5.81216	-3.78802
REACTOME_DNA_REPLICATION	1.86e-38	1.65e-34	5.81216	-6.66537
REACTOME_INTRACELLULAR_SIGNALING_BY_SECOND_MESSENGERS	1.86e-38	1.65e-34	5.81216	-3.81568
REACTOME_NUCLEAR_EVENTS_STIMULATED_BY_ALK_SIGNALING_IN_CANCER	1.86e-38	1.65e-34	5.81216	-0.395193
REACTOME_PEPTIDE_LIGAND_BINDING_RECEPTORS	1.86e-38	1.65e-34	5.81216	-0.490086
REACTOME_SYNTHESIS_OF_DNA	1.86e-38	1.65e-34	5.81216	-6.35555
REACTOME_THE_ROLE_OF_GTSE1_IN_G2_M_PROGRESSION_AFTER_G2_CHECKPOINT	1.86e-38	1.65e-34	5.81216	-4.33459
WP_ALLOGRAFT_REJECTION	1.86e-38	1.65e-34	5.81216	-3.56133
BIOCARTA_GCR_PATHWAY	9.54e-38	8.49e-34	5.75075	0.41627
GOBP_CELL_CYCLE_CHECKPOINT_SIGNALING	9.54e-38	8.49e-34	5.75075	-3.09635
GOBP_CELLULAR_RESPONSE_TO_INTERLEUKIN_1	9.54e-38	8.49e-34	5.75075	1.18724
GOBP_DNA_GEOMETRIC_CHANGE	9.54e-38	8.49e-34	5.75075	-2.79797
GOBP_GLOMERULAR_EPITHELIAL_CELL_DIFFERENTIATION	9.54e-38	8.49e-34	5.75075	0.541003
GOBP_IRON_COORDINATION_ENTITY_TRANSPORT	9.54e-38	8.49e-34	5.75075	1.30656
GOBP_NEGATIVE_REGULATION_OF_ION_TRANSPORT	9.54e-38	8.49e-34	5.75075	0.496962
GOBP_NEGATIVE_REGULATION_OF_KERATINOCYTE_PROLIFERATION	9.54e-38	8.49e-34	5.75075	1.43965
GOBP_NEGATIVE_REGULATION_OF_NEURON_DEATH	9.54e-38	8.49e-34	5.75075	-2.19032
GOBP_NEGATIVE_REGULATION_OF_PROTEIN_CONTAINING_COMPLEX_ASSEMBLY	9.54e-38	8.49e-34	5.75075	-0.802483
GOBP_NEGATIVE_REGULATION_OF_RNA_SPLICING	9.54e-38	8.49e-34	5.75075	-2.28805
GOBP_PLATELET_AGGREGATION	9.54e-38	8.49e-34	5.75075	-2.96085
GOBP_POSITIVE_REGULATION_OF_PROTEIN_CONTAINING_COMPLEX_ASSEMBLY	9.54e-38	8.49e-34	5.75075	-1.36447
GOBP_REGULATION_OF_ATP_BIOSYNTHETIC_PROCESS	9.54e-38	8.49e-34	5.75075	-1.06927
GOBP_REGULATION_OF_ATP_METABOLIC_PROCESS	9.54e-38	8.49e-34	5.75075	-0.40975
GOBP_REGULATION_OF_HETEROTYPIC_CELL_CELL_ADHESION	9.54e-38	8.49e-34	5.75075	1.16709
GOBP_REGULATION_OF_KERATINOCYTE_DIFFERENTIATION	9.54e-38	8.49e-34	5.75075	1.00136
GOBP_RESPONSE_TO_PROGESTERONE	9.54e-38	8.49e-34	5.75075	1.77855
GOBP_SECOND_MESSENGER_MEDIATED_SIGNALING	9.54e-38	8.49e-34	5.75075	-0.0319877
GOBP_SKELETAL_SYSTEM_MORPHOGENESIS	9.54e-38	8.49e-34	5.75075	-3.22914
GOCC_COMPLEX_OF_COLLAGEN_TRIMERS	9.54e-38	8.49e-34	5.75075	-3.56885
GOCC_CORTICAL_ACTIN_CYTOSKELETON	9.54e-38	8.49e-34	5.75075	-0.414458
GOCC_CYTOCHROME_COMPLEX	9.54e-38	8.49e-34	5.75075	-2.02935
GOCC_ENDOPLASMIC_RETICULUM_PROTEIN_CONTAINING_COMPLEX	9.54e-38	8.49e-34	5.75075	-1.83739
GOMF_ATP_HYDROLYSIS_ACTIVITY	9.54e-38	8.49e-34	5.75075	-8.15265
GOMF_CHANNEL_REGULATOR_ACTIVITY	9.54e-38	8.49e-34	5.75075	-0.161751
GOMF_LYASE_ACTIVITY	9.54e-38	8.49e-34	5.75075	-1.98638
GOMF_TETRAPYRROLE_BINDING	9.54e-38	8.49e-34	5.75075	0.864392
REACTOME_CLATHRIN_MEDIATED_ENDOCYTOSIS	9.54e-38	8.49e-34	5.75075	0.205218
REACTOME_MAPK6_MAPK4_SIGNALING	9.54e-38	8.49e-34	5.75075	-3.1627
REACTOME_PROTEIN_FOLDING	9.54e-38	8.49e-34	5.75075	-2.09046
REACTOME_PTEN_REGULATION	9.54e-38	8.49e-34	5.75075	-4.67614
REACTOME_RRNA_MODIFICATION_IN_THE_NUCLEUS_AND_CYTOSOL	9.54e-38	8.49e-34	5.75075	-3.97223
REACTOME_SIGNALING_BY_THE_B_CELL_RECEPTOR_BCR	9.54e-38	8.49e-34	5.75075	-3.13274
REACTOME_UCH_PROTEINASES	9.54e-38	8.49e-34	5.75075	-4.29352
WP_CALCIUM_REGULATION_IN_CARDIAC_CELLS	9.54e-38	8.49e-34	5.75075	1.01762
WP_LUNG_FIBROSIS	9.54e-38	8.49e-34	5.75075	-0.660266
WP_MAMMARY_GLAND_DEVELOPMENT_PATHWAY_PREGNANCY_AND_LACTATION_STAGE_3_OF_4	9.54e-38	8.49e-34	5.75075	1.11761
WP_METAPATHWAY_BIOTRANSFORMATION_PHASE_I_AND_II	9.54e-38	8.49e-34	5.75075	0.0901627
WP_PRIMARY_FOCAL_SEGMENTAL_GLOMERULOSCLEROSIS_FSGS	9.54e-38	8.49e-34	5.75075	-3.06266
WP_SUDDEN_INFANT_DEATH_SYNDROME_SIDS_SUSCEPTIBILITY_PATHWAYS	9.54e-38	8.49e-34	5.75075	0.0983975
GOBP_BLASTOCYST_FORMATION	4.82e-37	4.28e-33	5.68929	1.34041
GOBP_CARDIAC_MUSCLE_CELL_CONTRACTION	4.82e-37	4.28e-33	5.68929	0.46098
GOBP_CELL_ADHESION_MEDIATED_BY_INTEGRIN	4.82e-37	4.28e-33	5.68929	-3.43944
GOBP_CELL_MIGRATION_INVOLVED_IN_SPROUTING_ANGIOGENESIS	4.82e-37	4.28e-33	5.68929	-0.490133
GOBP_CELLULAR_MODIFIED_AMINO_ACID_METABOLIC_PROCESS	4.82e-37	4.28e-33	5.68929	0.784004
GOBP_CELLULAR_RESPONSE_TO_TOPOLOGICALLY_INCORRECT_PROTEIN	4.82e-37	4.28e-33	5.68929	-0.0348852
GOBP_CELLULAR_RESPONSE_TO_VASCULAR_ENDOTHELIAL_GROWTH_FACTOR_STIMULUS	4.82e-37	4.28e-33	5.68929	-0.0700378
GOBP_CHROMATIN_REMODELING	4.82e-37	4.28e-33	5.68929	-4.71567
GOBP_DNA_RECOMBINATION	4.82e-37	4.28e-33	5.68929	-7.32827
GOBP_EPITHELIAL_CELL_DIFFERENTIATION_INVOLVED_IN_KIDNEY_DEVELOPMENT	4.82e-37	4.28e-33	5.68929	0.162277
GOBP_ESTABLISHMENT_OF_CELL_POLARITY	4.82e-37	4.28e-33	5.68929	-0.586565
GOBP_FOREBRAIN_DEVELOPMENT	4.82e-37	4.28e-33	5.68929	-3.0164
GOBP_FORMATION_OF_PRIMARY_GERM_LAYER	4.82e-37	4.28e-33	5.68929	-4.26591
GOBP_GLUTATHIONE_METABOLIC_PROCESS	4.82e-37	4.28e-33	5.68929	-0.233096
GOBP_GLYCEROPHOSPHOLIPID_METABOLIC_PROCESS	4.82e-37	4.28e-33	5.68929	1.00327
GOBP_HISTONE_DEACETYLATION	4.82e-37	4.28e-33	5.68929	0.788039
GOBP_LEUKOCYTE_APOPTOTIC_PROCESS	4.82e-37	4.28e-33	5.68929	-1.41728
GOBP_LYMPHOCYTE_COSTIMULATION	4.82e-37	4.28e-33	5.68929	-0.400842
GOBP_MEMBRANE_REPOLARIZATION	4.82e-37	4.28e-33	5.68929	-1.03278
GOBP_MORPHOGENESIS_OF_A_BRANCHING_STRUCTURE	4.82e-37	4.28e-33	5.68929	-0.339134
GOBP_MORPHOGENESIS_OF_EMBRYONIC_EPITHELIUM	4.82e-37	4.28e-33	5.68929	-0.7465
GOBP_NEGATIVE_REGULATION_OF_LIPASE_ACTIVITY	4.82e-37	4.28e-33	5.68929	0.961537
GOBP_NUCLEOSIDE_METABOLIC_PROCESS	4.82e-37	4.28e-33	5.68929	0.633612
GOBP_PEPTIDYL_SERINE_MODIFICATION	4.82e-37	4.28e-33	5.68929	-3.43197
GOBP_POSITIVE_REGULATION_OF_ION_TRANSPORT	4.82e-37	4.28e-33	5.68929	-1.51506
GOBP_POSITIVE_REGULATION_OF_NEUROGENESIS	4.82e-37	4.28e-33	5.68929	-1.33054
GOBP_POSITIVE_REGULATION_OF_NUCLEOTIDE_METABOLIC_PROCESS	4.82e-37	4.28e-33	5.68929	-1.23217
GOBP_POSITIVE_REGULATION_OF_RESPONSE_TO_DNA_DAMAGE_STIMULUS	4.82e-37	4.28e-33	5.68929	-4.20868
GOBP_POSITIVE_REGULATION_OF_STRIATED_MUSCLE_CELL_DIFFERENTIATION	4.82e-37	4.28e-33	5.68929	0.884119
GOBP_REGULATION_OF_CELL_DIVISION	4.82e-37	4.28e-33	5.68929	-1.03834
GOBP_REGULATION_OF_FATTY_ACID_METABOLIC_PROCESS	4.82e-37	4.28e-33	5.68929	1.2202
GOBP_REGULATION_OF_PROTEIN_POLYMERIZATION	4.82e-37	4.28e-33	5.68929	-0.751626
GOBP_REGULATION_OF_PROTEIN_SECRETION	4.82e-37	4.28e-33	5.68929	0.828276
GOBP_RESPONSE_TO_INTERLEUKIN_4	4.82e-37	4.28e-33	5.68929	-1.52231
GOBP_SENSORY_ORGAN_MORPHOGENESIS	4.82e-37	4.28e-33	5.68929	-0.175407
GOMF_HEXOSYLTRANSFERASE_ACTIVITY	4.82e-37	4.28e-33	5.68929	-0.714815
GOMF_MACROLIDE_BINDING	4.82e-37	4.28e-33	5.68929	0.951579
GOMF_NUCLEASE_ACTIVITY	4.82e-37	4.28e-33	5.68929	-2.50249
GOMF_NUCLEOSIDE_TRIPHOSPHATASE_REGULATOR_ACTIVITY	4.82e-37	4.28e-33	5.68929	-0.438189
GOMF_ORGANIC_ANION_TRANSMEMBRANE_TRANSPORTER_ACTIVITY	4.82e-37	4.28e-33	5.68929	-1.06152
HALLMARK_UV_RESPONSE_DN	4.82e-37	4.28e-33	5.68929	-2.69813
KEGG_PATHOGENIC_ESCHERICHIA_COLI_INFECTION	4.82e-37	4.28e-33	5.68929	-0.925924
REACTOME_COLLAGEN_DEGRADATION	4.82e-37	4.28e-33	5.68929	-5.91881
REACTOME_DEFENSINS	4.82e-37	4.28e-33	5.68929	2.34281
REACTOME_DISEASES_OF_GLYCOSYLATION	4.82e-37	4.28e-33	5.68929	-1.6532
REACTOME_LATE_ENDOSOMAL_MICROAUTOPHAGY	4.82e-37	4.28e-33	5.68929	-0.588331
REACTOME_LEISHMANIA_INFECTION	4.82e-37	4.28e-33	5.68929	-1.04828
REACTOME_REGULATION_OF_TP53_ACTIVITY	4.82e-37	4.28e-33	5.68929	-2.87204
REACTOME_SCAVENGING_BY_CLASS_A_RECEPTORS	4.82e-37	4.28e-33	5.68929	-3.01315
WP_PATHOGENIC_ESCHERICHIA_COLI_INFECTION	4.82e-37	4.28e-33	5.68929	-0.925924
WP_RAS_SIGNALING	4.82e-37	4.28e-33	5.68929	3.46812
WP_REGULATION_OF_ACTIN_CYTOSKELETON	4.82e-37	4.28e-33	5.68929	-2.07783
GOBP_CELL_DIFFERENTIATION_INVOLVED_IN_KIDNEY_DEVELOPMENT	2.39e-36	2.13e-32	5.62777	0.0879411
GOBP_COGNITION	2.39e-36	2.13e-32	5.62777	-0.481865
GOBP_CYTOSKELETON_DEPENDENT_INTRACELLULAR_TRANSPORT	2.39e-36	2.13e-32	5.62777	-0.952719
GOBP_GLYCOPROTEIN_CATABOLIC_PROCESS	2.39e-36	2.13e-32	5.62777	0.947536
GOBP_HEART_MORPHOGENESIS	2.39e-36	2.13e-32	5.62777	-3.0917
GOBP_ICOSANOID_BIOSYNTHETIC_PROCESS	2.39e-36	2.13e-32	5.62777	0.710728
GOBP_MEMBRANE_LIPID_BIOSYNTHETIC_PROCESS	2.39e-36	2.13e-32	5.62777	3.64613
GOBP_NEGATIVE_REGULATION_OF_CELL_GROWTH	2.39e-36	2.13e-32	5.62777	-0.296766
GOBP_NEGATIVE_REGULATION_OF_SECRETION	2.39e-36	2.13e-32	5.62777	1.14405
GOBP_NOTCH_SIGNALING_PATHWAY	2.39e-36	2.13e-32	5.62777	0.149046
GOBP_POSITIVE_CHEMOTAXIS	2.39e-36	2.13e-32	5.62777	0.0629369
GOBP_PRIMARY_ALCOHOL_METABOLIC_PROCESS	2.39e-36	2.13e-32	5.62777	2.12179
GOBP_PYRIMIDINE_NUCLEOTIDE_METABOLIC_PROCESS	2.39e-36	2.13e-32	5.62777	-0.832952
GOBP_REGULATION_OF_UBIQUITIN_DEPENDENT_PROTEIN_CATABOLIC_PROCESS	2.39e-36	2.13e-32	5.62777	-2.56784
GOBP_RESPIRATORY_BURST	2.39e-36	2.13e-32	5.62777	1.0283
GOBP_RESPONSE_TO_STARVATION	2.39e-36	2.13e-32	5.62777	2.07339
GOBP_RNA_PHOSPHODIESTER_BOND_HYDROLYSIS	2.39e-36	2.13e-32	5.62777	-2.18544
GOBP_SIGNAL_TRANSDUCTION_IN_RESPONSE_TO_DNA_DAMAGE	2.39e-36	2.13e-32	5.62777	-3.32286
GOBP_SMOOTH_MUSCLE_CELL_PROLIFERATION	2.39e-36	2.13e-32	5.62777	-0.709777
GOBP_SODIUM_ION_TRANSMEMBRANE_TRANSPORT	2.39e-36	2.13e-32	5.62777	2.13313
GOBP_TELENCEPHALON_DEVELOPMENT	2.39e-36	2.13e-32	5.62777	-2.44404
GOBP_TIGHT_JUNCTION_ORGANIZATION	2.39e-36	2.13e-32	5.62777	1.88925
GOCC_METHYLOSOME	2.39e-36	2.13e-32	5.62777	-2.01572
GOMF_CHROMATIN_DNA_BINDING	2.39e-36	2.13e-32	5.62777	-1.09478
GOMF_GLYCOLIPID_BINDING	2.39e-36	2.13e-32	5.62777	0.582883
GOMF_GLYCOSYLTRANSFERASE_ACTIVITY	2.39e-36	2.13e-32	5.62777	-0.515031
GOMF_PHOSPHATIDYLINOSITOL_4_5_BISPHOSPHATE_BINDING	2.39e-36	2.13e-32	5.62777	1.21261
GOMF_SINGLE_STRANDED_DNA_BINDING	2.39e-36	2.13e-32	5.62777	-4.89735
KEGG_PYRIMIDINE_METABOLISM	2.39e-36	2.13e-32	5.62777	-1.80825
REACTOME_ANTIGEN_PROCESSING_UBIQUITINATION_PROTEASOME_DEGRADATION	2.39e-36	2.13e-32	5.62777	-3.60788
REACTOME_CELLULAR_RESPONSE_TO_HEAT_STRESS	2.39e-36	2.13e-32	5.62777	-1.25609
REACTOME_GAP_JUNCTION_TRAFFICKING_AND_REGULATION	2.39e-36	2.13e-32	5.62777	1.59342
REACTOME_TP53_REGULATES_METABOLIC_GENES	2.39e-36	2.13e-32	5.62777	-3.17349
WP_MIRNAS_INVOLVEMENT_IN_THE_IMMUNE_RESPONSE_IN_SEPSIS	2.39e-36	2.13e-32	5.62777	1.72509
GOBP_ANION_TRANSMEMBRANE_TRANSPORT	1.17e-35	1.04e-31	5.56619	-2.5189
GOBP_ANOIKIS	1.17e-35	1.04e-31	5.56619	-0.642984
GOBP_ANTIGEN_RECEPTOR_MEDIATED_SIGNALING_PATHWAY	1.17e-35	1.04e-31	5.56619	-2.76433
GOBP_BRANCHING_MORPHOGENESIS_OF_AN_EPITHELIAL_TUBE	1.17e-35	1.04e-31	5.56619	-0.903461
GOBP_CELL_AGING	1.17e-35	1.04e-31	5.56619	-1.98588
GOBP_CELL_RECOGNITION	1.17e-35	1.04e-31	5.56619	-2.44186
GOBP_CELLULAR_COMPONENT_ASSEMBLY_INVOLVED_IN_MORPHOGENESIS	1.17e-35	1.04e-31	5.56619	-1.14187
GOBP_DNA_BIOSYNTHETIC_PROCESS	1.17e-35	1.04e-31	5.56619	-5.46488
GOBP_EPITHELIAL_TUBE_FORMATION	1.17e-35	1.04e-31	5.56619	-0.582962
GOBP_EXOCYTOSIS	1.17e-35	1.04e-31	5.56619	4.66066
GOBP_GLOMERULAR_EPITHELIUM_DEVELOPMENT	1.17e-35	1.04e-31	5.56619	0.502054
GOBP_MAMMARY_GLAND_DEVELOPMENT	1.17e-35	1.04e-31	5.56619	0.100989
GOBP_METHYLATION	1.17e-35	1.04e-31	5.56619	-5.70988
GOBP_MONOSACCHARIDE_METABOLIC_PROCESS	1.17e-35	1.04e-31	5.56619	-0.812813
GOBP_NEGATIVE_REGULATION_OF_ANOIKIS	1.17e-35	1.04e-31	5.56619	-0.0617269
GOBP_NEGATIVE_REGULATION_OF_UBIQUITIN_PROTEIN_LIGASE_ACTIVITY	1.17e-35	1.04e-31	5.56619	-1.9799
GOBP_POSITIVE_REGULATION_OF_DNA_BIOSYNTHETIC_PROCESS	1.17e-35	1.04e-31	5.56619	-3.20854
GOBP_POSITIVE_REGULATION_OF_MITOCHONDRION_ORGANIZATION	1.17e-35	1.04e-31	5.56619	0.442005
GOBP_POSITIVE_REGULATION_OF_MITOTIC_CELL_CYCLE_PHASE_TRANSITION	1.17e-35	1.04e-31	5.56619	-1.6622
GOBP_POSITIVE_REGULATION_OF_PROTEIN_BINDING	1.17e-35	1.04e-31	5.56619	-2.2794
GOBP_POSITIVE_REGULATION_OF_SUPRAMOLECULAR_FIBER_ORGANIZATION	1.17e-35	1.04e-31	5.56619	-0.924876
GOBP_REGULATION_OF_CALCIUM_ION_TRANSMEMBRANE_TRANSPORT	1.17e-35	1.04e-31	5.56619	-1.0269
GOBP_REGULATION_OF_DNA_BINDING	1.17e-35	1.04e-31	5.56619	-0.63466
GOBP_REGULATION_OF_ENDOCYTOSIS	1.17e-35	1.04e-31	5.56619	-1.27795
GOBP_REGULATION_OF_NUCLEOTIDE_METABOLIC_PROCESS	1.17e-35	1.04e-31	5.56619	-0.341847
GOBP_REGULATION_OF_OSTEOBLAST_DIFFERENTIATION	1.17e-35	1.04e-31	5.56619	-2.09546
GOBP_REGULATION_OF_SODIUM_ION_TRANSPORT	1.17e-35	1.04e-31	5.56619	0.493016
GOBP_RESPONSE_TO_VITAMIN	1.17e-35	1.04e-31	5.56619	-1.50777
GOBP_RIBONUCLEOSIDE_DIPHOSPHATE_METABOLIC_PROCESS	1.17e-35	1.04e-31	5.56619	-0.971865
GOBP_SENSORY_PERCEPTION_OF_LIGHT_STIMULUS	1.17e-35	1.04e-31	5.56619	-0.831175
GOBP_STEROL_METABOLIC_PROCESS	1.17e-35	1.04e-31	5.56619	3.19308
GOBP_TROPHECTODERMAL_CELL_DIFFERENTIATION	1.17e-35	1.04e-31	5.56619	1.49515
GOBP_VENTRICULAR_CARDIAC_MUSCLE_TISSUE_DEVELOPMENT	1.17e-35	1.04e-31	5.56619	0.270708
GOCC_CORTICAL_CYTOSKELETON	1.17e-35	1.04e-31	5.56619	-0.39741
GOCC_GOLGI_APPARATUS_SUBCOMPARTMENT	1.17e-35	1.04e-31	5.56619	0.558445
GOCC_PHAGOCYTIC_VESICLE	1.17e-35	1.04e-31	5.56619	0.310955
GOCC_PLASMA_MEMBRANE_RAFT	1.17e-35	1.04e-31	5.56619	0.0817654
GOCC_SCF_UBIQUITIN_LIGASE_COMPLEX	1.17e-35	1.04e-31	5.56619	0.604371
GOMF_COLLAGEN_BINDING	1.17e-35	1.04e-31	5.56619	-5.29639
GOMF_PROTEIN_KINASE_C_BINDING	1.17e-35	1.04e-31	5.56619	-1.21346
KEGG_GNRH_SIGNALING_PATHWAY	1.17e-35	1.04e-31	5.56619	2.73317
REACTOME_COLLAGEN_BIOSYNTHESIS_AND_MODIFYING_ENZYMES	1.17e-35	1.04e-31	5.56619	-6.39212
REACTOME_INTERFERON_GAMMA_SIGNALING	1.17e-35	1.04e-31	5.56619	-2.46665
REACTOME_JOSEPHIN_DOMAIN_DUBS	1.17e-35	1.04e-31	5.56619	-0.555059
REACTOME_METABOLISM_OF_NUCLEOTIDES	1.17e-35	1.04e-31	5.56619	-2.13959
REACTOME_RESPIRATORY_ELECTRON_TRANSPORT	1.17e-35	1.04e-31	5.56619	-6.68637
REACTOME_RESPIRATORY_ELECTRON_TRANSPORT_ATP_SYNTHESIS_BY_CHEMIOSMOTIC_COUPLING_AND_HEAT_PRODUCTION_BY_UNCOUPLING_PROTEINS	1.17e-35	1.04e-31	5.56619	-8.3022
REACTOME_SIGNALING_BY_PTK6	1.17e-35	1.04e-31	5.56619	-0.157158
REACTOME_SIGNALING_BY_TGFB_FAMILY_MEMBERS	1.17e-35	1.04e-31	5.56619	-1.23727
REACTOME_TYPE_I_HEMIDESMOSOME_ASSEMBLY	1.17e-35	1.04e-31	5.56619	-3.00575
WP_CCL18_SIGNALING_PATHWAY	1.17e-35	1.04e-31	5.56619	-2.78052
WP_ECTODERM_DIFFERENTIATION	1.17e-35	1.04e-31	5.56619	0.621212
WP_PROLACTIN_SIGNALING_PATHWAY	1.17e-35	1.04e-31	5.56619	-0.922273
GOBP_CELL_DEATH_IN_RESPONSE_TO_OXIDATIVE_STRESS	5.63e-35	5.01e-31	5.50455	-0.994567
GOBP_CELLULAR_AMINO_ACID_METABOLIC_PROCESS	5.63e-35	5.01e-31	5.50455	-3.07289
GOBP_CELLULAR_RESPONSE_TO_ACID_CHEMICAL	5.63e-35	5.01e-31	5.50455	-3.6177
GOBP_CELLULAR_RESPONSE_TO_IONIZING_RADIATION	5.63e-35	5.01e-31	5.50455	-1.4
GOBP_DEVELOPMENTAL_CELL_GROWTH	5.63e-35	5.01e-31	5.50455	-1.25847
GOBP_EMBRYONIC_ORGAN_MORPHOGENESIS	5.63e-35	5.01e-31	5.50455	0.55345
GOBP_GLUCOSE_METABOLIC_PROCESS	5.63e-35	5.01e-31	5.50455	-0.186915
GOBP_MAINTENANCE_OF_PROTEIN_LOCATION	5.63e-35	5.01e-31	5.50455	-1.55077
GOBP_MITOCHONDRIAL_MEMBRANE_ORGANIZATION	5.63e-35	5.01e-31	5.50455	-0.867032
GOBP_NEUROMUSCULAR_PROCESS_CONTROLLING_POSTURE	5.63e-35	5.01e-31	5.50455	1.38724
GOBP_PALLIUM_DEVELOPMENT	5.63e-35	5.01e-31	5.50455	-1.75467
GOBP_POSITIVE_REGULATION_OF_ADAPTIVE_IMMUNE_RESPONSE	5.63e-35	5.01e-31	5.50455	-1.08964
GOBP_POSITIVE_REGULATION_OF_FIBROBLAST_PROLIFERATION	5.63e-35	5.01e-31	5.50455	-2.05694
GOBP_POSITIVE_REGULATION_OF_TRANSMEMBRANE_TRANSPORT	5.63e-35	5.01e-31	5.50455	-1.93636
GOBP_PYRUVATE_METABOLIC_PROCESS	5.63e-35	5.01e-31	5.50455	-1.04868
GOBP_REGULATION_OF_CALCIUM_ION_TRANSPORT	5.63e-35	5.01e-31	5.50455	-1.96631
GOBP_REGULATION_OF_CELL_JUNCTION_ASSEMBLY	5.63e-35	5.01e-31	5.50455	-0.647768
GOBP_REGULATION_OF_MYELOID_CELL_DIFFERENTIATION	5.63e-35	5.01e-31	5.50455	-0.343052
GOBP_REGULATION_OF_RHO_PROTEIN_SIGNAL_TRANSDUCTION	5.63e-35	5.01e-31	5.50455	-0.741854
GOBP_REGULATION_OF_SUBSTRATE_ADHESION_DEPENDENT_CELL_SPREADING	5.63e-35	5.01e-31	5.50455	-0.998927
GOBP_RENAL_SYSTEM_PROCESS	5.63e-35	5.01e-31	5.50455	0.348241
GOBP_RESPONSE_TO_MINERALOCORTICOID	5.63e-35	5.01e-31	5.50455	-1.21653
GOBP_TUBE_FORMATION	5.63e-35	5.01e-31	5.50455	-0.813279
GOCC_BRUSH_BORDER	5.63e-35	5.01e-31	5.50455	-1.35555
GOCC_COLLAGEN_TRIMER	5.63e-35	5.01e-31	5.50455	-6.52943
GOCC_PLATELET_ALPHA_GRANULE_LUMEN	5.63e-35	5.01e-31	5.50455	-2.49521
GOMF_OXIDOREDUCTASE_ACTIVITY_ACTING_ON_A_SULFUR_GROUP_OF_DONORS	5.63e-35	5.01e-31	5.50455	0.306955
GOMF_PROTEIN_TYROSINE_KINASE_ACTIVATOR_ACTIVITY	5.63e-35	5.01e-31	5.50455	0.554548
GOMF_TRANSLATION_FACTOR_ACTIVITY_RNA_BINDING	5.63e-35	5.01e-31	5.50455	-2.51078
KEGG_ARACHIDONIC_ACID_METABOLISM	5.63e-35	5.01e-31	5.50455	1.59838
KEGG_CALCIUM_SIGNALING_PATHWAY	5.63e-35	5.01e-31	5.50455	0.846445
REACTOME_CELLULAR_SENESCENCE	5.63e-35	5.01e-31	5.50455	-0.838956
REACTOME_DEUBIQUITINATION	5.63e-35	5.01e-31	5.50455	-4.88028
REACTOME_DNA_REPLICATION_PRE_INITIATION	5.63e-35	5.01e-31	5.50455	-5.21718
REACTOME_DOWNREGULATION_OF_ERBB2_SIGNALING	5.63e-35	5.01e-31	5.50455	-0.375192
REACTOME_G2_M_CHECKPOINTS	5.63e-35	5.01e-31	5.50455	-6.45522
REACTOME_PROTEIN_LOCALIZATION	5.63e-35	5.01e-31	5.50455	-3.29937
REACTOME_SIGNALING_BY_NOTCH1_HD_DOMAIN_MUTANTS_IN_CANCER	5.63e-35	5.01e-31	5.50455	-0.958452
REACTOME_TRANSCRIPTIONAL_REGULATION_BY_RUNX3	5.63e-35	5.01e-31	5.50455	-4.29383
WP_EGFEGFR_SIGNALING_PATHWAY	5.63e-35	5.01e-31	5.50455	-0.958935
WP_MAPK_SIGNALING_PATHWAY	5.63e-35	5.01e-31	5.50455	-0.44021
GOBP_AMINO_ACID_TRANSPORT	2.67e-34	2.37e-30	5.44284	-0.820992
GOBP_APICAL_JUNCTION_ASSEMBLY	2.67e-34	2.37e-30	5.44284	2.54926
GOBP_BONE_MINERALIZATION	2.67e-34	2.37e-30	5.44284	-0.233965
GOBP_CELL_FATE_COMMITMENT	2.67e-34	2.37e-30	5.44284	-1.16305
GOBP_CELLULAR_RESPONSE_TO_LIGHT_STIMULUS	2.67e-34	2.37e-30	5.44284	-3.43921
GOBP_DESMOSOME_ORGANIZATION	2.67e-34	2.37e-30	5.44284	1.9664
GOBP_GRANULOCYTE_ACTIVATION	2.67e-34	2.37e-30	5.44284	1.18458
GOBP_MEMBRANE_BIOGENESIS	2.67e-34	2.37e-30	5.44284	0.334463
GOBP_NEGATIVE_REGULATION_OF_DNA_BINDING_TRANSCRIPTION_FACTOR_ACTIVITY	2.67e-34	2.37e-30	5.44284	-0.75617
GOBP_NEGATIVE_REGULATION_OF_LEUKOCYTE_CELL_CELL_ADHESION	2.67e-34	2.37e-30	5.44284	0.964431
GOBP_ORGANELLE_MEMBRANE_FUSION	2.67e-34	2.37e-30	5.44284	1.66702
GOBP_POSITIVE_REGULATION_OF_ION_TRANSMEMBRANE_TRANSPORT	2.67e-34	2.37e-30	5.44284	-1.69611
GOBP_POSITIVE_REGULATION_OF_LEUKOCYTE_MEDIATED_IMMUNITY	2.67e-34	2.37e-30	5.44284	-0.957037
GOBP_POSITIVE_REGULATION_OF_SIGNAL_TRANSDUCTION_BY_P53_CLASS_MEDIATOR	2.67e-34	2.37e-30	5.44284	-2.16662
GOBP_POTASSIUM_ION_TRANSPORT	2.67e-34	2.37e-30	5.44284	-1.56822
GOBP_PROTEIN_CONTAINING_COMPLEX_DISASSEMBLY	2.67e-34	2.37e-30	5.44284	-0.0165383
GOBP_PYRIMIDINE_RIBONUCLEOTIDE_BIOSYNTHETIC_PROCESS	2.67e-34	2.37e-30	5.44284	-0.231154
GOBP_REGULATION_OF_ACTION_POTENTIAL	2.67e-34	2.37e-30	5.44284	1.06757
GOBP_REGULATION_OF_INTRINSIC_APOPTOTIC_SIGNALING_PATHWAY_BY_P53_CLASS_MEDIATOR	2.67e-34	2.37e-30	5.44284	-1.54558
GOBP_REGULATION_OF_NECROTIC_CELL_DEATH	2.67e-34	2.37e-30	5.44284	1.0558
GOBP_REGULATION_OF_RNA_SPLICING	2.67e-34	2.37e-30	5.44284	-6.72666
GOCC_LATE_ENDOSOME	2.67e-34	2.37e-30	5.44284	0.520055
GOCC_RESPIRATORY_CHAIN_COMPLEX_IV	2.67e-34	2.37e-30	5.44284	-1.17641
GOCC_U12_TYPE_SPLICEOSOMAL_COMPLEX	2.67e-34	2.37e-30	5.44284	-2.23621
GOMF_MHC_CLASS_II_PROTEIN_COMPLEX_BINDING	2.67e-34	2.37e-30	5.44284	-2.24773
GOMF_PROTEIN_TYROSINE_KINASE_BINDING	2.67e-34	2.37e-30	5.44284	-0.957818
HALLMARK_PI3K_AKT_MTOR_SIGNALING	2.67e-34	2.37e-30	5.44284	-0.494787
KEGG_CELL_CYCLE	2.67e-34	2.37e-30	5.44284	-4.27182
KEGG_OOCYTE_MEIOSIS	2.67e-34	2.37e-30	5.44284	0.340306
REACTOME_AMYLOID_FIBER_FORMATION	2.67e-34	2.37e-30	5.44284	-1.39695
REACTOME_ANTIVIRAL_MECHANISM_BY_IFN_STIMULATED_GENES	2.67e-34	2.37e-30	5.44284	-1.34263
REACTOME_APC_C_MEDIATED_DEGRADATION_OF_CELL_CYCLE_PROTEINS	2.67e-34	2.37e-30	5.44284	-5.11469
REACTOME_APOPTOTIC_EXECUTION_PHASE	2.67e-34	2.37e-30	5.44284	1.42664
REACTOME_COLLAGEN_CHAIN_TRIMERIZATION	2.67e-34	2.37e-30	5.44284	-5.27445
REACTOME_ESR_MEDIATED_SIGNALING	2.67e-34	2.37e-30	5.44284	-2.0795
REACTOME_GLOBAL_GENOME_NUCLEOTIDE_EXCISION_REPAIR_GG_NER	2.67e-34	2.37e-30	5.44284	-2.86492
REACTOME_GLYCOGEN_SYNTHESIS	2.67e-34	2.37e-30	5.44284	-0.157389
REACTOME_MET_ACTIVATES_PTK2_SIGNALING	2.67e-34	2.37e-30	5.44284	-4.68549
REACTOME_PHASE_II_CONJUGATION_OF_COMPOUNDS	2.67e-34	2.37e-30	5.44284	-0.71251
REACTOME_RIPK1_MEDIATED_REGULATED_NECROSIS	2.67e-34	2.37e-30	5.44284	-0.501696
GOBP_APOPTOTIC_MITOCHONDRIAL_CHANGES	1.24e-33	1.11e-29	5.38107	1.11861
GOBP_CALCIUM_INDEPENDENT_CELL_CELL_ADHESION_VIA_PLASMA_MEMBRANE_CELL_ADHESION_MOLECULES	1.24e-33	1.11e-29	5.38107	1.63463
GOBP_CARDIAC_MUSCLE_CELL_MEMBRANE_REPOLARIZATION	1.24e-33	1.11e-29	5.38107	-0.55694
GOBP_CELL_CELL_RECOGNITION	1.24e-33	1.11e-29	5.38107	-0.789371
GOBP_CELLULAR_RESPONSE_TO_NUTRIENT	1.24e-33	1.11e-29	5.38107	-0.727041
GOBP_CELLULAR_RESPONSE_TO_UNFOLDED_PROTEIN	1.24e-33	1.11e-29	5.38107	0.30699
GOBP_FIBRINOLYSIS	1.24e-33	1.11e-29	5.38107	0.12251
GOBP_KERATINOCYTE_DEVELOPMENT	1.24e-33	1.11e-29	5.38107	1.18421
GOBP_MATURATION_OF_SSU_RRNA_FROM_TRICISTRONIC_RRNA_TRANSCRIPT_SSU_RRNA_5_8S_RRNA_LSU_RRNA	1.24e-33	1.11e-29	5.38107	-2.07026
GOBP_NEGATIVE_REGULATION_OF_EXTRINSIC_APOPTOTIC_SIGNALING_PATHWAY	1.24e-33	1.11e-29	5.38107	-0.752928
GOBP_NEGATIVE_REGULATION_OF_STRESS_ACTIVATED_PROTEIN_KINASE_SIGNALING_CASCADE	1.24e-33	1.11e-29	5.38107	0.901223
GOBP_NEGATIVE_REGULATION_OF_TRANSMEMBRANE_RECEPTOR_PROTEIN_SERINE_THREONINE_KINASE_SIGNALING_PATHWAY	1.24e-33	1.11e-29	5.38107	-2.41046
GOBP_NEURON_PROJECTION_REGENERATION	1.24e-33	1.11e-29	5.38107	0.117539
GOBP_POSITIVE_REGULATION_OF_ATP_METABOLIC_PROCESS	1.24e-33	1.11e-29	5.38107	-1.21747
GOBP_POSITIVE_REGULATION_OF_EPIDERMAL_CELL_DIFFERENTIATION	1.24e-33	1.11e-29	5.38107	0.438811
GOBP_POSITIVE_REGULATION_OF_MYELOID_CELL_DIFFERENTIATION	1.24e-33	1.11e-29	5.38107	-0.00357002
GOBP_PROTEIN_DNA_COMPLEX_SUBUNIT_ORGANIZATION	1.24e-33	1.11e-29	5.38107	-5.0067
GOBP_PROTEIN_HETEROOLIGOMERIZATION	1.24e-33	1.11e-29	5.38107	0.315088
GOBP_REGULATION_OF_CD4_POSITIVE_ALPHA_BETA_T_CELL_ACTIVATION	1.24e-33	1.11e-29	5.38107	0.543281
GOBP_REGULATION_OF_MICROTUBULE_BASED_PROCESS	1.24e-33	1.11e-29	5.38107	-1.59579
GOBP_REGULATION_OF_OSSIFICATION	1.24e-33	1.11e-29	5.38107	0.543912
GOBP_REGULATION_OF_PROTEIN_LOCALIZATION_TO_MEMBRANE	1.24e-33	1.11e-29	5.38107	-0.00469578
GOBP_REGULATION_OF_STEROID_METABOLIC_PROCESS	1.24e-33	1.11e-29	5.38107	-0.674154
GOBP_REGULATION_OF_T_CELL_MEDIATED_IMMUNITY	1.24e-33	1.11e-29	5.38107	-0.686105
GOBP_RENAL_ABSORPTION	1.24e-33	1.11e-29	5.38107	1.31093
GOBP_RESPONSE_TO_CALCIUM_ION	1.24e-33	1.11e-29	5.38107	1.3308
GOBP_SECONDARY_ALCOHOL_METABOLIC_PROCESS	1.24e-33	1.11e-29	5.38107	3.0031
GOBP_T_CELL_MEDIATED_IMMUNITY	1.24e-33	1.11e-29	5.38107	-1.28533
GOCC_SITE_OF_POLARIZED_GROWTH	1.24e-33	1.11e-29	5.38107	-1.10603
GOCC_TRANS_GOLGI_NETWORK	1.24e-33	1.11e-29	5.38107	0.675271
GOCC_TRANSPORT_VESICLE	1.24e-33	1.11e-29	5.38107	1.79414
GOMF_CALMODULIN_BINDING	1.24e-33	1.11e-29	5.38107	-0.981327
GOMF_CHEMOKINE_ACTIVITY	1.24e-33	1.11e-29	5.38107	-0.481687
GOMF_ENDONUCLEASE_ACTIVITY	1.24e-33	1.11e-29	5.38107	-1.40684
GOMF_MHC_PROTEIN_COMPLEX_BINDING	1.24e-33	1.11e-29	5.38107	-2.3565
GOMF_UBIQUITIN_LIKE_PROTEIN_LIGASE_ACTIVITY	1.24e-33	1.11e-29	5.38107	1.59645
HALLMARK_PEROXISOME	1.24e-33	1.11e-29	5.38107	0.0871989
REACTOME_CDT1_ASSOCIATION_WITH_THE_CDC6_ORC_ORIGIN_COMPLEX	1.24e-33	1.11e-29	5.38107	-3.84451
REACTOME_METABOLISM_OF_VITAMINS_AND_COFACTORS	1.24e-33	1.11e-29	5.38107	-0.626573
REACTOME_RESPONSE_OF_MTB_TO_PHAGOCYTOSIS	1.24e-33	1.11e-29	5.38107	-0.526126
REACTOME_SIGNALING_BY_EGFR_IN_CANCER	1.24e-33	1.11e-29	5.38107	-0.145347
REACTOME_SIGNALING_BY_NOTCH1	1.24e-33	1.11e-29	5.38107	-1.1473
REACTOME_TRANSCRIPTION_COUPLED_NUCLEOTIDE_EXCISION_REPAIR_TC_NER	1.24e-33	1.11e-29	5.38107	-2.89583
GOBP_ACTIN_FILAMENT_POLYMERIZATION	5.71e-33	5.08e-29	5.31923	-0.523809
GOBP_ACTIN_POLYMERIZATION_OR_DEPOLYMERIZATION	5.71e-33	5.08e-29	5.31923	-0.836974
GOBP_ADP_METABOLIC_PROCESS	5.71e-33	5.08e-29	5.31923	-0.772597
GOBP_BIOLOGICAL_PROCESS_INVOLVED_IN_INTERACTION_WITH_SYMBIONT	5.71e-33	5.08e-29	5.31923	-1.64603
GOBP_CD4_POSITIVE_ALPHA_BETA_T_CELL_ACTIVATION	5.71e-33	5.08e-29	5.31923	0.772052
GOBP_EPITHELIAL_CELL_APOPTOTIC_PROCESS	5.71e-33	5.08e-29	5.31923	0.727788
GOBP_ERAD_PATHWAY	5.71e-33	5.08e-29	5.31923	0.727215
GOBP_LIPID_CATABOLIC_PROCESS	5.71e-33	5.08e-29	5.31923	2.7506
GOBP_MEMBRANE_REPOLARIZATION_DURING_ACTION_POTENTIAL	5.71e-33	5.08e-29	5.31923	-0.913973
GOBP_NECROTIC_CELL_DEATH	5.71e-33	5.08e-29	5.31923	0.556106
GOBP_NEGATIVE_REGULATION_OF_INTERLEUKIN_8_PRODUCTION	5.71e-33	5.08e-29	5.31923	0.781377
GOBP_NEGATIVE_REGULATION_OF_UBIQUITIN_DEPENDENT_PROTEIN_CATABOLIC_PROCESS	5.71e-33	5.08e-29	5.31923	-1.83459
GOBP_ORGANOPHOSPHATE_ESTER_TRANSPORT	5.71e-33	5.08e-29	5.31923	1.50755
GOBP_POSITIVE_REGULATION_OF_MITOTIC_CELL_CYCLE	5.71e-33	5.08e-29	5.31923	-1.45401
GOBP_PROSTANOID_BIOSYNTHETIC_PROCESS	5.71e-33	5.08e-29	5.31923	0.706009
GOBP_REGULATION_OF_ALPHA_BETA_T_CELL_ACTIVATION	5.71e-33	5.08e-29	5.31923	0.178975
GOBP_REGULATION_OF_CELL_KILLING	5.71e-33	5.08e-29	5.31923	-0.426996
GOBP_REGULATION_OF_CELLULAR_RESPONSE_TO_TRANSFORMING_GROWTH_FACTOR_BETA_STIMULUS	5.71e-33	5.08e-29	5.31923	-1.97263
GOBP_REGULATION_OF_MACROAUTOPHAGY	5.71e-33	5.08e-29	5.31923	2.55442
GOBP_REGULATION_OF_NUCLEOCYTOPLASMIC_TRANSPORT	5.71e-33	5.08e-29	5.31923	-1.73505
GOBP_REGULATION_OF_PROTEIN_DEPHOSPHORYLATION	5.71e-33	5.08e-29	5.31923	-1.21958
GOBP_REGULATION_OF_RESPONSE_TO_OXIDATIVE_STRESS	5.71e-33	5.08e-29	5.31923	-0.881872
GOBP_REGULATION_OF_UBIQUITIN_PROTEIN_LIGASE_ACTIVITY	5.71e-33	5.08e-29	5.31923	-2.4265
GOBP_RESPONSE_TO_INCREASED_OXYGEN_LEVELS	5.71e-33	5.08e-29	5.31923	-1.0121
GOBP_SPINDLE_ASSEMBLY	5.71e-33	5.08e-29	5.31923	-2.69702
GOBP_UBIQUITIN_DEPENDENT_ERAD_PATHWAY	5.71e-33	5.08e-29	5.31923	0.529391
GOCC_ANCHORED_COMPONENT_OF_EXTERNAL_SIDE_OF_PLASMA_MEMBRANE	5.71e-33	5.08e-29	5.31923	0.768993
GOCC_CLUSTER_OF_ACTIN_BASED_CELL_PROJECTIONS	5.71e-33	5.08e-29	5.31923	-1.03339
GOCC_LIPID_DROPLET	5.71e-33	5.08e-29	5.31923	0.972954
GOCC_METHYLTRANSFERASE_COMPLEX	5.71e-33	5.08e-29	5.31923	-3.56915
GOCC_NEURON_SPINE	5.71e-33	5.08e-29	5.31923	0.529761
GOCC_RECYCLING_ENDOSOME	5.71e-33	5.08e-29	5.31923	2.59206
GOMF_DAMAGED_DNA_BINDING	5.71e-33	5.08e-29	5.31923	-2.56754
GOMF_HORMONE_BINDING	5.71e-33	5.08e-29	5.31923	0.146357
GOMF_OXIDOREDUCTASE_ACTIVITY_ACTING_ON_NAD_P_H	5.71e-33	5.08e-29	5.31923	-2.82291
HALLMARK_MITOTIC_SPINDLE	5.71e-33	5.08e-29	5.31923	-3.2461
REACTOME_ABC_TRANSPORTER_DISORDERS	5.71e-33	5.08e-29	5.31923	-3.41174
REACTOME_APC_C_CDH1_MEDIATED_DEGRADATION_OF_CDC20_AND_OTHER_APC_C_CDH1_TARGETED_PROTEINS_IN_LATE_MITOSIS_EARLY_G1	5.71e-33	5.08e-29	5.31923	-4.58125
REACTOME_COOPERATION_OF_PREFOLDIN_AND_TRIC_CCT_IN_ACTIN_AND_TUBULIN_FOLDING	5.71e-33	5.08e-29	5.31923	-1.77474
REACTOME_EPH_EPHRIN_SIGNALING	5.71e-33	5.08e-29	5.31923	-0.728416
REACTOME_G1_S_DNA_DAMAGE_CHECKPOINTS	5.71e-33	5.08e-29	5.31923	-3.37652
REACTOME_INFECTION_WITH_MYCOBACTERIUM_TUBERCULOSIS	5.71e-33	5.08e-29	5.31923	-0.708472
REACTOME_PCP_CE_PATHWAY	5.71e-33	5.08e-29	5.31923	-3.40415
REACTOME_SIGNALING_BY_ERBB4	5.71e-33	5.08e-29	5.31923	-0.784738
REACTOME_SIGNALING_BY_NOTCH4	5.71e-33	5.08e-29	5.31923	-4.07032
WP_MELANOMA	5.71e-33	5.08e-29	5.31923	1.36317
WP_PREIMPLANTATION_EMBRYO	5.71e-33	5.08e-29	5.31923	0.883765
GOBP_AMINE_TRANSPORT	2.58e-32	2.29e-28	5.25732	0.854233
GOBP_CELL_COMMUNICATION_BY_ELECTRICAL_COUPLING_INVOLVED_IN_CARDIAC_CONDUCTION	2.58e-32	2.29e-28	5.25732	-0.107271
GOBP_CHAPERONE_COFACTOR_DEPENDENT_PROTEIN_REFOLDING	2.58e-32	2.29e-28	5.25732	0.0430739
GOBP_CILIUM_ORGANIZATION	2.58e-32	2.29e-28	5.25732	-1.02056
GOBP_INORGANIC_ION_IMPORT_ACROSS_PLASMA_MEMBRANE	2.58e-32	2.29e-28	5.25732	0.349368
GOBP_JNK_CASCADE	2.58e-32	2.29e-28	5.25732	0.346135
GOBP_MATURATION_OF_SSU_RRNA	2.58e-32	2.29e-28	5.25732	-2.69349
GOBP_MITOTIC_SPINDLE_ORGANIZATION	2.58e-32	2.29e-28	5.25732	-2.38709
GOBP_NEGATIVE_REGULATION_OF_LIPID_METABOLIC_PROCESS	2.58e-32	2.29e-28	5.25732	-0.799156
GOBP_NEURAL_TUBE_DEVELOPMENT	2.58e-32	2.29e-28	5.25732	-0.709106
GOBP_POSITIVE_REGULATION_OF_FATTY_ACID_BIOSYNTHETIC_PROCESS	2.58e-32	2.29e-28	5.25732	0.578113
GOBP_POSITIVE_REGULATION_OF_LYMPHOCYTE_MEDIATED_IMMUNITY	2.58e-32	2.29e-28	5.25732	-1.10827
GOBP_POSITIVE_REGULATION_OF_T_CELL_MEDIATED_IMMUNITY	2.58e-32	2.29e-28	5.25732	-0.679038
GOBP_PROTEIN_DEPHOSPHORYLATION	2.58e-32	2.29e-28	5.25732	-1.03531
GOBP_REGULATION_OF_BIOMINERALIZATION	2.58e-32	2.29e-28	5.25732	-0.0417785
GOBP_REGULATION_OF_CELL_MIGRATION_INVOLVED_IN_SPROUTING_ANGIOGENESIS	2.58e-32	2.29e-28	5.25732	0.36997
GOBP_REGULATION_OF_GENERATION_OF_PRECURSOR_METABOLITES_AND_ENERGY	2.58e-32	2.29e-28	5.25732	0.328135
GOBP_REGULATION_OF_PH	2.58e-32	2.29e-28	5.25732	1.79169
GOBP_REGULATION_OF_T_HELPER_1_TYPE_IMMUNE_RESPONSE	2.58e-32	2.29e-28	5.25732	0.841995
GOBP_REGULATION_OF_TRANS_SYNAPTIC_SIGNALING	2.58e-32	2.29e-28	5.25732	-1.9093
GOBP_RESPONSE_TO_COLD	2.58e-32	2.29e-28	5.25732	-0.199965
GOBP_RESPONSE_TO_TYPE_I_INTERFERON	2.58e-32	2.29e-28	5.25732	-1.4021
GOBP_SISTER_CHROMATID_SEGREGATION	2.58e-32	2.29e-28	5.25732	-4.82099
GOBP_SMOOTH_MUSCLE_CELL_MIGRATION	2.58e-32	2.29e-28	5.25732	-1.91929
GOBP_SODIUM_ION_HOMEOSTASIS	2.58e-32	2.29e-28	5.25732	0.312522
GOCC_INTRINSIC_COMPONENT_OF_ENDOPLASMIC_RETICULUM_MEMBRANE	2.58e-32	2.29e-28	5.25732	-1.29907
GOCC_NUCLEAR_CHROMOSOME	2.58e-32	2.29e-28	5.25732	-4.61816
GOCC_RECYCLING_ENDOSOME_MEMBRANE	2.58e-32	2.29e-28	5.25732	1.18947
GOMF_CADHERIN_BINDING_INVOLVED_IN_CELL_CELL_ADHESION	2.58e-32	2.29e-28	5.25732	1.66658
GOMF_EXTRACELLULAR_MATRIX_STRUCTURAL_CONSTITUENT_CONFERRING_TENSILE_STRENGTH	2.58e-32	2.29e-28	5.25732	-5.22105
GOMF_PHOSPHATIDYLINOSITOL_BISPHOSPHATE_BINDING	2.58e-32	2.29e-28	5.25732	1.32888
GOMF_PHOSPHATIDYLINOSITOL_PHOSPHATE_BINDING	2.58e-32	2.29e-28	5.25732	1.28786
GOMF_SODIUM_ION_TRANSMEMBRANE_TRANSPORTER_ACTIVITY	2.58e-32	2.29e-28	5.25732	0.889417
HALLMARK_ANGIOGENESIS	2.58e-32	2.29e-28	5.25732	-3.07821
KEGG_PHOSPHATIDYLINOSITOL_SIGNALING_SYSTEM	2.58e-32	2.29e-28	5.25732	1.33658
REACTOME_ALPHA_PROTEIN_KINASE_1_SIGNALING_PATHWAY	2.58e-32	2.29e-28	5.25732	-0.26664
REACTOME_ANCHORING_FIBRIL_FORMATION	2.58e-32	2.29e-28	5.25732	-3.05677
REACTOME_DNA_DOUBLE_STRAND_BREAK_REPAIR	2.58e-32	2.29e-28	5.25732	-3.7033
REACTOME_EXTRA_NUCLEAR_ESTROGEN_SIGNALING	2.58e-32	2.29e-28	5.25732	-0.463668
REACTOME_G_ALPHA_Q_SIGNALLING_EVENTS	2.58e-32	2.29e-28	5.25732	1.0572
REACTOME_GAP_FILLING_DNA_REPAIR_SYNTHESIS_AND_LIGATION_IN_GG_NER	2.58e-32	2.29e-28	5.25732	-1.18581
REACTOME_HSF1_ACTIVATION	2.58e-32	2.29e-28	5.25732	-0.688517
REACTOME_HSF1_DEPENDENT_TRANSACTIVATION	2.58e-32	2.29e-28	5.25732	0.369542
REACTOME_IRAK2_MEDIATED_ACTIVATION_OF_TAK1_COMPLEX	2.58e-32	2.29e-28	5.25732	-0.235654
REACTOME_MOLECULES_ASSOCIATED_WITH_ELASTIC_FIBRES	2.58e-32	2.29e-28	5.25732	-2.53071
REACTOME_NEUROTRANSMITTER_RECEPTORS_AND_POSTSYNAPTIC_SIGNAL_TRANSMISSION	2.58e-32	2.29e-28	5.25732	-0.638822
REACTOME_NUCLEOTIDE_BINDING_DOMAIN_LEUCINE_RICH_REPEAT_CONTAINING_RECEPTOR_NLR_SIGNALING_PATHWAYS	2.58e-32	2.29e-28	5.25732	0.0964976
REACTOME_ONCOGENE_INDUCED_SENESCENCE	2.58e-32	2.29e-28	5.25732	-0.352762
REACTOME_OVARIAN_TUMOR_DOMAIN_PROTEASES	2.58e-32	2.29e-28	5.25732	0.206679
REACTOME_REGULATION_OF_RUNX2_EXPRESSION_AND_ACTIVITY	2.58e-32	2.29e-28	5.25732	-3.60117
REACTOME_SIGNALING_BY_ALK_IN_CANCER	2.58e-32	2.29e-28	5.25732	-1.04445
REACTOME_SIGNALING_BY_NOTCH2	2.58e-32	2.29e-28	5.25732	-0.626982
REACTOME_TIGHT_JUNCTION_INTERACTIONS	2.58e-32	2.29e-28	5.25732	2.00392
WP_NCRNAS_INVOLVED_IN_WNT_SIGNALING_IN_HEPATOCELLULAR_CARCINOMA	2.58e-32	2.29e-28	5.25732	-0.828067
WP_NUCLEOTIDE_METABOLISM	2.58e-32	2.29e-28	5.25732	-1.69909
WP_PHYSICOCHEMICAL_FEATURES_AND_TOXICITYASSOCIATED_PATHWAYS	2.58e-32	2.29e-28	5.25732	-0.576423
WP_VITAMIN_A_AND_CAROTENOID_METABOLISM	2.58e-32	2.29e-28	5.25732	2.05118
GOBP_COMPLEMENT_ACTIVATION	1.15e-31	1.02e-27	5.19533	-1.21299
GOBP_DE_NOVO_PROTEIN_FOLDING	1.15e-31	1.02e-27	5.19533	-0.589859
GOBP_ENDOTHELIUM_DEVELOPMENT	1.15e-31	1.02e-27	5.19533	-1.04079
GOBP_MICROTUBULE_POLYMERIZATION_OR_DEPOLYMERIZATION	1.15e-31	1.02e-27	5.19533	-0.395625
GOBP_MUSCLE_CELL_DEVELOPMENT	1.15e-31	1.02e-27	5.19533	-2.56225
GOBP_NEGATIVE_REGULATION_OF_CELL_ACTIVATION	1.15e-31	1.02e-27	5.19533	-0.279767
GOBP_NEGATIVE_REGULATION_OF_SMALL_MOLECULE_METABOLIC_PROCESS	1.15e-31	1.02e-27	5.19533	0.381768
GOBP_NEPHRON_TUBULE_EPITHELIAL_CELL_DIFFERENTIATION	1.15e-31	1.02e-27	5.19533	0.999951
GOBP_PATTERN_SPECIFICATION_PROCESS	1.15e-31	1.02e-27	5.19533	-2.74954
GOBP_POSITIVE_REGULATION_OF_CHROMOSOME_ORGANIZATION	1.15e-31	1.02e-27	5.19533	-3.75255
GOBP_POSITIVE_REGULATION_OF_MUSCLE_CONTRACTION	1.15e-31	1.02e-27	5.19533	-1.09596
GOBP_POTASSIUM_ION_HOMEOSTASIS	1.15e-31	1.02e-27	5.19533	-0.253612
GOBP_PYRIMIDINE_CONTAINING_COMPOUND_BIOSYNTHETIC_PROCESS	1.15e-31	1.02e-27	5.19533	-0.622226
GOBP_RECEPTOR_METABOLIC_PROCESS	1.15e-31	1.02e-27	5.19533	-0.483503
GOBP_REGULATION_OF_CELL_MATRIX_ADHESION	1.15e-31	1.02e-27	5.19533	-0.893452
GOBP_REGULATION_OF_DEPHOSPHORYLATION	1.15e-31	1.02e-27	5.19533	-1.25771
GOBP_REGULATION_OF_JNK_CASCADE	1.15e-31	1.02e-27	5.19533	0.724159
GOBP_REGULATION_OF_PEPTIDYL_SERINE_PHOSPHORYLATION	1.15e-31	1.02e-27	5.19533	-2.72097
GOBP_REGULATION_OF_PHOSPHOLIPASE_A2_ACTIVITY	1.15e-31	1.02e-27	5.19533	0.429557
GOBP_REGULATION_OF_VESICLE_FUSION	1.15e-31	1.02e-27	5.19533	0.519625
GOBP_RESPONSE_TO_AXON_INJURY	1.15e-31	1.02e-27	5.19533	0.144035
GOBP_RNA_DEPENDENT_DNA_BIOSYNTHETIC_PROCESS	1.15e-31	1.02e-27	5.19533	-2.81752
GOBP_TRANSLATIONAL_ELONGATION	1.15e-31	1.02e-27	5.19533	-2.03809
GOCC_9PLUS2_MOTILE_CILIUM	1.15e-31	1.02e-27	5.19533	-0.580646
GOCC_CELL_CELL_CONTACT_ZONE	1.15e-31	1.02e-27	5.19533	1.86534
GOCC_COATED_VESICLE	1.15e-31	1.02e-27	5.19533	-0.504166
GOCC_SM_LIKE_PROTEIN_FAMILY_COMPLEX	1.15e-31	1.02e-27	5.19533	-5.04102
GOCC_SPLICEOSOMAL_SNRNP_COMPLEX	1.15e-31	1.02e-27	5.19533	-4.57353
GOMF_CCR_CHEMOKINE_RECEPTOR_BINDING	1.15e-31	1.02e-27	5.19533	1.11868
GOMF_HYDROLASE_ACTIVITY_ACTING_ON_CARBON_NITROGEN_BUT_NOT_PEPTIDE_BONDS	1.15e-31	1.02e-27	5.19533	0.394159
GOMF_INSULIN_LIKE_GROWTH_FACTOR_BINDING	1.15e-31	1.02e-27	5.19533	-2.47188
GOMF_NADH_DEHYDROGENASE_ACTIVITY	1.15e-31	1.02e-27	5.19533	-3.11851
GOMF_PROTEIN_TAG	1.15e-31	1.02e-27	5.19533	-0.135191
GOMF_STEROL_BINDING	1.15e-31	1.02e-27	5.19533	0.659961
GOMF_TRANSLATION_REGULATOR_ACTIVITY_NUCLEIC_ACID_BINDING	1.15e-31	1.02e-27	5.19533	-2.94518
KEGG_VIBRIO_CHOLERAE_INFECTION	1.15e-31	1.02e-27	5.19533	1.90517
KEGG_WNT_SIGNALING_PATHWAY	1.15e-31	1.02e-27	5.19533	-0.347607
REACTOME_DEGRADATION_OF_GLI1_BY_THE_PROTEASOME	1.15e-31	1.02e-27	5.19533	-3.48071
REACTOME_DOWNREGULATION_OF_ERBB2_ERBB3_SIGNALING	1.15e-31	1.02e-27	5.19533	-0.281127
REACTOME_FATTY_ACID_METABOLISM	1.15e-31	1.02e-27	5.19533	1.66753
REACTOME_NEGATIVE_REGULATION_OF_FLT3	1.15e-31	1.02e-27	5.19533	-0.38664
REACTOME_ORC1_REMOVAL_FROM_CHROMATIN	1.15e-31	1.02e-27	5.19533	-4.60971
REACTOME_RECYCLING_PATHWAY_OF_L1	1.15e-31	1.02e-27	5.19533	-0.781259
REACTOME_REGULATION_OF_HMOX1_EXPRESSION_AND_ACTIVITY	1.15e-31	1.02e-27	5.19533	-3.12875
REACTOME_RUNX1_REGULATES_TRANSCRIPTION_OF_GENES_INVOLVED_IN_DIFFERENTIATION_OF_HSCS	1.15e-31	1.02e-27	5.19533	-3.82224
REACTOME_UB_SPECIFIC_PROCESSING_PROTEASES	1.15e-31	1.02e-27	5.19533	-4.58686
WP_CLEAR_CELL_RENAL_CELL_CARCINOMA_PATHWAYS	1.15e-31	1.02e-27	5.19533	-1.43798
WP_FERROPTOSIS	1.15e-31	1.02e-27	5.19533	-0.525324
GOBP_ACTIN_CYTOSKELETON_REORGANIZATION	5.01e-31	4.46e-27	5.13327	-0.192433
GOBP_CARBOHYDRATE_CATABOLIC_PROCESS	5.01e-31	4.46e-27	5.13327	-0.39096
GOBP_CELLULAR_ALDEHYDE_METABOLIC_PROCESS	5.01e-31	4.46e-27	5.13327	0.572353
GOBP_CELLULAR_RESPONSE_TO_CARBOHYDRATE_STIMULUS	5.01e-31	4.46e-27	5.13327	-0.607244
GOBP_CELLULAR_RESPONSE_TO_COPPER_ION	5.01e-31	4.46e-27	5.13327	-1.6686
GOBP_CELLULAR_RESPONSE_TO_INTERFERON_GAMMA	5.01e-31	4.46e-27	5.13327	-2.52685
GOBP_COLLAGEN_FIBRIL_ORGANIZATION	5.01e-31	4.46e-27	5.13327	-5.34921
GOBP_ENDODERM_FORMATION	5.01e-31	4.46e-27	5.13327	-3.37212
GOBP_EPIDERMIS_MORPHOGENESIS	5.01e-31	4.46e-27	5.13327	0.843768
GOBP_GERM_CELL_DEVELOPMENT	5.01e-31	4.46e-27	5.13327	-0.639717
GOBP_HAIR_CELL_DIFFERENTIATION	5.01e-31	4.46e-27	5.13327	1.13025
GOBP_INTERLEUKIN_17_PRODUCTION	5.01e-31	4.46e-27	5.13327	0.505563
GOBP_LONG_CHAIN_FATTY_ACID_TRANSPORT	5.01e-31	4.46e-27	5.13327	1.13096
GOBP_MEMBRANE_REPOLARIZATION_DURING_CARDIAC_MUSCLE_CELL_ACTION_POTENTIAL	5.01e-31	4.46e-27	5.13327	-0.613009
GOBP_MESODERM_DEVELOPMENT	5.01e-31	4.46e-27	5.13327	-1.17699
GOBP_MYOBLAST_MIGRATION	5.01e-31	4.46e-27	5.13327	0.445237
GOBP_NEGATIVE_REGULATION_OF_ATP_DEPENDENT_ACTIVITY	5.01e-31	4.46e-27	5.13327	0.832706
GOBP_NEGATIVE_REGULATION_OF_NEURON_PROJECTION_DEVELOPMENT	5.01e-31	4.46e-27	5.13327	-1.2451
GOBP_NEGATIVE_REGULATION_OF_PROTEIN_POLYMERIZATION	5.01e-31	4.46e-27	5.13327	-1.11228
GOBP_NEGATIVE_REGULATION_OF_T_HELPER_CELL_DIFFERENTIATION	5.01e-31	4.46e-27	5.13327	0.977422
GOBP_NEGATIVE_REGULATION_OF_WOUND_HEALING	5.01e-31	4.46e-27	5.13327	-0.169549
GOBP_POSITIVE_REGULATION_OF_ATP_DEPENDENT_ACTIVITY	5.01e-31	4.46e-27	5.13327	-0.606608
GOBP_POSITIVE_REGULATION_OF_CELL_MORPHOGENESIS_INVOLVED_IN_DIFFERENTIATION	5.01e-31	4.46e-27	5.13327	-1.13801
GOBP_POSITIVE_REGULATION_OF_CYTOPLASMIC_TRANSLATION	5.01e-31	4.46e-27	5.13327	-1.01918
GOBP_POSITIVE_REGULATION_OF_DNA_REPAIR	5.01e-31	4.46e-27	5.13327	-3.07317
GOBP_POSITIVE_REGULATION_OF_GTPASE_ACTIVITY	5.01e-31	4.46e-27	5.13327	-0.338665
GOBP_POSITIVE_REGULATION_OF_MRNA_METABOLIC_PROCESS	5.01e-31	4.46e-27	5.13327	-2.99105
GOBP_POSITIVE_REGULATION_OF_REACTIVE_OXYGEN_SPECIES_METABOLIC_PROCESS	5.01e-31	4.46e-27	5.13327	0.468353
GOBP_PYRIMIDINE_CONTAINING_COMPOUND_CATABOLIC_PROCESS	5.01e-31	4.46e-27	5.13327	0.850797
GOBP_RECOMBINATIONAL_REPAIR	5.01e-31	4.46e-27	5.13327	-4.24284
GOBP_REGULATION_OF_CELL_ADHESION_MEDIATED_BY_INTEGRIN	5.01e-31	4.46e-27	5.13327	-1.14243
GOBP_REGULATION_OF_VIRAL_ENTRY_INTO_HOST_CELL	5.01e-31	4.46e-27	5.13327	-0.737221
GOBP_RESPONSE_TO_FIBROBLAST_GROWTH_FACTOR	5.01e-31	4.46e-27	5.13327	-2.4975
GOBP_RESPONSE_TO_HEAT	5.01e-31	4.46e-27	5.13327	-1.6784
GOBP_SCF_DEPENDENT_PROTEASOMAL_UBIQUITIN_DEPENDENT_PROTEIN_CATABOLIC_PROCESS	5.01e-31	4.46e-27	5.13327	0.782939
GOCC_NEURON_PROJECTION_CYTOPLASM	5.01e-31	4.46e-27	5.13327	-0.103317
GOCC_PHAGOCYTIC_CUP	5.01e-31	4.46e-27	5.13327	0.395695
GOCC_PRERIBOSOME	5.01e-31	4.46e-27	5.13327	-3.50334
GOCC_U1_SNRNP	5.01e-31	4.46e-27	5.13327	-2.09931
GOMF_AMINO_ACID_TRANSMEMBRANE_TRANSPORTER_ACTIVITY	5.01e-31	4.46e-27	5.13327	-0.807341
GOMF_DISULFIDE_OXIDOREDUCTASE_ACTIVITY	5.01e-31	4.46e-27	5.13327	0.321458
GOMF_GUANYL_NUCLEOTIDE_EXCHANGE_FACTOR_ACTIVITY	5.01e-31	4.46e-27	5.13327	0.247846
GOMF_METAL_ION_TRANSMEMBRANE_TRANSPORTER_ACTIVITY	5.01e-31	4.46e-27	5.13327	0.81805
GOMF_POTASSIUM_ION_BINDING	5.01e-31	4.46e-27	5.13327	-0.736805
GOMF_PROTEIN_SERINE_THREONINE_TYROSINE_KINASE_ACTIVITY	5.01e-31	4.46e-27	5.13327	1.09054
KEGG_ARRHYTHMOGENIC_RIGHT_VENTRICULAR_CARDIOMYOPATHY_ARVC	5.01e-31	4.46e-27	5.13327	-0.839217
KEGG_ENDOCYTOSIS	5.01e-31	4.46e-27	5.13327	1.4357
KEGG_NEUROTROPHIN_SIGNALING_PATHWAY	5.01e-31	4.46e-27	5.13327	1.519
REACTOME_DEGRADATION_OF_BETA_CATENIN_BY_THE_DESTRUCTION_COMPLEX	5.01e-31	4.46e-27	5.13327	-3.42063
REACTOME_ELASTIC_FIBRE_FORMATION	5.01e-31	4.46e-27	5.13327	-2.76499
REACTOME_FC_EPSILON_RECEPTOR_FCERI_SIGNALING	5.01e-31	4.46e-27	5.13327	-2.89397
REACTOME_GENE_AND_PROTEIN_EXPRESSION_BY_JAK_STAT_SIGNALING_AFTER_INTERLEUKIN_12_STIMULATION	5.01e-31	4.46e-27	5.13327	-2.26914
REACTOME_GLYCOGEN_STORAGE_DISEASES	5.01e-31	4.46e-27	5.13327	-0.399845
REACTOME_GP1B_IX_V_ACTIVATION_SIGNALLING	5.01e-31	4.46e-27	5.13327	-1.40021
REACTOME_HOMOLOGY_DIRECTED_REPAIR	5.01e-31	4.46e-27	5.13327	-2.9435
REACTOME_INTERLEUKIN_12_FAMILY_SIGNALING	5.01e-31	4.46e-27	5.13327	-1.84235
REACTOME_MET_PROMOTES_CELL_MOTILITY	5.01e-31	4.46e-27	5.13327	-4.93468
REACTOME_MRNA_SPLICING_MINOR_PATHWAY	5.01e-31	4.46e-27	5.13327	-3.81562
REACTOME_POTENTIAL_THERAPEUTICS_FOR_SARS	5.01e-31	4.46e-27	5.13327	-3.1068
REACTOME_RAC1_GTPASE_CYCLE	5.01e-31	4.46e-27	5.13327	-1.27241
REACTOME_SMAD2_SMAD3_SMAD4_HETEROTRIMER_REGULATES_TRANSCRIPTION	5.01e-31	4.46e-27	5.13327	-0.58177
REACTOME_SUMOYLATION	5.01e-31	4.46e-27	5.13327	-4.39183
REACTOME_SWITCHING_OF_ORIGINS_TO_A_POST_REPLICATIVE_STATE	5.01e-31	4.46e-27	5.13327	-5.27195
REACTOME_TICAM1_TRAF6_DEPENDENT_INDUCTION_OF_TAK1_COMPLEX	5.01e-31	4.46e-27	5.13327	-0.254491
WP_APOPTOSISRELATED_NETWORK_DUE_TO_ALTERED_NOTCH3_IN_OVARIAN_CANCER	5.01e-31	4.46e-27	5.13327	-1.25802
WP_ARRHYTHMOGENIC_RIGHT_VENTRICULAR_CARDIOMYOPATHY	5.01e-31	4.46e-27	5.13327	-0.839885
WP_GLYCOLYSIS_AND_GLUCONEOGENESIS	5.01e-31	4.46e-27	5.13327	-1.32255
WP_INTEGRINMEDIATED_CELL_ADHESION	5.01e-31	4.46e-27	5.13327	-3.21593
WP_PARKINUBIQUITIN_PROTEASOMAL_SYSTEM_PATHWAY	5.01e-31	4.46e-27	5.13327	-1.37053
GOBP_ANIMAL_ORGAN_REGENERATION	2.16e-30	1.92e-26	5.07112	-1.31224
GOBP_APOPTOTIC_CELL_CLEARANCE	2.16e-30	1.92e-26	5.07112	-0.364932
GOBP_CALCIUM_MEDIATED_SIGNALING	2.16e-30	1.92e-26	5.07112	-0.163209
GOBP_CELLULAR_GLUCOSE_HOMEOSTASIS	2.16e-30	1.92e-26	5.07112	-0.492474
GOBP_CELLULAR_MONOVALENT_INORGANIC_CATION_HOMEOSTASIS	2.16e-30	1.92e-26	5.07112	1.28454
GOBP_CELLULAR_PROCESS_INVOLVED_IN_REPRODUCTION_IN_MULTICELLULAR_ORGANISM	2.16e-30	1.92e-26	5.07112	-2.00008
GOBP_CHAPERONE_MEDIATED_PROTEIN_FOLDING	2.16e-30	1.92e-26	5.07112	-1.02477
GOBP_CHROMATIN_ASSEMBLY_OR_DISASSEMBLY	2.16e-30	1.92e-26	5.07112	-4.28519
GOBP_CYTOSOLIC_CALCIUM_ION_TRANSPORT	2.16e-30	1.92e-26	5.07112	-1.59559
GOBP_ENDODERMAL_CELL_DIFFERENTIATION	2.16e-30	1.92e-26	5.07112	-3.76392
GOBP_GTP_METABOLIC_PROCESS	2.16e-30	1.92e-26	5.07112	-1.05145
GOBP_INTERLEUKIN_2_PRODUCTION	2.16e-30	1.92e-26	5.07112	0.562622
GOBP_MATERNAL_PROCESS_INVOLVED_IN_FEMALE_PREGNANCY	2.16e-30	1.92e-26	5.07112	1.77212
GOBP_MYELOID_LEUKOCYTE_DIFFERENTIATION	2.16e-30	1.92e-26	5.07112	-1.31449
GOBP_MYOBLAST_DIFFERENTIATION	2.16e-30	1.92e-26	5.07112	-1.66643
GOBP_NEGATIVE_REGULATION_OF_OXIDATIVE_STRESS_INDUCED_CELL_DEATH	2.16e-30	1.92e-26	5.07112	-0.760365
GOBP_NEGATIVE_REGULATION_OF_RNA_CATABOLIC_PROCESS	2.16e-30	1.92e-26	5.07112	-0.946357
GOBP_NUCLEAR_CHROMOSOME_SEGREGATION	2.16e-30	1.92e-26	5.07112	-5.31222
GOBP_NUCLEOSIDE_MONOPHOSPHATE_METABOLIC_PROCESS	2.16e-30	1.92e-26	5.07112	-0.219681
GOBP_OVULATION_CYCLE	2.16e-30	1.92e-26	5.07112	-0.170051
GOBP_PHOSPHOLIPID_BIOSYNTHETIC_PROCESS	2.16e-30	1.92e-26	5.07112	0.7489
GOBP_POSITIVE_REGULATION_OF_CYTOSKELETON_ORGANIZATION	2.16e-30	1.92e-26	5.07112	-1.10786
GOBP_POSITIVE_REGULATION_OF_PEPTIDYL_SERINE_PHOSPHORYLATION	2.16e-30	1.92e-26	5.07112	-2.52294
GOBP_POSITIVE_REGULATION_OF_TRANSMEMBRANE_RECEPTOR_PROTEIN_SERINE_THREONINE_KINASE_SIGNALING_PATHWAY	2.16e-30	1.92e-26	5.07112	-1.35599
GOBP_PROSTANOID_METABOLIC_PROCESS	2.16e-30	1.92e-26	5.07112	0.822429
GOBP_PROTEIN_HOMOOLIGOMERIZATION	2.16e-30	1.92e-26	5.07112	-1.60844
GOBP_REGULATION_OF_CYTOPLASMIC_TRANSLATION	2.16e-30	1.92e-26	5.07112	-0.970427
GOBP_REGULATION_OF_LIPASE_ACTIVITY	2.16e-30	1.92e-26	5.07112	0.454089
GOBP_REGULATION_OF_STRIATED_MUSCLE_CONTRACTION	2.16e-30	1.92e-26	5.07112	0.803268
GOBP_RESPONSE_TO_EPIDERMAL_GROWTH_FACTOR	2.16e-30	1.92e-26	5.07112	-0.247345
GOBP_RESPONSE_TO_HYPEROXIA	2.16e-30	1.92e-26	5.07112	-1.30816
GOBP_RESPONSE_TO_LEUKEMIA_INHIBITORY_FACTOR	2.16e-30	1.92e-26	5.07112	-1.40378
GOBP_RESPONSE_TO_PURINE_CONTAINING_COMPOUND	2.16e-30	1.92e-26	5.07112	-1.32496
GOBP_RESPONSE_TO_X_RAY	2.16e-30	1.92e-26	5.07112	-0.368555
GOBP_RIBOSOMAL_LARGE_SUBUNIT_ASSEMBLY	2.16e-30	1.92e-26	5.07112	-2.67627
GOBP_TOLL_LIKE_RECEPTOR_SIGNALING_PATHWAY	2.16e-30	1.92e-26	5.07112	0.111881
GOBP_TRANSCRIPTION_BY_RNA_POLYMERASE_I	2.16e-30	1.92e-26	5.07112	-1.94387
GOCC_CLATHRIN_COATED_VESICLE	2.16e-30	1.92e-26	5.07112	1.30639
GOCC_U2_TYPE_CATALYTIC_STEP_2_SPLICEOSOME	2.16e-30	1.92e-26	5.07112	-2.49491
GOCC_U4_SNRNP	2.16e-30	1.92e-26	5.07112	-1.69225
GOMF_CYSTEINE_TYPE_PEPTIDASE_ACTIVITY	2.16e-30	1.92e-26	5.07112	0.194145
GOMF_LIPOPOLYSACCHARIDE_BINDING	2.16e-30	1.92e-26	5.07112	-0.212533
GOMF_OXIDOREDUCTASE_ACTIVITY_ACTING_ON_CH_OH_GROUP_OF_DONORS	2.16e-30	1.92e-26	5.07112	0.875982
GOMF_PHOSPHATIDYLSERINE_BINDING	2.16e-30	1.92e-26	5.07112	-0.782518
GOMF_PHOSPHORIC_ESTER_HYDROLASE_ACTIVITY	2.16e-30	1.92e-26	5.07112	-0.348719
GOMF_PROTON_TRANSMEMBRANE_TRANSPORTER_ACTIVITY	2.16e-30	1.92e-26	5.07112	-2.29193
GOMF_SMAD_BINDING	2.16e-30	1.92e-26	5.07112	-2.31605
KEGG_OLFACTORY_TRANSDUCTION	2.16e-30	1.92e-26	5.07112	1.74105
REACTOME_ABC_FAMILY_PROTEINS_MEDIATED_TRANSPORT	2.16e-30	1.92e-26	5.07112	-3.60787
REACTOME_FCGAMMA_RECEPTOR_FCGR_DEPENDENT_PHAGOCYTOSIS	2.16e-30	1.92e-26	5.07112	-1.11057
REACTOME_GAP_JUNCTION_ASSEMBLY	2.16e-30	1.92e-26	5.07112	1.5105
REACTOME_INTERCONVERSION_OF_NUCLEOTIDE_DI_AND_TRIPHOSPHATES	2.16e-30	1.92e-26	5.07112	-1.7104
REACTOME_SIGNALING_BY_ERBB2	2.16e-30	1.92e-26	5.07112	-0.0408042
WP_PHOTODYNAMIC_THERAPYINDUCED_HIF1_SURVIVAL_SIGNALING	2.16e-30	1.92e-26	5.07112	-0.295674
GOBP_APPENDAGE_DEVELOPMENT	9.15e-30	8.15e-26	5.0089	-2.01766
GOBP_ARACHIDONIC_ACID_SECRETION	9.15e-30	8.15e-26	5.0089	1.0158
GOBP_CEREBRAL_CORTEX_DEVELOPMENT	9.15e-30	8.15e-26	5.0089	-0.917594
GOBP_ENDOCRINE_SYSTEM_DEVELOPMENT	9.15e-30	8.15e-26	5.0089	1.08418
GOBP_ENDODERM_DEVELOPMENT	9.15e-30	8.15e-26	5.0089	-3.80283
GOBP_FEMALE_GAMETE_GENERATION	9.15e-30	8.15e-26	5.0089	-1.39666
GOBP_INOSITOL_LIPID_MEDIATED_SIGNALING	9.15e-30	8.15e-26	5.0089	-1.00001
GOBP_MATURATION_OF_LSU_RRNA	9.15e-30	8.15e-26	5.0089	-1.6468
GOBP_MITOCHONDRIAL_TRANSMEMBRANE_TRANSPORT	9.15e-30	8.15e-26	5.0089	-3.20586
GOBP_NATURAL_KILLER_CELL_MEDIATED_IMMUNITY	9.15e-30	8.15e-26	5.0089	-0.346655
GOBP_NEGATIVE_REGULATION_OF_EPITHELIAL_CELL_MIGRATION	9.15e-30	8.15e-26	5.0089	0.0727732
GOBP_NEGATIVE_REGULATION_OF_MRNA_METABOLIC_PROCESS	9.15e-30	8.15e-26	5.0089	-2.42323
GOBP_NEGATIVE_REGULATION_OF_NEURON_APOPTOTIC_PROCESS	9.15e-30	8.15e-26	5.0089	-0.642264
GOBP_NEGATIVE_REGULATION_OF_PRODUCTION_OF_MOLECULAR_MEDIATOR_OF_IMMUNE_RESPONSE	9.15e-30	8.15e-26	5.0089	1.05052
GOBP_PATTERN_RECOGNITION_RECEPTOR_SIGNALING_PATHWAY	9.15e-30	8.15e-26	5.0089	0.604601
GOBP_POSITIVE_REGULATION_OF_CELL_MIGRATION_INVOLVED_IN_SPROUTING_ANGIOGENESIS	9.15e-30	8.15e-26	5.0089	0.494196
GOBP_POSITIVE_REGULATION_OF_FATTY_ACID_METABOLIC_PROCESS	9.15e-30	8.15e-26	5.0089	0.602676
GOBP_POSITIVE_REGULATION_OF_PROTEIN_KINASE_B_SIGNALING	9.15e-30	8.15e-26	5.0089	-3.0578
GOBP_POSITIVE_REGULATION_OF_SUBSTRATE_ADHESION_DEPENDENT_CELL_SPREADING	9.15e-30	8.15e-26	5.0089	-1.01054
GOBP_PROTEIN_AUTOPHOSPHORYLATION	9.15e-30	8.15e-26	5.0089	-0.253895
GOBP_PROTEIN_CONTAINING_COMPLEX_LOCALIZATION	9.15e-30	8.15e-26	5.0089	-1.29133
GOBP_PROTEIN_NEDDYLATION	9.15e-30	8.15e-26	5.0089	-1.19735
GOBP_REGULATION_OF_B_CELL_ACTIVATION	9.15e-30	8.15e-26	5.0089	-2.58533
GOBP_REGULATION_OF_CELL_CYCLE_G2_M_PHASE_TRANSITION	9.15e-30	8.15e-26	5.0089	-2.28951
GOBP_REGULATION_OF_CELL_SHAPE	9.15e-30	8.15e-26	5.0089	-0.525669
GOBP_REGULATION_OF_CELL_SIZE	9.15e-30	8.15e-26	5.0089	-0.149323
GOBP_REGULATION_OF_MYELOID_CELL_APOPTOTIC_PROCESS	9.15e-30	8.15e-26	5.0089	0.844655
GOBP_REGULATION_OF_NEURON_PROJECTION_REGENERATION	9.15e-30	8.15e-26	5.0089	0.444992
GOBP_REGULATION_OF_PROTEASOMAL_UBIQUITIN_DEPENDENT_PROTEIN_CATABOLIC_PROCESS	9.15e-30	8.15e-26	5.0089	-1.30796
GOBP_RESPONSE_TO_VITAMIN_E	9.15e-30	8.15e-26	5.0089	-1.00057
GOBP_STEROID_BIOSYNTHETIC_PROCESS	9.15e-30	8.15e-26	5.0089	1.19843
GOBP_TERPENOID_METABOLIC_PROCESS	9.15e-30	8.15e-26	5.0089	2.09251
GOBP_TYPE_I_INTERFERON_PRODUCTION	9.15e-30	8.15e-26	5.0089	-0.538654
GOBP_UNSATURATED_FATTY_ACID_BIOSYNTHETIC_PROCESS	9.15e-30	8.15e-26	5.0089	1.2924
GOMF_5S_RRNA_BINDING	9.15e-30	8.15e-26	5.0089	-1.04777
GOMF_CATALYTIC_ACTIVITY_ACTING_ON_DNA	9.15e-30	8.15e-26	5.0089	-5.29187
GOMF_FIBROBLAST_GROWTH_FACTOR_BINDING	9.15e-30	8.15e-26	5.0089	-1.54806
GOMF_OXIDOREDUCTASE_ACTIVITY_ACTING_ON_METAL_IONS	9.15e-30	8.15e-26	5.0089	0.139507
GOMF_TELOMERIC_DNA_BINDING	9.15e-30	8.15e-26	5.0089	-1.74847
HALLMARK_ANDROGEN_RESPONSE	9.15e-30	8.15e-26	5.0089	0.478891
KEGG_ANTIGEN_PROCESSING_AND_PRESENTATION	9.15e-30	8.15e-26	5.0089	-4.28025
KEGG_SYSTEMIC_LUPUS_ERYTHEMATOSUS	9.15e-30	8.15e-26	5.0089	-3.29118
REACTOME_AMINO_ACID_TRANSPORT_ACROSS_THE_PLASMA_MEMBRANE	9.15e-30	8.15e-26	5.0089	-0.484947
REACTOME_APC_CDC20_MEDIATED_DEGRADATION_OF_NEK2A	9.15e-30	8.15e-26	5.0089	-1.27222
REACTOME_ASYMMETRIC_LOCALIZATION_OF_PCP_PROTEINS	9.15e-30	8.15e-26	5.0089	-3.44371
REACTOME_CARGO_RECOGNITION_FOR_CLATHRIN_MEDIATED_ENDOCYTOSIS	9.15e-30	8.15e-26	5.0089	-0.0346183
REACTOME_DETOXIFICATION_OF_REACTIVE_OXYGEN_SPECIES	9.15e-30	8.15e-26	5.0089	0.573932
REACTOME_GLYCOLYSIS	9.15e-30	8.15e-26	5.0089	-1.51917
REACTOME_IRAK1_RECRUITS_IKK_COMPLEX	9.15e-30	8.15e-26	5.0089	-0.385786
REACTOME_NEGATIVE_REGULATION_OF_NOTCH4_SIGNALING	9.15e-30	8.15e-26	5.0089	-3.72798
REACTOME_RECRUITMENT_OF_NUMA_TO_MITOTIC_CENTROSOMES	9.15e-30	8.15e-26	5.0089	-1.96779
REACTOME_REGULATION_OF_PLK1_ACTIVITY_AT_G2_M_TRANSITION	9.15e-30	8.15e-26	5.0089	-1.701
REACTOME_RHO_GTPASES_ACTIVATE_FORMINS	9.15e-30	8.15e-26	5.0089	-2.25668
REACTOME_SIGNALING_BY_VEGF	9.15e-30	8.15e-26	5.0089	-0.233324
REACTOME_STIMULI_SENSING_CHANNELS	9.15e-30	8.15e-26	5.0089	1.04685
WP_COPPER_HOMEOSTASIS	9.15e-30	8.15e-26	5.0089	-1.71437
WP_HAIR_FOLLICLE_DEVELOPMENT_ORGANOGENESIS_PART_2_OF_3	9.15e-30	8.15e-26	5.0089	-0.595959
WP_HEPATITIS_C_AND_HEPATOCELLULAR_CARCINOMA	9.15e-30	8.15e-26	5.0089	-0.545159
WP_HIPPOMERLIN_SIGNALING_DYSREGULATION	9.15e-30	8.15e-26	5.0089	-4.1055
GOBP_ADENYLATE_CYCLASE_MODULATING_G_PROTEIN_COUPLED_RECEPTOR_SIGNALING_PATHWAY	3.82e-29	3.4e-25	4.94659	-1.75317
GOBP_CELLULAR_RESPONSE_TO_VIRUS	3.82e-29	3.4e-25	4.94659	-0.674139
GOBP_CHEMOKINE_PRODUCTION	3.82e-29	3.4e-25	4.94659	0.479066
GOBP_CYTOKINESIS	3.82e-29	3.4e-25	4.94659	-0.994062
GOBP_DNA_REPLICATION	3.82e-29	3.4e-25	4.94659	-6.88741
GOBP_HAIR_FOLLICLE_MATURATION	3.82e-29	3.4e-25	4.94659	0.907093
GOBP_LIVER_REGENERATION	3.82e-29	3.4e-25	4.94659	-0.38652
GOBP_NEGATIVE_REGULATION_OF_CELL_CYCLE_G1_S_PHASE_TRANSITION	3.82e-29	3.4e-25	4.94659	-0.187754
GOBP_NEGATIVE_REGULATION_OF_HUMORAL_IMMUNE_RESPONSE	3.82e-29	3.4e-25	4.94659	1.17526
GOBP_NEGATIVE_REGULATION_OF_JNK_CASCADE	3.82e-29	3.4e-25	4.94659	0.940081
GOBP_NEGATIVE_REGULATION_OF_SMOOTH_MUSCLE_CELL_PROLIFERATION	3.82e-29	3.4e-25	4.94659	0.631822
GOBP_NEGATIVE_REGULATION_OF_TRANSMEMBRANE_TRANSPORT	3.82e-29	3.4e-25	4.94659	1.00109
GOBP_NEGATIVE_REGULATION_OF_WNT_SIGNALING_PATHWAY	3.82e-29	3.4e-25	4.94659	-1.72231
GOBP_NEURAL_TUBE_FORMATION	3.82e-29	3.4e-25	4.94659	-0.339623
GOBP_ORGANOPHOSPHATE_CATABOLIC_PROCESS	3.82e-29	3.4e-25	4.94659	0.854049
GOBP_PHOSPHOLIPID_TRANSPORT	3.82e-29	3.4e-25	4.94659	2.10248
GOBP_POSITIVE_REGULATION_OF_CELL_JUNCTION_ASSEMBLY	3.82e-29	3.4e-25	4.94659	-0.692015
GOBP_PROTEIN_ACYLATION	3.82e-29	3.4e-25	4.94659	-1.6826
GOBP_PROTEIN_POLYUBIQUITINATION	3.82e-29	3.4e-25	4.94659	0.0630205
GOBP_REGULATION_OF_CALCIUM_MEDIATED_SIGNALING	3.82e-29	3.4e-25	4.94659	-0.814802
GOBP_REGULATION_OF_CYCLIN_DEPENDENT_PROTEIN_KINASE_ACTIVITY	3.82e-29	3.4e-25	4.94659	-1.8776
GOBP_REGULATION_OF_HISTONE_MODIFICATION	3.82e-29	3.4e-25	4.94659	-0.912897
GOBP_REGULATION_OF_PROTEASOMAL_PROTEIN_CATABOLIC_PROCESS	3.82e-29	3.4e-25	4.94659	-2.05061
GOBP_REGULATION_OF_REACTIVE_OXYGEN_SPECIES_METABOLIC_PROCESS	3.82e-29	3.4e-25	4.94659	1.96363
GOBP_RESPONSE_TO_ELECTRICAL_STIMULUS	3.82e-29	3.4e-25	4.94659	-0.111984
GOBP_RESPONSE_TO_GAMMA_RADIATION	3.82e-29	3.4e-25	4.94659	-0.725292
GOBP_RIBOSOMAL_SMALL_SUBUNIT_ASSEMBLY	3.82e-29	3.4e-25	4.94659	-1.9797
GOBP_RNA_EXPORT_FROM_NUCLEUS	3.82e-29	3.4e-25	4.94659	-4.02398
GOBP_SPLICEOSOMAL_SNRNP_ASSEMBLY	3.82e-29	3.4e-25	4.94659	-2.80091
GOBP_T_HELPER_2_CELL_DIFFERENTIATION	3.82e-29	3.4e-25	4.94659	0.92797
GOCC_CHROMOSOME_TELOMERIC_REGION	3.82e-29	3.4e-25	4.94659	-4.79829
GOCC_SPECIFIC_GRANULE_MEMBRANE	3.82e-29	3.4e-25	4.94659	0.769275
GOMF_STEROID_BINDING	3.82e-29	3.4e-25	4.94659	0.357651
GOMF_UBIQUITIN_PROTEIN_TRANSFERASE_REGULATOR_ACTIVITY	3.82e-29	3.4e-25	4.94659	-1.86526
HALLMARK_MYC_TARGETS_V2	3.82e-29	3.4e-25	4.94659	-4.0842
REACTOME_AUF1_HNRNP_D0_BINDS_AND_DESTABILIZES_MRNA	3.82e-29	3.4e-25	4.94659	-3.30277
REACTOME_BASIGIN_INTERACTIONS	3.82e-29	3.4e-25	4.94659	-2.05176
REACTOME_DEGRADATION_OF_DVL	3.82e-29	3.4e-25	4.94659	-3.51939
REACTOME_HDR_THROUGH_HOMOLOGOUS_RECOMBINATION_HRR	3.82e-29	3.4e-25	4.94659	-1.94662
REACTOME_NOTCH2_ACTIVATION_AND_TRANSMISSION_OF_SIGNAL_TO_THE_NUCLEUS	3.82e-29	3.4e-25	4.94659	-0.608392
REACTOME_SIGNALING_BY_TGF_BETA_RECEPTOR_COMPLEX	3.82e-29	3.4e-25	4.94659	-0.678568
REACTOME_TP53_REGULATES_TRANSCRIPTION_OF_SEVERAL_ADDITIONAL_CELL_DEATH_GENES_WHOSE_SPECIFIC_ROLES_IN_P53_DEPENDENT_APOPTOSIS_REMAIN_UNCERTAIN	3.82e-29	3.4e-25	4.94659	0.585804
WP_CELL_CYCLE	3.82e-29	3.4e-25	4.94659	-4.20343
WP_COMPLEMENT_SYSTEM	3.82e-29	3.4e-25	4.94659	-1.42516
WP_DNA_REPAIR_PATHWAYS_FULL_NETWORK	3.82e-29	3.4e-25	4.94659	-3.69466
WP_FOLATE_METABOLISM	3.82e-29	3.4e-25	4.94659	-0.633411
WP_HEPATITIS_B_INFECTION	3.82e-29	3.4e-25	4.94659	-1.07382
WP_RAC1PAK1P38MMP2_PATHWAY	3.82e-29	3.4e-25	4.94659	-0.610408
GOBP_CELL_CYCLE_G2_M_PHASE_TRANSITION	1.57e-28	1.4e-24	4.88419	-2.47023
GOBP_CELLULAR_SODIUM_ION_HOMEOSTASIS	1.57e-28	1.4e-24	4.88419	0.720834
GOBP_LACTATION	1.57e-28	1.4e-24	4.88419	-0.518827
GOBP_MAINTENANCE_OF_PROTEIN_LOCATION_IN_CELL	1.57e-28	1.4e-24	4.88419	-0.563973
GOBP_MEIOTIC_CELL_CYCLE	1.57e-28	1.4e-24	4.88419	-2.79383
GOBP_MEIOTIC_CELL_CYCLE_PROCESS	1.57e-28	1.4e-24	4.88419	-2.48676
GOBP_MITOCHONDRIAL_OUTER_MEMBRANE_PERMEABILIZATION_INVOLVED_IN_PROGRAMMED_CELL_DEATH	1.57e-28	1.4e-24	4.88419	0.33172
GOBP_MULTICELLULAR_ORGANISM_GROWTH	1.57e-28	1.4e-24	4.88419	-0.893852
GOBP_NEGATIVE_REGULATION_OF_CANONICAL_WNT_SIGNALING_PATHWAY	1.57e-28	1.4e-24	4.88419	-0.942432
GOBP_NEGATIVE_REGULATION_OF_TYPE_2_IMMUNE_RESPONSE	1.57e-28	1.4e-24	4.88419	0.836961
GOBP_PERIPHERAL_NERVOUS_SYSTEM_DEVELOPMENT	1.57e-28	1.4e-24	4.88419	-0.652473
GOBP_POSITIVE_REGULATION_OF_CELL_MATRIX_ADHESION	1.57e-28	1.4e-24	4.88419	0.100757
GOBP_POSITIVE_REGULATION_OF_NUCLEOCYTOPLASMIC_TRANSPORT	1.57e-28	1.4e-24	4.88419	-1.67297
GOBP_POSITIVE_REGULATION_OF_PROTEIN_IMPORT	1.57e-28	1.4e-24	4.88419	-1.22402
GOBP_POSITIVE_REGULATION_OF_PROTEIN_POLYMERIZATION	1.57e-28	1.4e-24	4.88419	0.085969
GOBP_PROSTATE_GLAND_MORPHOGENESIS	1.57e-28	1.4e-24	4.88419	-1.32481
GOBP_REGULATION_OF_STEM_CELL_DIFFERENTIATION	1.57e-28	1.4e-24	4.88419	-0.577004
GOBP_REGULATION_OF_T_CELL_MEDIATED_CYTOTOXICITY	1.57e-28	1.4e-24	4.88419	-0.783996
GOBP_REGULATION_OF_TRANSCRIPTION_BY_RNA_POLYMERASE_I	1.57e-28	1.4e-24	4.88419	-1.31921
GOBP_RESPONSE_TO_DEXAMETHASONE	1.57e-28	1.4e-24	4.88419	1.60537
GOBP_T_CELL_ACTIVATION_INVOLVED_IN_IMMUNE_RESPONSE	1.57e-28	1.4e-24	4.88419	-0.210666
GOCC_APICOLATERAL_PLASMA_MEMBRANE	1.57e-28	1.4e-24	4.88419	1.30208
GOCC_CLATHRIN_COATED_PIT	1.57e-28	1.4e-24	4.88419	1.13899
GOCC_CLATHRIN_COATED_VESICLE_MEMBRANE	1.57e-28	1.4e-24	4.88419	0.241927
GOCC_P_BODY	1.57e-28	1.4e-24	4.88419	0.0986782
GOCC_PRECATALYTIC_SPLICEOSOME	1.57e-28	1.4e-24	4.88419	-3.87913
GOMF_ASPARTIC_TYPE_PEPTIDASE_ACTIVITY	1.57e-28	1.4e-24	4.88419	1.59318
GOMF_FLAVIN_ADENINE_DINUCLEOTIDE_BINDING	1.57e-28	1.4e-24	4.88419	1.77223
GOMF_NAD_RETINOL_DEHYDROGENASE_ACTIVITY	1.57e-28	1.4e-24	4.88419	1.44494
GOMF_SCAFFOLD_PROTEIN_BINDING	1.57e-28	1.4e-24	4.88419	-1.54274
GOMF_SINGLE_STRANDED_RNA_BINDING	1.57e-28	1.4e-24	4.88419	-2.77542
REACTOME_ACTIVATION_OF_AMPK_DOWNSTREAM_OF_NMDARS	1.57e-28	1.4e-24	4.88419	-0.0344654
REACTOME_CELLULAR_RESPONSE_TO_HYPOXIA	1.57e-28	1.4e-24	4.88419	-2.79849
REACTOME_DOWNREGULATION_OF_SMAD2_3_SMAD4_TRANSCRIPTIONAL_ACTIVITY	1.57e-28	1.4e-24	4.88419	-0.848173
REACTOME_DOWNSTREAM_SIGNALING_EVENTS_OF_B_CELL_RECEPTOR_BCR	1.57e-28	1.4e-24	4.88419	-3.48784
REACTOME_GLYCEROPHOSPHOLIPID_BIOSYNTHESIS	1.57e-28	1.4e-24	4.88419	1.74019
REACTOME_HSP90_CHAPERONE_CYCLE_FOR_STEROID_HORMONE_RECEPTORS_SHR_IN_THE_PRESENCE_OF_LIGAND	1.57e-28	1.4e-24	4.88419	-0.684183
REACTOME_INTERLEUKIN_17_SIGNALING	1.57e-28	1.4e-24	4.88419	0.245848
REACTOME_INTERLEUKIN_3_INTERLEUKIN_5_AND_GM_CSF_SIGNALING	1.57e-28	1.4e-24	4.88419	-0.671769
REACTOME_LAMININ_INTERACTIONS	1.57e-28	1.4e-24	4.88419	-4.09486
REACTOME_NCAM_SIGNALING_FOR_NEURITE_OUT_GROWTH	1.57e-28	1.4e-24	4.88419	-2.78232
REACTOME_PEXOPHAGY	1.57e-28	1.4e-24	4.88419	-0.141113
REACTOME_PHOSPHOLIPID_METABOLISM	1.57e-28	1.4e-24	4.88419	1.94443
REACTOME_TP53_REGULATES_TRANSCRIPTION_OF_CELL_DEATH_GENES	1.57e-28	1.4e-24	4.88419	0.489095
REACTOME_TRANSLESION_SYNTHESIS_BY_Y_FAMILY_DNA_POLYMERASES_BYPASSES_LESIONS_ON_DNA_TEMPLATE	1.57e-28	1.4e-24	4.88419	-1.10968
REACTOME_TRANSLOCATION_OF_SLC2A4_GLUT4_TO_THE_PLASMA_MEMBRANE	1.57e-28	1.4e-24	4.88419	0.322061
WP_FRAGILE_X_SYNDROME	1.57e-28	1.4e-24	4.88419	-0.11481
WP_G1_TO_S_CELL_CYCLE_CONTROL	1.57e-28	1.4e-24	4.88419	-2.07701
WP_TYPE_I_COLLAGEN_SYNTHESIS_IN_THE_CONTEXT_OF_OSTEOGENESIS_IMPERFECTA	1.57e-28	1.4e-24	4.88419	-2.19747
WP_ZINC_HOMEOSTASIS	1.57e-28	1.4e-24	4.88419	-1.29876
GOBP_ALANINE_TRANSPORT	6.34e-28	5.64e-24	4.82169	-0.00388135
GOBP_BIOLOGICAL_PHASE	6.34e-28	5.64e-24	4.82169	1.00267
GOBP_BODY_FLUID_SECRETION	6.34e-28	5.64e-24	4.82169	0.278054
GOBP_CALCIUM_ION_TRANSPORT_INTO_CYTOSOL	6.34e-28	5.64e-24	4.82169	-1.38254
GOBP_CELLULAR_HORMONE_METABOLIC_PROCESS	6.34e-28	5.64e-24	4.82169	2.12955
GOBP_CENTRAL_NERVOUS_SYSTEM_NEURON_DIFFERENTIATION	6.34e-28	5.64e-24	4.82169	-0.92577
GOBP_COLLAGEN_BIOSYNTHETIC_PROCESS	6.34e-28	5.64e-24	4.82169	-1.78435
GOBP_DIGESTION	6.34e-28	5.64e-24	4.82169	2.01932
GOBP_DNA_PACKAGING	6.34e-28	5.64e-24	4.82169	-5.53366
GOBP_ICOSANOID_TRANSPORT	6.34e-28	5.64e-24	4.82169	1.20195
GOBP_KILLING_BY_HOST_OF_SYMBIONT_CELLS	6.34e-28	5.64e-24	4.82169	0.549789
GOBP_MITOTIC_CELL_CYCLE_CHECKPOINT_SIGNALING	6.34e-28	5.64e-24	4.82169	-2.23184
GOBP_MITOTIC_DNA_INTEGRITY_CHECKPOINT_SIGNALING	6.34e-28	5.64e-24	4.82169	-1.58335
GOBP_NEGATIVE_REGULATION_OF_ION_TRANSMEMBRANE_TRANSPORT	6.34e-28	5.64e-24	4.82169	1.0632
GOBP_NEGATIVE_REGULATION_OF_LIPID_BIOSYNTHETIC_PROCESS	6.34e-28	5.64e-24	4.82169	-0.982085
GOBP_NEGATIVE_REGULATION_OF_MUSCLE_CELL_DIFFERENTIATION	6.34e-28	5.64e-24	4.82169	-0.127391
GOBP_NEUTROPHIL_HOMEOSTASIS	6.34e-28	5.64e-24	4.82169	0.431058
GOBP_NUCLEUS_ORGANIZATION	6.34e-28	5.64e-24	4.82169	-1.92728
GOBP_POSITIVE_REGULATION_OF_CELL_CYCLE_G1_S_PHASE_TRANSITION	6.34e-28	5.64e-24	4.82169	-0.301471
GOBP_POSITIVE_REGULATION_OF_KERATINOCYTE_DIFFERENTIATION	6.34e-28	5.64e-24	4.82169	-0.22692
GOBP_POSITIVE_REGULATION_OF_MEMBRANE_PERMEABILITY	6.34e-28	5.64e-24	4.82169	0.448678
GOBP_POSITIVE_REGULATION_OF_PROTEIN_SECRETION	6.34e-28	5.64e-24	4.82169	0.370235
GOBP_POSITIVE_REGULATION_OF_RUFFLE_ASSEMBLY	6.34e-28	5.64e-24	4.82169	1.00212
GOBP_PROTEIN_ACETYLATION	6.34e-28	5.64e-24	4.82169	-2.10527
GOBP_REGULATION_OF_LEUKOCYTE_MEDIATED_CYTOTOXICITY	6.34e-28	5.64e-24	4.82169	-0.507558
GOBP_REGULATION_OF_MRNA_PROCESSING	6.34e-28	5.64e-24	4.82169	-6.36268
GOBP_REGULATION_OF_NEURON_DIFFERENTIATION	6.34e-28	5.64e-24	4.82169	-1.38284
GOBP_REGULATION_OF_PHOSPHOLIPASE_ACTIVITY	6.34e-28	5.64e-24	4.82169	-0.116746
GOBP_REGULATION_OF_UNSATURATED_FATTY_ACID_BIOSYNTHETIC_PROCESS	6.34e-28	5.64e-24	4.82169	0.938371
GOBP_RESPONSE_TO_INTERFERON_BETA	6.34e-28	5.64e-24	4.82169	-1.45424
GOBP_VIRAL_GENE_EXPRESSION	6.34e-28	5.64e-24	4.82169	-2.02656
GOCC_CONDENSED_CHROMOSOME	6.34e-28	5.64e-24	4.82169	-3.8701
GOCC_U2_TYPE_SPLICEOSOMAL_COMPLEX	6.34e-28	5.64e-24	4.82169	-5.19926
GOMF_ALCOHOL_BINDING	6.34e-28	5.64e-24	4.82169	0.76162
GOMF_LIGASE_ACTIVITY	6.34e-28	5.64e-24	4.82169	-2.50397
GOMF_ORGANIC_ACID_TRANSMEMBRANE_TRANSPORTER_ACTIVITY	6.34e-28	5.64e-24	4.82169	-0.808105
HALLMARK_REACTIVE_OXYGEN_SPECIES_PATHWAY	6.34e-28	5.64e-24	4.82169	-0.766273
KEGG_DRUG_METABOLISM_CYTOCHROME_P450	6.34e-28	5.64e-24	4.82169	0.338796
KEGG_LONG_TERM_POTENTIATION	6.34e-28	5.64e-24	4.82169	1.3774
KEGG_NOD_LIKE_RECEPTOR_SIGNALING_PATHWAY	6.34e-28	5.64e-24	4.82169	0.592765
REACTOME_ACYL_CHAIN_REMODELLING_OF_PE	6.34e-28	5.64e-24	4.82169	1.72296
REACTOME_CLEC7A_DECTIN_1_SIGNALING	6.34e-28	5.64e-24	4.82169	-2.75066
REACTOME_DISEASES_OF_CARBOHYDRATE_METABOLISM	6.34e-28	5.64e-24	4.82169	-0.357972
REACTOME_DOWNREGULATION_OF_TGF_BETA_RECEPTOR_SIGNALING	6.34e-28	5.64e-24	4.82169	-0.576838
REACTOME_DUAL_INCISION_IN_GG_NER	6.34e-28	5.64e-24	4.82169	-1.75356
REACTOME_GLYCOSAMINOGLYCAN_METABOLISM	6.34e-28	5.64e-24	4.82169	-2.02274
REACTOME_GLYCOSPHINGOLIPID_METABOLISM	6.34e-28	5.64e-24	4.82169	1.64446
REACTOME_HEDGEHOG_LIGAND_BIOGENESIS	6.34e-28	5.64e-24	4.82169	-3.2449
REACTOME_PROCESSING_OF_DNA_DOUBLE_STRAND_BREAK_ENDS	6.34e-28	5.64e-24	4.82169	-1.94084
REACTOME_REGULATION_OF_BACH1_ACTIVITY	6.34e-28	5.64e-24	4.82169	-0.361753
REACTOME_REGULATION_OF_PTEN_STABILITY_AND_ACTIVITY	6.34e-28	5.64e-24	4.82169	-3.7166
[truncated: 6,899 more rows]

## Sheet: Supplementary Figure 2p 
Transcription Factor	sample_1	sample_10	sample_11	sample_12	sample_2	sample_3	sample_4	sample_5	sample_6	sample_7	sample_8	sample_9	Sum
BACH1 (339g)	0.147201	0.0791426	0.0714158	0.0531763	0.113134	0.132499	0.110588	0.0530085	0.0673314	0.0412168	0.0379238	0.0505314	0.957169
BARX2 (76g)	0.211486	0.137302	0.146504	0.0865128	0.183774	0.214441	0.248798	0.107756	0.16556	0.0481249	0.0350739	0.107971	1.6933
BCL3 (200g)	0.125861	0.102446	0.101212	0.0737037	0.154995	0.189635	0.0629402	0.0457804	0.0349344	0.0395103	0.0383361	0.0724536	1.04181
BHLHE40 (11g)	0.259988	0.194912	0.136596	0.141705	0.185781	0.292969	0.196394	0.174337	0.168367	0.0809089	0.0689692	0.189679	2.09061
CEBPA (630g)	0.299168	0.177255	0.160972	0.120135	0.24539	0.239518	0.283197	0.153727	0.17475	0.139087	0.0892503	0.155094	2.23754
CEBPB (2210g)	0.0853082	0.0515271	0.0531076	0.0473125	0.0742041	0.088143	0.111298	0.0553368	0.0761638	0.0337229	0.0231007	0.055149	0.754373
CEBPE (17g)	0.11638	0.0786633	0.0748688	0.0725603	0.0986024	0.0924029	0.0614049	0.0521689	0.0628981	0.0300985	0.0713314	0.0893521	0.900732
CREB3L1 (123g)	0	-0.164059	-0.0371002	-0.0498153	-0.150613	-0.150774	-0.1871	-0.0317052	-0.0551645	0	-0.0363904	-0.0293468	-0.892069
DLX3 (8g)	0.0954567	0.0244429	0.0433335	0.00752682	0.0348043	0.0498503	0.261719	0.0161474	0.113676	0	0	0.00736175	0.654319
DLX5 (7g)	0.504504	0.267994	0.230798	0.174055	0.3663	0.328842	0.48949	0.186362	0.35739	0.0675121	0.0677064	0.209541	3.25049
EGR3 (5g)	0.704155	0.516581	0.356706	0.0785785	0.568003	0.55715	0.769318	0.356389	0.429521	0.165247	0.140279	0.363248	5.00518
EHF (298g)	0.413957	0.233034	0.183291	0.139474	0.330466	0.310025	0.354254	0.169275	0.199301	0.170125	0.103648	0.149903	2.75675
ELF1 (44g)	0.0268809	0.0232895	0.0204198	0	0.0287527	0.0354488	0.0242977	0	0.00886228	0.0141161	0.00944142	0.0137721	0.205281
ELF3 (2134g)	0.320845	0.179048	0.176727	0.164454	0.287163	0.265543	0.17594	0.105005	0.111407	0.143689	0.108779	0.127225	2.16582
ELF4 (83g)	0	-0.0063872	-0.0070546	-0.0075599	-0.0132456	-0.0069507	-0.0120029	-0.0088459	-0.0157563	-0.0107427	0	-0.0124428	-0.100989
ELF5 (10g)	0.432653	0.244789	0.153975	0.115081	0.252509	0.280565	0.527818	0.108699	0.339261	0.177832	0.115791	0.154411	2.90338
ELK3 (582g)	0.0447504	0.0185991	0.0216841	0.0302107	0.0334592	0.0529976	0.0214837	0.0205044	0.0144323	0.0232798	0.0136594	0.00902788	0.304089
EP300 (62g)	0.0483372	0.0575155	0.0356076	0.0245032	0.0516452	0.0608783	0.0587462	0.0349813	0.034203	0	0	0.0342706	0.440688
ESRRA (908g)	-0.0057671	-0.0019138	-0.0054327	-0.0084101	-0.0062283	-0.0076155	-0.0053041	-0.0052729	0	-0.0075277	-0.0022356	-0.0046308	-0.0603386
ETS1 (1302g)	-0.032759	-0.0315924	-0.0097933	-0.0123199	-0.033504	-0.0305346	-0.0620567	-0.0118156	-0.0201186	0	-0.0100872	-0.0074462	-0.262027
ETS2 (4049g)	-0.0076736	-0.0074494	-0.0126329	-0.0031068	-0.004086	-0.0128169	-0.0166049	-0.0042876	-0.0025642	0	0	-0.0015101	-0.0727322
ETV2 (17g)	0.00758579	0.0346455	0.0536051	0.0100007	0.0551194	0.0479213	0.0304929	0.00910058	0.0162445	0	0	0.0213838	0.2861
FOSL1 (2732g)	0.0355024	0	0.0137722	0.0106208	0.0207231	0.0191578	0.0225421	0.0247314	0.0248483	0.0268899	0.0114203	0.0292885	0.239497
FOSL2 (828g)	0.0316968	0.024857	0.0105979	0.0094499	0.0243128	0.0243683	0.0459946	0.00693138	0.0203019	0.00471229	0.0044466	0.0113338	0.219003
FOXA3 (32g)	0.140445	0.0678359	0.0701195	0.0865846	0.0836912	0.205359	0.0817812	0.0742172	0.0376368	0.0379396	0.0526752	0.0203271	0.958613
FOXM1 (264g)	-0.0239385	-0.0257472	-0.0220917	-0.0144949	-0.0341882	-0.0242637	-0.0205496	-0.0182434	-0.0184401	-0.0126997	-0.0106624	-0.0126523	-0.237972
FOXP1 (83g)	0	-0.0466237	-0.0134713	-0.0185644	-0.0442114	-0.0478993	-0.047036	-0.0159251	-0.0145157	-0.0136877	-0.0088403	-0.0118093	-0.282584
GRHL1 (1495g)	0.349619	0.219295	0.201744	0.146276	0.309023	0.313374	0.323918	0.154293	0.203534	0.124409	0.0935095	0.167655	2.60665
GRHL3 (12g)	0.266446	0.305285	0.196504	0.126326	0.354351	0.398651	0.403996	0.258942	0.258851	0.109467	0.0782051	0.221219	2.97824
HCFC1 (336g)	-0.0145715	-0.0064892	-0.0056364	-0.0079322	-0.0126711	-0.0099497	-0.0141971	-0.0092435	-0.0114861	-0.0083852	-0.0049538	-0.0082054	-0.113721
HIC1 (43g)	-0.0489001	-0.0471265	-0.0141478	-0.0238841	-0.0590739	-0.0489664	-0.0657779	-0.0191645	-0.0195034	-0.0106523	-0.0140321	-0.0122498	-0.383479
HIVEP2 (306g)	0.0251449	0.0120526	0.0143546	0.0140945	0.018841	0.011991	0	0.00344388	0	0.00794025	0.0055446	0.00709665	0.120504
HOXB2 (12g)	0	-0.16023	-0.0534173	-0.0749238	-0.18787	-0.158743	-0.151883	-0.0391717	-0.0650659	0	-0.0473868	-0.0202653	-0.958956
IKZF1 (339g)	0	-0.0072789	-0.0026067	-0.0038475	-0.0077462	-0.0111945	-0.009188	-0.0041386	-0.0066799	0.00517673	0	-0.005018	-0.0525216
IKZF2 (82g)	0.0470926	0.024569	0.025121	0.0312414	0.0401768	0.0316783	0.0102947	0.0107025	0.0078171	0.0243078	0.0194224	0.0154739	0.287897
IL24 (6g)	-0.0735955	-0.0214198	-0.0366011	-0.0246663	-0.0643241	0	-0.120202	-0.033014	-0.0955876	-0.0777583	-0.0630491	-0.0306388	-0.640856
IRF2 (343g)	-0.023125	-0.0154923	-0.0055867	-0.0053426	-0.0126721	-0.0195947	-0.0150585	-0.0075662	-0.0076894	0	0	-0.0059488	-0.118076
IRF3 (1212g)	-0.0073752	-0.0021253	-0.00694	-0.0093753	-0.0051417	-0.0114648	-0.0084523	-0.0091761	-0.0073422	-0.0070977	0	-0.0060076	-0.0804981
IRF6 (1429g)	0.0385789	0.00785697	0.0116249	0.017918	0.026801	0.022262	0	0.0163076	0	0.033622	0.0096464	0.0180201	0.202638
IRF7 (1918g)	0.0927104	0.0301844	0.0528439	0.0220591	0.0866581	0.0750996	0.0382251	0.0227727	0.0353946	0.0895115	0.0508488	0.0330243	0.629333
IRF9 (1677g)	0.0242372	0	0.0195916	0.0136168	0.0174275	0.0156339	0.0227911	0.0151784	0.0323855	0.0381329	0.016416	0.0241043	0.239515
JDP2 (36g)	-0.0238295	-0.016017	-0.0081943	-0.0099745	-0.0173866	-0.0181337	-0.0281683	-0.010437	-0.0170765	-0.0119209	-0.0077817	-0.0110286	-0.179949
JUN (2928g)	0.0320909	0.0121988	0.0189939	0.0178879	0.0304088	0.0283995	0.035509	0.0253587	0.029566	0.0259288	0.0103425	0.0294811	0.296166
JUNB (2678g)	0.109299	0.0668194	0.0704075	0.0637159	0.106992	0.120146	0.111125	0.0658846	0.0712021	0.0580391	0.0341084	0.0714434	0.949182
JUND (2724g)	0.0162599	0	0.00611259	0.00619976	0.0158289	0.013112	0	0.00968114	0.00516088	0.0156107	0.00681077	0.0105906	0.105367
KLF10 (725g)	0.0294347	0.0227832	0.0237236	0.0175944	0.03549	0.0475385	0.0433264	0.0271336	0.0263672	0.0119763	0.00707698	0.0278491	0.320294
KLF2 (429g)	0.0277508	0.0211731	0.016362	0.00751684	0.0332265	0.0262929	0.0176073	0.01393	0.0225165	0.0154806	0.00606332	0.0193009	0.227221
KLF3 (65g)	0.264524	0.194014	0.14296	0.116482	0.214876	0.252876	0.241645	0.136574	0.138117	0.110057	0.0722837	0.128095	2.0125
KLF4 (2174g)	0.1815	0.115657	0.106051	0.0742301	0.165641	0.16664	0.215313	0.0889285	0.118104	0.0810168	0.052339	0.106457	1.47188
KLF7 (392g)	-0.0064782	-0.0033772	-0.0041264	-0.0059092	-0.0109591	-0.0050138	-0.0187104	-0.0065956	-0.0097667	-0.0082197	-0.0033679	-0.006494	-0.0890181
LHX4 (30g)	0.168213	0.142469	0.10162	0.0671259	0.157367	0.245606	0.182808	0.0823235	0.0977408	0.0646525	0.0381179	0.077663	1.42571
MAFB (2461g)	0.140442	0.0833901	0.0749053	0.0542893	0.117954	0.129184	0.187964	0.0804955	0.1041	0.059194	0.0323046	0.0806386	1.14486
MAFF (444g)	0.0731248	0.0345896	0.0317908	0.0502622	0.058383	0.0633309	0.0521859	0.0159054	0.013542	0.0402374	0.0254248	0.0153292	0.474106
MAZ (593g)	-0.0478015	-0.0308767	-0.015889	-0.0144431	-0.0339511	-0.0474749	-0.0522976	-0.0206686	-0.013323	-0.0121327	-0.0099203	-0.0098314	-0.30861
MECOM (55g)	-0.0220079	-0.0142433	-0.016775	-0.0326295	-0.0130825	-0.0337342	-0.0407936	-0.0129346	-0.0204893	0	0	-0.0144575	-0.221147
MEF2B (54g)	0	0	-0.0034295	-0.0062308	-0.0079822	-0.0059856	-0.0120516	-0.0053396	-0.0099376	-0.0068547	-0.0039551	-0.0088884	-0.0706551
MEIS2 (9g)	0.0525512	0.0109074	0.0239069	0	0.0512438	0.0288627	0.0398394	0.00999339	0.0311719	0.0311534	0.0363101	0	0.31594
MSX1 (11g)	0	-0.0468498	-0.0297307	-0.0257914	-0.0668522	-0.056455	-0.0425274	-0.0109901	-0.0343747	-0.0340186	-0.0227516	-0.0215076	-0.391849
MXI1 (6g)	0.398452	0.379081	0.346699	0.147451	0.460131	0.491352	0.470748	0.315861	0.25696	0.174971	0.186432	0.282149	3.91029
MYBL2 (64g)	-0.0228609	-0.0173198	-0.0141849	-0.0103393	-0.0266871	-0.0189868	-0.0277547	-0.0104647	-0.0161629	-0.0107437	0	-0.0070839	-0.182589
NELFE (462g)	-0.0133714	-0.007841	-0.0067592	-0.0055936	-0.0117744	-0.0093698	-0.0155514	-0.0045279	-0.0075163	-0.0069447	-0.0026914	-0.0070231	-0.0989642
NFAT5 (40g)	0.0535014	0.0297227	0	0	0.0303377	0.0333352	0.0544573	0.0342614	0.0347904	0.0188047	0.00878414	0.0116153	0.30961
NFATC4 (230g)	0	-0.100058	-0.0323076	-0.044391	-0.101265	-0.120339	-0.144946	-0.0291018	-0.0387761	0	-0.0234511	-0.0162719	-0.650908
NFE2L3 (42g)	0.167466	0.118337	0.119712	0.0851	0.139476	0.142955	0.181297	0.0571254	0.160704	0.0298208	0.0273666	0.0971682	1.32653
NFIC (29g)	0	-0.0779573	-0.0219194	-0.030282	-0.0913575	-0.078881	-0.0984667	-0.0251541	-0.0249474	0	-0.0210225	-0.0111917	-0.48118
NFKB1 (293g)	-0.0152404	-0.0081577	-0.0074742	-0.0063898	-0.0104918	-0.0198293	-0.0234877	-0.0103242	-0.0087224	-0.0063384	-0.0046874	-0.0048981	-0.126042
NFKB2 (522g)	-0.0074533	-0.004488	-0.0026458	-0.0047133	-0.0047868	-0.0070851	-0.0143623	-0.0064745	-0.0101237	0	0	-0.0070145	-0.0691472
NR2F6 (479g)	0.116189	0.1013	0.0990476	0.0927482	0.12459	0.148441	0.10491	0.0705557	0.085484	0.0243337	0.0287835	0.0788431	1.07523
NR6A1 (39g)	0.0380293	0.0167533	0.0212317	0.0246147	0.0291397	0.0305435	0.0289734	0.00856334	0.0203399	0.0221408	0.0144866	0.00662335	0.26144
NRF1 (15g)	0.0252485	0.0306959	0.0102611	0.0133367	0.0176216	0.0361915	0.0170979	0	0.00493655	0.00177781	0.0117449	0.00639904	0.175312
PHF8 (74g)	-0.0204383	-0.0132798	-0.0182874	-0.0157162	-0.0188685	-0.0315506	-0.0141336	-0.0113012	-0.0099137	0	-0.0071551	-0.0094422	-0.170087
PITX1 (707g)	0.399799	0.258734	0.260812	0.197644	0.380364	0.362148	0.288463	0.144815	0.195446	0.135245	0.12008	0.194521	2.93807
PITX2 (22g)	0.197243	0.0797149	0.15139	0.142642	0.170597	0.123049	0.0635005	0.018002	0.0560588	0.04117	0.0510351	0.0572898	1.15169
RARG (463g)	0.0591039	0.0353939	0.0386914	0.0262432	0.0449728	0.057508	0.0449049	0.0253672	0.0360485	0.0219638	0.021248	0.0302127	0.441658
RCOR1 (983g)	0.153556	0.0989793	0.0864519	0.0670309	0.135796	0.157473	0.141703	0.076846	0.0794238	0.051527	0.0354884	0.0715541	1.15583
RELA (1594g)	0.00967973	0.00519388	0.00463169	0.00257633	0.00635283	0.00842753	0.008925	0.00936956	0.0040004	0	0	0.00214328	0.0613002
RORA (249g)	0.281846	0.220916	0.140018	0.0830855	0.225514	0.205914	0.371408	0.0990644	0.225542	0.0858257	0.0698882	0.167288	2.17631
RUNX3 (292g)	0	-0.0195412	-0.0058407	-0.0074522	-0.0180473	-0.0270707	-0.020802	-0.0082021	-0.0127854	0.0202358	0	-0.008123	-0.107629
SIN3A (237g)	-0.0104879	-0.0032618	-0.0066581	-0.0065121	-0.0094024	-0.0086177	-0.0081962	-0.0073869	-0.0068962	-0.0078034	0	-0.0063053	-0.081528
SMAP2 (166g)	0.0187779	0.0149321	0.0110874	0	0.018473	0.0165654	0.0145922	0.00393696	0.0123036	0.00652329	0.00950227	0.00674351	0.133438
SOX4 (464g)	0	-0.0822526	-0.0197577	-0.0346992	-0.0783499	-0.0821843	-0.1257	-0.0233335	-0.037051	0	-0.0216917	-0.0139557	-0.518976
SOX9 (52g)	0.0944161	0.0950006	0.0419734	0.0268077	0.0745973	0.100533	0.0922972	0.0379739	0.0391428	0.0380288	0.0249339	0.0555955	0.7213
SP6 (6g)	0.175703	0.162718	0.126923	0.0691538	0.185013	0.16741	0.201734	0.0833877	0.152155	0	0.0474632	0.118818	1.49048
SREBF1 (637g)	0.0339031	0.0161308	0.0219851	0.0160541	0.0231305	0.0303227	0.0301815	0.0162126	0.0301842	0.021126	0.0134266	0.0147119	0.267369
SREBF2 (1103g)	0.0220329	0.0200515	0.0155695	0.0138154	0.0218105	0.0287272	0.0345141	0.00898743	0.0207388	0.00313485	0.00531764	0.0129423	0.207642
STAT1 (4788g)	0.0164691	-0.0125915	0.0129302	0	0.0203946	0	-0.0083394	0.0043347	0.0184486	0.0588757	0.020232	0.0166495	0.147404
STAT3 (1191g)	0.235754	0.124831	0.128324	0.145083	0.199806	0.197572	0.13892	0.0807713	0.0877642	0.0825836	0.0694782	0.0783864	1.56928
STAT5A (147g)	0.0117118	0.00359357	0.00732822	0.0148009	0.0110437	0.00783125	0	-0.0040897	-0.0039349	0.0124133	0.00864027	-0.0048308	0.0645076
TCF4 (392g)	0	-0.102369	-0.0264431	-0.0429671	-0.0894802	-0.109512	-0.146643	-0.0300917	-0.0478758	-0.025261	-0.0208375	-0.0199451	-0.661426
TFDP1 (819g)	-0.0404398	-0.0391917	-0.0161641	-0.0059669	-0.0396254	-0.0396329	-0.0284617	-0.0064001	0	0	-0.0056868	-0.0010575	-0.222627
TGIF1 (30g)	-0.0513668	-0.043739	-0.0301895	-0.024505	-0.0483103	-0.0494256	-0.0733974	-0.0239625	-0.0197236	0	-0.011468	-0.0148677	-0.390956
TLX1 (10g)	0.325455	0.186345	0.457274	0.0743663	0.448817	0.310335	0.300957	0.100727	0.257866	0.123207	0.114709	0.140797	2.84086
TP63 (27g)	-0.154781	-0.102801	-0.104008	-0.0979412	-0.118073	-0.173918	-0.245643	-0.0850225	-0.0548237	-0.0435575	-0.0406977	-0.0329219	-1.25419
TWIST1 (336g)	0	-0.0805499	-0.0211785	-0.0337272	-0.0728379	-0.0838786	-0.125242	-0.025411	-0.0372496	-0.0213017	-0.0203177	-0.0185782	-0.540273
UBTF (497g)	-0.0137064	-0.004556	-0.0064061	-0.0074731	-0.0100638	-0.0083551	-0.01728	-0.0086808	-0.0110636	-0.010884	-0.0051046	-0.0079591	-0.111533
ZBTB7A (60g)	0.0573394	0.0361207	0.0238207	0.0233133	0.0490189	0.0488857	0.0335188	0.0198518	0.0225382	0.0279519	0.0190906	0.0186692	0.380119
ZBTB7B (258g)	0.163995	0.103707	0.0896912	0.0776223	0.140853	0.142715	0.131237	0.0709511	0.0897826	0.0511783	0.0527304	0.0812164	1.19568
ZBTB7C (34g)	0.0797671	0.0732181	0.0609563	0.0350593	0.0610246	0.0720243	0.0978443	0.0380901	0.0916252	0	0.0155842	0.047706	0.672899
ZNF281 (49g)	-0.0215411	-0.0067514	-0.0029902	-0.0045346	-0.0070743	-0.007985	-0.0368971	-0.0054741	-0.0118856	0	0	-0.0110067	-0.11614
ZNF358 (37g)	0	-0.0358467	-0.0127928	-0.0202444	-0.0370887	-0.0343853	-0.0712414	-0.0184616	-0.0277307	0	-0.0140487	-0.0171794	-0.28902
ZNF467 (44g)	0.175702	0.0984468	0.0453004	0.0401965	0.115297	0.121903	0.1608	0.0891094	0.110798	0.0838907	0.0411998	0.0551614	1.1378
ZNF526 (9g)	0	-0.0582839	-0.0262113	-0.0300003	-0.0840293	-0.0862953	-0.0478281	-0.0132831	-0.0128035	0	-0.0217962	-0.0041587	-0.38469
ZNF770 (80g)	0.10039	0.0551707	0.0701552	0.0530335	0.0939472	0.0894353	0.135211	0.0402044	0.0790767	0.023959	0.0361099	0.0514514	0.828144

## Sheet: Figure 2g
Gene	sample_1	sample_10	sample_11	sample_12	sample_2	sample_3	sample_4	sample_5	sample_6	sample_7	sample_8	sample_9	Sum
A2ML1	1.2709	1.13237	1.83844	1.22741	1.6817	2.4981	2.61445	1.68422	1.75787	0.63166	0.727394	0.840066	17.9046
ANXA1	2.82216	0.971376	2.06672	1.38597	1.7432	3.13802	1.61733	1.00576	0	0.84498	0.803568	0.354194	16.7533
APOBEC3A	2.41976	1.63642	0.864323	0.956515	2.67747	1.38389	0	1.90828	0	1.95297	1.05932	0.855597	15.7145
ASPRV1	3.79788	2.26076	1.28001	0.692907	1.96479	1.49469	2.9769	0.721602	2.46075	0.908168	0.658646	1.49817	20.7153
ATG9B	1.49212	0.388717	0.410591	0.414886	1.46734	2.05228	1.51336	0.656398	0.666617	0.463953	0	0.430829	9.95709
ATP1A1	-1.82209	-0.798077	-1.35345	-1.15954	-1.2796	-1.80156	-1.15133	-1.10551	-0.954586	0	0	-0.717238	-12.143
BICDL2	1.2223	0.600774	0.831968	0.736694	1.52391	1.80659	1.51237	0.496302	0.7096	0	0.516501	0.448563	10.4056
C15orf48	2.12862	0.821117	1.40366	2.04099	1.39763	1.38698	1.76027	0.87361	0.791116	1.31457	0.8642	0.427671	15.2104
C1S	0	-0.920883	-0.875417	-1.34369	-1.422	-2.29752	-1.28038	-0.785685	-0.912101	0	-0.527706	-0.779119	-11.1445
C4orf3	0	1.05886	1.06497	0.603718	0.919541	1.07951	0.837628	0.868615	0.674639	0.841275	0	0.703778	8.65254
CARHSP1	0	1.12138	0.948847	1.02474	1.41703	1.55025	1.78224	1.53019	0.586996	0.729047	0	0.843082	11.5338
CD24	2.34397	1.42393	2.34393	1.61535	2.06433	1.99916	2.07166	1.53969	0.789267	0.779813	0.490144	0.674884	18.1361
CDSN	2.91242	1.61213	0.638997	0.499757	2.51264	3.05826	3.31726	2.37746	1.71046	1.22145	0.771222	1.22197	21.854
CEACAM5	1.19124	1.56388	1.54872	1.67207	2.40724	1.14286	0.535665	0.261012	0.629705	0	0.570148	1.18726	12.7098
CEACAM6	2.08963	0.959734	1.24213	1.5927	1.08677	2.00871	0.588571	1.14472	0.325111	0	0.896101	0.719613	12.6538
CLDN4	2.13604	1.32387	0.668464	0.837445	1.3989	2.19742	1.72882	1.69203	1.11852	1.72567	0.716778	0.848454	16.3924
CLIC3	1.84022	1.89219	1.35333	1.19861	1.99395	1.82685	2.06129	1.12102	0.860263	0.857317	0.414948	1.05643	16.4764
CNFN	5.13836	3.28759	2.50198	2.08404	3.60455	3.54283	3.22679	2.40039	1.67006	2.19473	1.10259	1.81883	32.5727
COL1A1	-2.98382	-1.16819	-0.920142	-1.06832	-2.18353	-2.12511	-2.31205	-1.04021	-1.45523	-0.965819	-0.59051	-1.09212	-17.9051
COL1A2	0	-1.17843	-0.835861	-0.926292	-2.24073	-2.09445	-2.30235	-1.08818	-1.26389	0	-0.646197	-0.839725	-13.4161
CRCT1	5.3491	2.94165	2.55557	2.07816	3.88818	3.92349	3.74844	2.79334	1.81331	1.93252	0.881102	1.47842	33.3833
CST6	1.72083	1.41875	0.849327	0.599351	1.72706	2.44298	1.97934	1.70955	0.842059	0	0	0.90789	14.1971
CSTA	3.67358	2.37618	2.1424	1.23118	2.90344	2.46073	2.3996	1.60343	1.22549	1.50593	0.80375	1.41758	23.7433
CSTB	3.23263	2.10393	2.24057	1.56696	2.67643	2.78875	2.34821	1.53481	0.785521	1.11776	0.638452	1.38692	22.4209
CYSRT1	2.48855	2.18867	1.28894	1.02615	2.52407	2.17029	2.21201	0.690295	1.33128	0.887873	0.67579	1.22117	18.7051
DDX5	-1.32404	-0.563641	-0.800494	-0.730992	-0.951056	-1.11092	-0.699657	-0.837768	-0.612797	0	0	-0.599143	-8.2305
DEFB4A	1.52432	3.22924	3.37959	0.749847	4.29567	3.48745	2.54517	2.11307	1.24214	0	0	2.70837	25.2749
DMKN	2.78006	1.36184	0.619924	0.454987	1.51178	1.51159	2.14722	1.62811	0.981275	1.08185	0.492618	0.569001	15.1403
ECM1	2.70333	1.41983	1.49702	0.826831	2.53329	1.42519	0	0.937056	0.593059	1.92402	0.944597	0.579556	15.3838
EEF1A1	-1.67322	-0.837025	-0.806526	-0.535885	-1.02472	-1.21496	-1.08232	-0.455901	-0.557902	-0.565563	-0.474982	-0.712567	-9.94157
EEF1D	-2.05014	-0.53951	-0.738472	-0.74485	-1.16534	-1.39172	-0.950683	-0.611959	-0.675882	-0.848878	0	-0.754037	-10.4715
EEF1G	-1.67423	-0.499964	-0.558059	-0.541815	-0.720255	-1.34306	-0.770011	-0.407534	-0.441435	-0.768858	-0.411649	-0.472917	-8.60979
EEF2	-1.67462	-0.669311	-0.682392	-0.661122	-0.979514	-1.2972	-1.13136	-0.490333	0	0	-0.395919	-0.574684	-8.55645
EIF4A1	-1.30239	-0.808765	-0.725244	-0.763648	-1.09532	-0.95675	-0.583212	-0.703525	-0.533337	-0.670383	-0.413004	-0.620844	-9.17642
ELF3	2.17439	1.32845	0.785791	1.08889	1.91477	1.88801	0.67082	0.805457	0.415151	1.28183	0.590189	0.774393	13.7181
ENO1	-1.7207	-0.463491	-0.734925	-0.406331	-1.10908	-1.14255	-0.750125	-0.776868	-0.968451	0	-0.415582	-0.605226	-9.09334
EPS8L1	2.27023	1.06496	1.08454	0.989028	2.22216	2.24246	1.43608	1.1656	0.970989	0.990783	0.599454	0.681487	15.7178
ERO1A	3.00622	1.58223	1.50163	1.68566	1.95628	1.50912	1.8119	0.836431	0.604544	0.903515	0.645906	0.917061	16.9605
FAM25A	4.2389	2.58201	2.65731	1.29388	2.4428	2.23233	3.09322	2.73436	1.31677	0.921027	0.813731	1.5392	25.8656
FLNA	0	-0.858026	-0.921672	-0.730188	-1.52261	-1.38716	-1.26283	-0.747224	-1.11895	-0.65961	-0.346219	-0.786977	-10.3415
FSCN1	0	-0.625277	-0.613955	-0.852877	-1.38192	-1.47576	-1.19655	-0.960071	-0.899779	-0.773186	-0.508976	-0.480233	-9.76859
FTL	-1.09684	-0.604187	-1.16433	-0.379911	-1.09454	-1.27949	-1.44256	0	-1.14367	0	-0.336676	-0.535284	-9.07749
FUT3	1.263	0.494085	0.438824	1.16658	0.980145	0	0.600875	0.577736	0.458954	0	0.465859	0.424408	6.87046
GAPDH	-1.4383	0	-0.438271	0	-1.11613	-1.06936	-0.570251	-0.545818	-0.71104	-0.432457	-0.410514	-0.357435	-7.08958
GJB2	2.07732	0.91582	1.74848	1.40171	1.69389	1.88904	1.91333	0.481519	0.830764	0	0	0.408586	13.3605
GLTP	1.17383	1.07775	1.12897	0.677219	1.13098	1.18005	1.74568	0.594357	1.19056	0	0.632691	0.626658	11.1587
GRHL1	1.45488	0.600606	0.742589	0.839433	1.44331	1.40222	1.36132	0.535623	0.743307	0.625636	0	0.614096	10.363
HEPHL1	2.01957	0.564276	1.09721	1.40507	1.45226	2.46482	2.73613	1.151	1.2345	0	0	0.359685	14.4845
HLA-A	-1.16945	-0.304669	-0.535077	-0.313776	-0.481911	-0.889451	-0.999009	-1.20761	-0.433886	0	-0.262951	-0.474629	-7.07243
HLA-B	-1.05958	-0.434433	-0.627836	-0.390482	-0.486981	-0.693218	-1.40988	-1.15728	-0.606046	0	0	-0.518749	-7.38448
HMGN2	0	-1.04428	-1.06968	-0.796974	-1.74683	-1.60094	-1.40365	-0.82057	-0.962658	0	-0.598707	-0.824105	-10.8684
HNRNPA2B1	-1.54633	-0.85833	-1.21359	-0.986136	-1.66174	-1.91557	-1.3671	-1.02946	-1.10987	-0.708246	0	-0.813065	-13.2094
HOPX	2.71766	2.21263	1.95214	0	2.69071	2.03708	2.27022	1.2052	2.13038	0	0.911388	1.53397	19.6614
HSP90AB1	-1.61764	-0.8676	-1.03027	-0.68763	-1.24836	-1.12074	-0.969998	-0.902318	-0.925055	0	0	-0.646355	-10.016
IFITM3	-2.24927	-0.963188	-0.956728	-1.20931	-1.64972	-1.61587	-1.70301	-1.39698	-1.03342	0	-0.27811	-0.701823	-13.7574
IGFBP7	0	-0.994275	-0.940895	-1.0759	-1.64879	-1.55332	-1.6755	-0.77959	-0.892404	0	-0.505254	-0.666231	-10.7322
IL1RN	3.54217	1.4462	2.1049	1.31312	2.62411	2.38645	1.6932	1.29714	0.711375	0.758413	0.569102	0.820747	19.2669
IL36G	1.32694	0.830842	1.119	1.31358	2.42186	0	1.5563	0.630048	1.0589	0.872227	0	0.590331	11.72
IL36RN	1.93411	1.30332	1.54422	1.20358	2.44793	1.61338	2.62678	1.42069	1.45474	0.969468	0.542959	0.997914	18.0591
ITGA6	0	-0.805519	-0.936402	-0.91372	-1.19269	-1.20811	-1.55408	-0.716102	-0.672211	0	-0.545968	-0.515957	-9.06075
IVL	3.3526	1.64731	1.5102	1.51123	2.05088	2.51301	2.72742	1.45104	1.32644	1.01374	0.796798	0.900281	20.8009
JUP	0.970238	0.558602	0.397222	0.301748	0.412695	0.606296	0.995572	0.323073	0.665277	0.71887	0	0	5.94959
KLK10	2.68966	2.13307	1.27114	0	2.37927	2.22932	2.25758	1.36989	1.23131	1.85962	0.770391	1.05455	19.2458
KLK11	2.32431	1.85795	0.688607	0.621928	2.24741	2.07499	1.61975	0.968107	1.29582	1.00018	0.841915	0.980818	16.5218
KLK12	2.82794	1.78917	2.4173	0.562529	2.94126	1.8691	2.23315	1.20695	1.81901	0	0.889958	1.38564	19.942
KLK13	3.82723	2.41564	2.70155	1.4427	3.36926	3.1322	1.72002	1.00025	1.04895	0	0.82013	1.32166	22.7996
KLK5	3.34149	1.79604	1.36421	0.666365	2.43754	2.43406	2.31292	1.72845	1.23134	1.70715	0.791689	1.24263	21.0539
KLK6	4.20696	2.68774	2.0757	1.80064	3.15218	3.96945	1.9199	1.56094	0.47255	1.24478	0.962603	1.57597	25.6294
KLK7	3.34329	2.04731	2.42515	0.558278	2.71972	2.69049	2.43009	1.37444	1.60301	1.98822	1.0229	1.28431	23.4872
KLK8	2.13702	1.1852	1.24226	0	1.12003	1.63314	0.949936	0.491028	0.90578	1.39245	0.520512	0.60355	12.1809
KLK9	2.42259	1.52331	0.913608	0.955675	1.78487	1.93162	1.55993	0.723759	0.70707	0.495375	0	1.08843	14.1062
KRT23	2.42743	0.449073	0.546262	1.06587	0.788149	1.04287	2.52122	0	1.43584	1.47352	0.870391	0.37014	12.9908
KRT5	-0.875134	-0.548503	-0.571053	-0.786908	-1.14358	-0.756213	-0.920453	-0.38507	-0.712536	0	0	-0.558707	-7.25816
KRT78	2.31652	0.641819	1.54619	0.844042	1.63329	1.83063	1.3862	0.39383	1.00474	0	0.473412	0.523762	12.5944
KRT80	2.44568	1.28371	0.964888	0.558475	1.7132	2.04537	2.75996	1.26571	1.86412	1.25411	0.532747	0.907325	17.5953
KRTDAP	3.34518	2.37236	1.73967	1.30018	2.18435	1.62574	2.02662	1.32927	1.07793	1.93366	0.695072	1.02459	20.6546
LAMB3	0	-0.765484	-0.659554	-0.539146	-1.26698	-1.11454	-1.63433	-0.754488	-1.17473	-1.02387	-0.657291	-0.877864	-10.4683
LCE3D	5.09203	3.4492	2.06749	1.53938	3.25761	3.05728	4.0122	2.91544	1.9838	1.20578	0	2.08421	30.6644
LCE3E	4.01867	2.63255	0.937378	0.80545	3.01763	1.73083	3.8429	2.40827	2.02545	1.12476	0	1.7119	24.2558
LCN2	3.44738	2.7699	1.52372	1.45412	3.88301	3.22131	3.38906	2.09035	1.73444	1.29501	1.04758	1.3587	27.2146
LMO7	1.46573	0.545504	0.878275	1.17287	1.02346	1.09432	0	0	0.297161	0.70792	0.577678	0.332535	8.09546
LYPD2	2.3803	0.902244	1.95668	2.00124	2.23157	2.89973	2.48025	1.13608	1.48358	1.08424	1.06561	0.756995	20.3785
LYPD5	1.54641	1.17549	1.55845	0.698627	1.57179	0.99458	1.83822	1.809	1.62864	0.528517	0	0.946629	14.2964
MAB21L4	1.07918	0.818	0.672767	0.56357	1.64871	1.0431	0.831063	0	0.425408	0	0.340269	0.513988	7.93606
MALL	2.01704	0.84489	0.866922	0.670642	0.822823	0.814932	1.01583	0	0.636476	1.00328	0.533026	0.503723	9.72958
MBOAT2	1.10414	0.663069	0.441602	0.576985	0.777333	1.15906	1.08949	0.49124	0.78023	0	0	0.421541	7.5047
METRNL	0	0.909895	0.808419	0.70162	1.05089	1.21796	1.51409	1.26168	0.779907	0.886631	0	0.762369	9.89347
MIR205HG	-1.99725	-0.795384	-0.960264	-1.25945	-1.18208	-1.1966	-1.03727	-1.31725	-0.89346	-0.988951	-0.316209	-0.861322	-12.8055
MT-CO1	-1.07435	-0.649632	-0.798231	0	-0.494534	-0.776511	0	-0.903422	-1.05151	-0.958293	-0.6928	-0.894022	-8.29331
MT-CO2	-1.17132	-0.691184	-0.959903	-0.304497	-0.753098	-1.18036	-0.860941	-1.06907	-1.06117	-0.748387	-0.561772	-0.844148	-10.2058
MT-CO3	-1.36268	-0.56518	-0.770726	0	-0.512934	-0.800628	-0.836157	-0.823974	-0.70871	-0.610363	-0.498702	-0.719928	-8.20998
MT-CYB	-1.76685	-0.478856	-0.978381	0	0	-1.07488	-0.896204	-1.13419	-1.19553	-0.902865	-0.519133	-0.717001	-9.66389
MT1X	-1.72548	-0.773338	-1.50324	-1.32092	-1.08046	-1.57968	-1.59782	-1.04068	-0.792066	0	-0.381352	0	-11.795
MT2A	-2.81876	-0.990504	-1.25428	-0.950587	-1.53764	-1.77329	-1.95524	-1.21287	-1.29487	-0.672194	-0.447473	-0.836094	-15.7438
MXD1	1.81998	0.831231	0.73176	1.06026	1.16192	1.80994	1.32347	0.721718	0	1.03871	0.543647	0.468574	11.5112
NCCRP1	2.27401	1.68518	1.61901	1.2697	2.46044	1.77297	2.12187	1.25652	1.74119	0.963101	0.571754	1.24604	18.9818
NME2	-1.73054	-0.938971	-1.19882	-0.941293	-1.7983	-1.61564	-1.17326	-1.07939	-1.08426	-1.13256	-0.582355	-0.920025	-14.1954
NPM1	-1.68542	-0.906745	-0.846023	-0.957338	-1.43814	-1.32784	-1.21536	-0.610761	-0.812895	0	-0.630248	-0.61513	-11.0459
PCDH1	1.44029	0.837534	0.433807	0.848241	1.08302	1.08908	0.625046	0	0.772443	0.632168	0	0.598686	8.36031
PDZK1IP1	1.51088	1.13555	1.15808	0.81162	1.97002	1.31192	1.42097	0.846187	1.08526	1.14394	0.689661	0.631356	13.7155
PERP	0.83352	0.703172	0.61475	0.478845	1.28334	0.963766	1.22502	0.638667	0.775425	0.525557	0	0.277282	8.31934
PFN1	-1.89377	-0.672015	-0.600776	-0.640713	-1.49054	-1.17701	-1.33288	-0.564633	-0.950727	-0.736111	-0.50637	-0.611475	-11.177
PI3	3.60506	2.28329	2.3817	1.46394	2.85259	2.94731	3.32511	1.58245	1.32965	1.55104	1.22838	1.20565	25.7562
PKM	-1.38383	-0.669483	-0.852422	-0.891829	-1.48673	-1.46122	-1.05389	-1.00587	-1.16199	-0.721991	-0.46472	-0.612854	-11.7668
PLA2G2F	1.08318	0.515416	0.34834	0	1.10317	1.29971	0.595069	0.476401	0.451131	0.389392	0	0.476584	6.73839
PPIA	-1.40224	-0.620735	-0.791641	-0.608568	-0.919561	-0.76905	-0.795232	-0.527408	-0.549572	-0.535372	-0.292067	-0.488539	-8.29998
PPL	1.68681	1.02332	1.62659	0.667695	2.07345	2.10853	1.78642	1.20988	1.29062	1.05361	0.755834	0.763181	16.0459
PRR9	4.42628	0.993522	0.664862	0.407214	1.94131	0	1.90154	2.56587	1.53609	1.57771	0	0.644052	16.6584
PRSS22	2.93208	0.894863	0	1.19078	2.26843	2.26734	1.21107	0.670311	0.61457	1.17952	0.650032	0.701344	14.5803
PRSS27	3.32941	1.27263	1.63757	1.40728	2.73149	2.96742	1.61376	0.727822	0.615583	1.16811	1.10511	0.859219	19.4354
PRSS8	0	1.23431	0.585085	0.827315	1.63159	1.32537	1.69198	1.11695	0.884843	1.66011	0.645061	0.87065	12.4733
PTMA	-2.03672	-0.886038	-0.96641	-0.643861	-1.5452	-1.44478	-1.49796	-1.00163	-1.08074	0	-0.419213	-0.829775	-12.3523
QSOX1	1.41044	0.840979	0.704681	0.670976	1.19467	1.25867	1.08491	0.741352	0.756051	0	0	0.580145	9.24288
RACK1	-1.47995	-0.640158	-0.695287	-0.654176	-1.12096	-1.4483	-1.13052	-0.535049	-0.672523	0	-0.434717	-0.627236	-9.43888
RHCG	0	2.1007	1.96525	1.20641	2.34873	2.73071	2.87937	1.4821	1.29356	0	0.542175	0.94216	17.4912
RNASE7	2.68758	1.3948	0.547348	0.640502	2.35546	1.38224	2.542	1.49125	1.1762	1.54039	0.686039	0.672521	17.1163
RPL11	-1.87934	-0.884216	-0.975266	-0.950147	-1.37044	-1.45978	-1.18792	-0.572299	-0.82971	-0.837023	-0.358099	-0.820741	-12.125
RPL12	-1.56808	-0.645037	-0.474006	-0.586941	-1.27251	-1.37034	-0.810014	0	-0.728897	-0.691936	-0.332513	-0.663782	-9.14405
RPL13	-1.64018	-0.659977	-0.574922	-0.49731	-1.0578	-1.41512	-0.892332	-0.314441	-0.63508	-0.511783	-0.270746	-0.627511	-9.0972
RPL15	-1.52887	-0.689371	-0.649083	-0.640754	-1.01394	-1.21274	-1.11568	-0.456511	-0.490773	0	0	-0.535704	-8.33342
RPL17	-1.71707	-0.865184	-0.66795	-0.86427	-1.04168	-1.6375	-1.13859	-0.582835	-1.43757	-1.33178	-0.615609	-1.21642	-13.1165
RPL19	-1.57749	-0.734783	-0.721562	-0.732304	-1.30327	-1.31859	-0.904661	-0.366324	-0.505603	0	0	-0.67997	-8.84456
RPL21	-1.83213	-0.756797	-0.714846	-0.462009	-0.824274	-1.46175	-0.826293	0	-0.589244	0	-0.458876	-0.527234	-8.45345
RPL22	-1.53012	-0.978333	-1.14963	-1.07692	-1.65101	-1.62212	-1.09007	-0.626651	-0.995775	-0.952965	-0.404363	-1.04043	-13.1184
RPL26	-1.66318	-0.799649	-0.713608	-0.765725	-1.31696	-1.66984	-0.890065	0	-0.392689	-0.629208	-0.44294	-0.884348	-10.1682
RPL3	-1.6298	-0.579367	-0.615114	-0.615642	-1.00544	-1.20678	-1.04405	0	-0.683789	-0.693619	0	-0.576808	-8.65042
RPL32	-1.57907	-0.715225	-0.786211	-0.794492	-0.953975	-1.4866	-1.23223	-0.320643	-0.731184	-0.571561	-0.317811	-0.67598	-10.165
RPL34	-1.83688	-0.797333	-0.968761	-0.768142	-1.19995	-1.55479	-1.28496	-0.511967	-0.564292	-0.83971	-0.542241	-0.827196	-11.6962
RPL35	-1.41345	-0.430508	-0.460083	-0.339697	-0.911157	-0.966405	-0.669923	0	-0.60377	-0.543201	-0.353489	-0.484422	-7.17611
RPL35A	-1.26315	-0.509605	-0.755542	-0.3256	-0.850986	-1.17987	-0.579184	0	-0.380268	0	-0.406174	-0.415042	-6.66542
RPL37	-0.94637	-0.672289	-0.522292	-0.329909	-0.989444	-1.21893	-0.679642	0	-0.257349	-0.471715	-0.371602	-0.576956	-7.0365
RPL37A	-1.28328	-0.696894	0	-0.354771	-0.953792	-1.29205	-0.688535	0	-0.40764	-0.561142	-0.303374	-0.509472	-7.05095
RPL4	-1.53376	-0.786243	-0.886242	-0.963626	-1.42074	-1.48824	-0.933182	-0.438987	-0.978712	-0.909391	-0.51383	-0.828116	-11.6811
RPL5	-2.07078	-0.936321	-0.987934	-0.813377	-1.43464	-1.68849	-1.04185	-0.700313	-0.994125	-0.821364	0	-0.95804	-12.4472
RPL7	-1.6581	-0.687359	-0.699913	-0.449573	-1.15261	-1.51194	-0.771537	0	-0.452597	0	-0.41162	-0.514015	-8.30927
RPL7A	-2.15249	-0.610042	-0.79657	-0.605998	-1.15302	-1.41358	-0.88587	-0.429472	-0.579632	0	-0.382329	-0.530762	-9.53977
RPL8	-1.72529	-0.684128	-0.815912	-0.747456	-1.45604	-1.36814	-0.890489	-0.309925	-0.573151	-0.629011	-0.277861	-0.678742	-10.1562
RPL9	-1.71823	-0.753884	-0.746188	-0.494253	-1.00608	-1.25862	-0.821825	0	-0.542465	0	-0.470701	-0.666484	-8.47874
RPLP0	-1.43674	-0.666269	-0.52046	0	-0.805677	-0.708378	-0.609409	-0.351375	-0.393932	-0.667036	0	-0.509387	-6.66866
RPLP1	-1.25104	-0.619933	-0.761624	-0.488774	-0.883678	-1.05012	-0.939755	-0.299954	-0.445162	-0.507459	-0.266189	-0.522986	-8.03668
RPLP2	-1.38981	-0.666815	-0.46255	-0.526696	-1.09522	-1.02502	-0.831326	-0.445168	-0.458756	-0.622572	-0.33245	-0.638093	-8.49447
RPS10	-1.46854	-0.672604	-0.796624	-0.549867	-1.22597	-1.55804	-1.03283	-0.552391	-0.587263	0	0	-0.707392	-9.15152
RPS12	-1.54822	-0.980084	-0.74764	-0.652183	-1.13174	-1.37018	-1.09506	-0.356721	-0.516229	-0.625654	-0.258926	-0.816738	-10.0994
RPS13	-1.44548	-0.802945	-0.570669	-0.617576	-1.3338	-1.28799	-0.821593	-0.426336	-0.668498	0	0	-0.695375	-8.67026
RPS15	-1.43453	-0.495003	-0.48332	-0.44052	-0.95192	-1.20383	-0.961484	-0.319516	-0.57903	0	-0.268061	-0.561381	-7.69859
RPS15A	-1.67753	-0.889859	-0.886943	-0.653466	-1.13867	-1.33714	-0.910663	-0.411128	-0.462992	0	0	-0.626271	-8.99466
RPS17	-1.51729	-0.867226	-0.876848	-0.892508	-1.16765	-1.72664	-0.887135	-0.576405	-0.645164	-0.778633	-0.492407	-0.634116	-11.062
RPS18	-1.25384	-0.560826	-0.5018	-0.322973	-0.889731	-1.28848	-0.880286	0	-0.48811	0	-0.353353	-0.47979	-7.01918
RPS19	-1.30553	-0.458513	-0.603398	-0.313596	-0.80881	-1.2143	-0.904317	-0.348463	-0.471068	0	0	-0.432247	-6.86025
RPS2	-2.17749	-0.912461	-1.00718	-0.805384	-1.57244	-1.43322	-1.02291	-0.636776	-0.871102	-0.734224	-0.469499	-0.71447	-12.3572
RPS21	-1.41912	-0.687924	-0.875924	-0.469633	-1.0965	-1.1215	-0.841071	-0.335096	-0.461564	0	-0.482068	-0.653975	-8.44437
RPS23	-2.32285	-0.907312	-0.737474	-0.808723	-1.52655	-1.68008	-1.03173	-0.414878	-0.574215	0	-0.529775	-0.747795	-11.2814
RPS24	-1.59389	-0.683372	-0.834882	-0.745822	-1.23667	-1.42421	-0.875772	0	-0.585201	-0.81099	-0.381262	-0.693776	-9.86584
RPS26	-1.62312	-0.690717	-0.506068	-0.499883	-1.17092	-1.28833	-0.549069	-0.475692	-0.615984	0	0	-0.603152	-8.02293
RPS27A	-1.82152	-0.934443	-1.09499	-0.690394	-1.41772	-1.51656	-0.947483	-0.502364	-0.704759	-0.85246	-0.434528	-0.852656	-11.7699
RPS3	-2.03258	-0.781222	-0.935139	-0.707972	-1.1246	-1.44837	-0.977689	-0.536856	-0.800424	-0.577533	0	-0.635969	-10.5584
RPS3A	-2.08496	-0.920025	-0.901544	-0.783454	-1.28719	-1.45266	-1.08462	-0.435696	-0.723899	0	-0.427048	-0.825848	-10.927
RPS4X	-1.84399	-0.775494	-1.11776	-1.039	-1.37366	-1.71479	-1.14992	-0.615072	-0.797629	-0.777677	-0.387246	-0.880643	-12.4729
RPS6	-2.03253	-0.880567	-0.5551	-0.760941	-1.09344	-1.51714	-0.928913	0	-0.58652	-0.749717	-0.471918	-0.802666	-10.3794
RPS7	-1.94511	-0.667224	-0.92909	-0.610138	-1.15974	-1.27551	-0.825474	-0.413153	-0.605739	0	-0.399164	-0.629172	-9.45952
RPS8	-1.51425	-0.855958	-0.65967	-0.758834	-1.16128	-1.4094	-1.02063	-0.371848	-0.701755	-0.657968	-0.376014	-0.667391	-10.155
RPSA	-1.89419	-0.768629	-0.685855	-0.653523	-1.01868	-1.57656	-1.16819	-0.81127	-0.772821	0	0	-0.474963	-9.82467
S100A12	2.7531	2.98519	1.83891	1.96535	3.39276	2.60363	3.88053	1.47233	1.82385	1.51716	1.14112	2.07751	27.4514
S100A2	-1.76946	-0.517302	-0.278956	-0.572938	-0.93143	-0.826828	-1.14553	-0.702618	-1.3976	-0.84227	-0.337185	-0.590727	-9.91285
S100A7	3.1227	2.25344	2.51733	1.44516	3.79644	2.02472	2.82721	0.87341	1.23627	1.63603	1.35286	1.22146	24.307
S100A7A	2.56872	0.664527	1.01495	1.04826	1.58758	2.20175	1.56016	1.37481	0.615221	0.668269	0.628439	0.844396	14.7771
S100A8	2.25648	1.67848	1.46398	0.678158	1.73049	1.90659	2.30306	0.80943	0.952207	1.3099	0.883381	0.843102	16.8153
S100A9	2.78443	1.97615	1.64817	0.854206	2.68412	2.25699	2.56145	0.864855	1.05418	1.25427	0.546925	0.988953	19.4747
S100P	3.77796	1.74421	1.3369	1.45123	2.32129	2.52383	1.95431	1.98932	1.23967	1.63448	0.949013	0.979137	21.9013
SAMD9	1.38229	0.681608	0.498575	0.638522	1.09959	1.83952	0.652825	0	0.597444	0.56003	0	0.317569	8.26797
SBSN	3.02217	2.56229	1.54081	0.949564	2.579	2.43811	2.89065	1.72574	1.33774	1.85047	0.932178	1.44076	23.2695
SCEL	2.16878	1.49186	1.57306	1.46603	1.98213	2.59584	1.89633	0.829059	1.1533	0	0.876081	0.936211	16.9687
SDCBP2	1.77354	0.858579	0.770378	0.893575	1.38512	1.45835	2.12724	1.05937	1.17587	0	0.453538	0.362151	12.3177
SERPINB13	2.5057	0.609793	1.28683	0	1.51141	1.62506	1.61144	0.860401	0.957295	0.981504	0.529486	0.448083	12.927
SERPINB3	2.17208	1.71885	1.91504	0.865632	2.12259	1.8401	1.8648	1.48152	1.13626	0.868546	0.554385	1.12631	17.6661
SERPINB7	1.72095	0.355103	0	0.892487	1.1538	1.19121	1.66825	0.741661	1.29127	0	0.411329	0.352546	9.77861
SLC6A14	2.37989	1.31702	1.35947	0	2.6026	1.63901	1.99013	0.661603	1.3551	0.563442	0.815901	0.846399	15.5306
SLPI	3.35094	1.86422	1.49364	1.56592	2.08841	2.34016	2.34352	2.02854	0.381703	1.2147	1.08305	0.944007	20.6988
SLURP1	3.99313	3.26119	2.16496	0.560194	3.98118	2.71054	3.54851	1.82643	2.18885	1.29162	0.95844	2.05625	28.5413
SLURP2	4.68001	3.07798	2.10986	1.72316	3.93017	3.40911	3.56782	2.21213	1.53192	1.63924	1.29031	1.72361	30.8953
SPINK5	3.1066	1.79154	1.98137	1.06462	2.55766	2.39413	2.82593	0.93126	1.78342	0	0.677567	0.99198	20.1061
SPINK7	3.41354	1.22875	3.09597	1.71936	2.35765	2.74953	2.78854	0.390281	2.34848	0	0	1.06036	21.1525
SPNS2	2.20908	0.524318	0.739001	0.454259	1.35541	1.23844	1.19849	0.438359	0.941654	0	0	0.419276	9.51828
SPRR1A	4.63065	2.73878	2.74258	2.47043	3.54605	3.31699	2.24162	2.66632	2.1067	1.62669	2.06818	2.397	32.552
SPRR1B	4.35622	2.25757	1.41232	1.28266	2.51691	3.02453	2.7641	1.8571	1.10873	2.10719	1.19342	1.12871	25.0095
SPRR2A	5.06961	3.52756	2.31054	1.60448	3.97873	3.6147	3.59611	2.09955	1.26771	2.09126	1.04226	1.90031	32.1028
SPRR2B	3.96929	3.23154	2.53178	1.43574	3.38792	3.82655	3.65626	1.91212	1.6637	1.05704	0.743004	1.88122	29.2962
SPRR2D	5.35969	3.37028	2.37356	1.72177	4.19588	3.78639	3.65032	2.22385	1.55449	1.82207	1.17336	1.92935	33.161
SPRR2E	5.49223	3.48177	2.66059	1.83116	4.05827	3.67723	3.82346	2.2834	1.78292	1.55728	1.16115	1.99036	33.7998
SPRR2F	3.45812	1.98205	2.90648	2.17939	3.19126	2.68385	1.95037	0.789332	1.68823	0	0.53615	0.700769	22.066
SPRR2G	4.32312	2.76497	2.09696	1.15301	3.01479	3.13973	3.83297	1.94839	1.81049	1.54435	0.72385	1.42483	27.7775
SPRR3	4.87763	2.8144	2.83323	2.26436	3.92776	4.14644	2.33162	0	1.91088	0.842578	1.20058	1.55197	28.7014
STEAP4	1.33259	0.491812	0.402952	0.81266	1.47541	0.914176	0.957501	0.67055	0	0	0.450726	0.434743	7.94313
SULT2B1	1.20415	1.51497	0.958158	0.980477	1.29606	1.91976	1.52561	1.14217	0.5874	0.757383	0	0.819616	12.7058
TACSTD2	1.28377	0.822688	0.887486	0.669316	1.35083	1.10677	0.858439	0.518514	0.360917	1.05271	0.558465	0	9.46991
TAGLN2	0	-0.509751	-0.578762	-0.431716	-0.896827	0	-1.16751	-0.565719	-0.860297	-0.567106	-0.389396	-0.538161	-6.50524
TGM1	2.70048	1.63105	1.6912	1.12067	2.44691	2.18713	2.0385	1.29781	1.09417	1.65223	0	1.05233	18.9125
TMEM40	0	1.0402	1.08368	0.560372	1.40547	1.67423	1.41556	1.16263	0.651341	0	0.423727	0.597933	10.0151
TMEM45B	1.86862	0.634029	0.748498	0.608011	1.08679	1.38136	1.55118	0.65275	1.24083	0	0	0.514697	10.2868
TMPRSS11D	1.86241	0.902868	1.41137	1.33287	1.8481	2.28057	1.07315	0.446882	1.22851	0	0.683167	0.566682	13.6366
TMPRSS11E	2.25494	0.614513	1.71872	2.14211	2.14851	0	0.637891	0.343634	0.677853	0	0.532256	0.376039	11.4465
TMSB10	-1.13765	-0.282067	-0.417253	0	-1.04904	-0.878337	-0.955518	-0.437145	-1.17128	-0.381815	0	-0.534324	-7.24443
TTC9	1.87644	0.648023	0.715863	0.768158	1.25135	1.05727	0.581533	0.676104	0.263699	0	0	0.498326	8.33678
TUBA1B	-1.31505	-0.963911	-1.04457	-0.996647	-1.72175	-1.23833	-1.45754	-0.948474	-1.09714	-1.01004	-0.526935	-0.791583	-13.112
TUBB	-1.93482	-0.901939	-0.785975	-0.764433	-1.51287	-1.2063	-1.32746	-1.04752	-1.013	-0.922986	-0.42656	-0.645384	-12.4892
VIM	-2.10124	-1.01669	0	0	-1.73531	-1.39164	-1.79874	-1.1423	-0.785229	-0.813445	-0.610464	-0.705121	-12.1002
VSIG10L	1.18296	1.15746	1.10562	0.598313	1.72875	2.09065	1.13109	0.56207	1.05242	0	0	0.86498	11.4743
WFDC12	1.68442	1.64427	1.28123	0.902363	2.25565	1.88311	2.60549	1.96146	1.69277	0.418017	0.689955	1.0095	18.0282

## Sheet: Figure 5e
core	edge	variable	value	statistic	p.value	method	alternative	p.adj	p.adj.signif
0.555567	0.948754	pathologic_M	present	1663	0.41913	Wilcoxon rank sum test with continuity correction	two.sided	0.488985	NS
0.459243	0.962248	pathologic_M	absent	1663	0.41913	Wilcoxon rank sum test with continuity correction	two.sided	0.488985	NS
0.449672	0.959746	pathologic_M	absent	1663	0.41913	Wilcoxon rank sum test with continuity correction	two.sided	0.488985	NS
0.466722	0.925217	pathologic_M	absent	1663	0.41913	Wilcoxon rank sum test with continuity correction	two.sided	0.488985	NS
0.680221	0.926973	pathologic_M	absent	1663	0.41913	Wilcoxon rank sum test with continuity correction	two.sided	0.488985	NS
0.429641	0.960998	pathologic_M	absent	1663	0.41913	Wilcoxon rank sum test with continuity correction	two.sided	0.488985	NS
0.766587	0.950402	pathologic_M	absent	1663	0.41913	Wilcoxon rank sum test with continuity correction	two.sided	0.488985	NS
0.738062	0.951653	pathologic_M	absent	1663	0.41913	Wilcoxon rank sum test with continuity correction	two.sided	0.488985	NS
0.695071	0.918449	pathologic_M	absent	1663	0.41913	Wilcoxon rank sum test with continuity correction	two.sided	0.488985	NS
0.669596	0.931166	pathologic_M	present	1663	0.41913	Wilcoxon rank sum test with continuity correction	two.sided	0.488985	NS
0.74151	0.944119	pathologic_M	absent	1663	0.41913	Wilcoxon rank sum test with continuity correction	two.sided	0.488985	NS
0.568058	0.930492	pathologic_M	present	1663	0.41913	Wilcoxon rank sum test with continuity correction	two.sided	0.488985	NS
0.502552	0.917854	pathologic_M	absent	1663	0.41913	Wilcoxon rank sum test with continuity correction	two.sided	0.488985	NS
0.609623	0.87023	pathologic_M	absent	1663	0.41913	Wilcoxon rank sum test with continuity correction	two.sided	0.488985	NS
0.753792	0.942082	pathologic_M	absent	1663	0.41913	Wilcoxon rank sum test with continuity correction	two.sided	0.488985	NS
0.799782	0.920143	pathologic_M	absent	1663	0.41913	Wilcoxon rank sum test with continuity correction	two.sided	0.488985	NS
0.702465	0.925162	pathologic_M	absent	1663	0.41913	Wilcoxon rank sum test with continuity correction	two.sided	0.488985	NS
0.617132	0.90363	pathologic_M	absent	1663	0.41913	Wilcoxon rank sum test with continuity correction	two.sided	0.488985	NS
0.674803	0.925541	pathologic_M	absent	1663	0.41913	Wilcoxon rank sum test with continuity correction	two.sided	0.488985	NS
0.776665	0.904798	pathologic_M	absent	1663	0.41913	Wilcoxon rank sum test with continuity correction	two.sided	0.488985	NS
0.660061	0.900048	pathologic_M	absent	1663	0.41913	Wilcoxon rank sum test with continuity correction	two.sided	0.488985	NS
0.47957	0.923509	pathologic_M	absent	1663	0.41913	Wilcoxon rank sum test with continuity correction	two.sided	0.488985	NS
0.828113	0.913245	pathologic_M	absent	1663	0.41913	Wilcoxon rank sum test with continuity correction	two.sided	0.488985	NS
0.725725	0.928835	pathologic_M	absent	1663	0.41913	Wilcoxon rank sum test with continuity correction	two.sided	0.488985	NS
0.59648	0.917907	pathologic_M	absent	1663	0.41913	Wilcoxon rank sum test with continuity correction	two.sided	0.488985	NS
0.633046	0.910684	pathologic_M	absent	1663	0.41913	Wilcoxon rank sum test with continuity correction	two.sided	0.488985	NS
0.592167	0.92361	pathologic_M	absent	1663	0.41913	Wilcoxon rank sum test with continuity correction	two.sided	0.488985	NS
0.823867	0.899545	pathologic_M	absent	1663	0.41913	Wilcoxon rank sum test with continuity correction	two.sided	0.488985	NS
0.528916	0.923751	pathologic_M	present	1663	0.41913	Wilcoxon rank sum test with continuity correction	two.sided	0.488985	NS
0.506871	0.946366	pathologic_M	absent	1663	0.41913	Wilcoxon rank sum test with continuity correction	two.sided	0.488985	NS
0.631523	0.931337	pathologic_M	present	1663	0.41913	Wilcoxon rank sum test with continuity correction	two.sided	0.488985	NS
0.426509	0.954592	pathologic_M	absent	1663	0.41913	Wilcoxon rank sum test with continuity correction	two.sided	0.488985	NS
0.496658	0.919764	pathologic_M	absent	1663	0.41913	Wilcoxon rank sum test with continuity correction	two.sided	0.488985	NS
0.690561	0.925218	pathologic_M	absent	1663	0.41913	Wilcoxon rank sum test with continuity correction	two.sided	0.488985	NS
0.822029	0.938838	pathologic_M	absent	1663	0.41913	Wilcoxon rank sum test with continuity correction	two.sided	0.488985	NS
0.4279	0.922762	pathologic_M	absent	1663	0.41913	Wilcoxon rank sum test with continuity correction	two.sided	0.488985	NS
0.655772	0.891222	pathologic_M	absent	1663	0.41913	Wilcoxon rank sum test with continuity correction	two.sided	0.488985	NS
0.578528	0.920591	pathologic_M	absent	1663	0.41913	Wilcoxon rank sum test with continuity correction	two.sided	0.488985	NS
0.503841	0.935905	pathologic_M	absent	1663	0.41913	Wilcoxon rank sum test with continuity correction	two.sided	0.488985	NS
0.467492	0.945121	pathologic_M	present	1663	0.41913	Wilcoxon rank sum test with continuity correction	two.sided	0.488985	NS
0.68396	0.927818	pathologic_M	absent	1663	0.41913	Wilcoxon rank sum test with continuity correction	two.sided	0.488985	NS
0.662801	0.935401	pathologic_M	absent	1663	0.41913	Wilcoxon rank sum test with continuity correction	two.sided	0.488985	NS
0.726917	0.910522	pathologic_M	absent	1663	0.41913	Wilcoxon rank sum test with continuity correction	two.sided	0.488985	NS
0.757839	0.933322	pathologic_M	absent	1663	0.41913	Wilcoxon rank sum test with continuity correction	two.sided	0.488985	NS
0.463937	0.9279	pathologic_M	absent	1663	0.41913	Wilcoxon rank sum test with continuity correction	two.sided	0.488985	NS
0.633338	0.919125	pathologic_M	absent	1663	0.41913	Wilcoxon rank sum test with continuity correction	two.sided	0.488985	NS
0.670131	0.900643	pathologic_M	absent	1663	0.41913	Wilcoxon rank sum test with continuity correction	two.sided	0.488985	NS
0.592133	0.937644	pathologic_M	present	1663	0.41913	Wilcoxon rank sum test with continuity correction	two.sided	0.488985	NS
0.757577	0.943102	pathologic_M	absent	1663	0.41913	Wilcoxon rank sum test with continuity correction	two.sided	0.488985	NS
0.785928	0.938242	pathologic_M	present	1663	0.41913	Wilcoxon rank sum test with continuity correction	two.sided	0.488985	NS
0.686559	0.957817	pathologic_M	present	1663	0.41913	Wilcoxon rank sum test with continuity correction	two.sided	0.488985	NS
0.449219	0.9266	pathologic_M	present	1663	0.41913	Wilcoxon rank sum test with continuity correction	two.sided	0.488985	NS
0.462496	0.924825	pathologic_M	present	1663	0.41913	Wilcoxon rank sum test with continuity correction	two.sided	0.488985	NS
0.621464	0.935082	pathologic_M	absent	1663	0.41913	Wilcoxon rank sum test with continuity correction	two.sided	0.488985	NS
0.778251	0.91238	pathologic_M	absent	1663	0.41913	Wilcoxon rank sum test with continuity correction	two.sided	0.488985	NS
0.494559	0.952761	pathologic_M	present	1663	0.41913	Wilcoxon rank sum test with continuity correction	two.sided	0.488985	NS
0.540873	0.903322	pathologic_M	present	1663	0.41913	Wilcoxon rank sum test with continuity correction	two.sided	0.488985	NS
0.67253	0.921772	pathologic_M	absent	1663	0.41913	Wilcoxon rank sum test with continuity correction	two.sided	0.488985	NS
0.504718	0.922854	pathologic_M	absent	1663	0.41913	Wilcoxon rank sum test with continuity correction	two.sided	0.488985	NS
0.829404	0.92691	pathologic_M	absent	1663	0.41913	Wilcoxon rank sum test with continuity correction	two.sided	0.488985	NS
0.69007	0.940594	pathologic_M	absent	1663	0.41913	Wilcoxon rank sum test with continuity correction	two.sided	0.488985	NS
0.409467	0.919351	pathologic_M	absent	1663	0.41913	Wilcoxon rank sum test with continuity correction	two.sided	0.488985	NS
0.824588	0.933162	pathologic_M	present	1663	0.41913	Wilcoxon rank sum test with continuity correction	two.sided	0.488985	NS
0.53573	0.940463	pathologic_M	present	1663	0.41913	Wilcoxon rank sum test with continuity correction	two.sided	0.488985	NS
0.683232	0.94078	pathologic_M	absent	1663	0.41913	Wilcoxon rank sum test with continuity correction	two.sided	0.488985	NS
0.70044	0.916624	pathologic_M	absent	1663	0.41913	Wilcoxon rank sum test with continuity correction	two.sided	0.488985	NS
0.460284	0.925705	pathologic_M	absent	1663	0.41913	Wilcoxon rank sum test with continuity correction	two.sided	0.488985	NS
0.62837	0.954398	pathologic_M	absent	1663	0.41913	Wilcoxon rank sum test with continuity correction	two.sided	0.488985	NS
0.541139	0.931994	pathologic_M	absent	1663	0.41913	Wilcoxon rank sum test with continuity correction	two.sided	0.488985	NS
0.895091	0.925804	pathologic_M	absent	1663	0.41913	Wilcoxon rank sum test with continuity correction	two.sided	0.488985	NS
0.409512	0.921584	pathologic_M	absent	1663	0.41913	Wilcoxon rank sum test with continuity correction	two.sided	0.488985	NS
0.603391	0.917056	pathologic_M	absent	1663	0.41913	Wilcoxon rank sum test with continuity correction	two.sided	0.488985	NS
0.405983	0.931099	pathologic_M	absent	1663	0.41913	Wilcoxon rank sum test with continuity correction	two.sided	0.488985	NS
0.608971	0.943598	pathologic_M	present	1663	0.41913	Wilcoxon rank sum test with continuity correction	two.sided	0.488985	NS
0.698365	0.919673	pathologic_M	absent	1663	0.41913	Wilcoxon rank sum test with continuity correction	two.sided	0.488985	NS
0.774911	0.926827	pathologic_M	absent	1663	0.41913	Wilcoxon rank sum test with continuity correction	two.sided	0.488985	NS
0.431224	0.926103	pathologic_M	present	1663	0.41913	Wilcoxon rank sum test with continuity correction	two.sided	0.488985	NS
0.746743	0.920856	pathologic_M	absent	1663	0.41913	Wilcoxon rank sum test with continuity correction	two.sided	0.488985	NS
0.799451	0.960628	pathologic_M	present	1663	0.41913	Wilcoxon rank sum test with continuity correction	two.sided	0.488985	NS
0.722103	0.903703	pathologic_M	absent	1663	0.41913	Wilcoxon rank sum test with continuity correction	two.sided	0.488985	NS
0.564144	0.88864	pathologic_M	absent	1663	0.41913	Wilcoxon rank sum test with continuity correction	two.sided	0.488985	NS
0.430048	0.886621	pathologic_M	absent	1663	0.41913	Wilcoxon rank sum test with continuity correction	two.sided	0.488985	NS
0.7452	0.921867	pathologic_M	present	1663	0.41913	Wilcoxon rank sum test with continuity correction	two.sided	0.488985	NS
0.808264	0.921014	pathologic_M	absent	1663	0.41913	Wilcoxon rank sum test with continuity correction	two.sided	0.488985	NS
0.519179	0.915569	pathologic_M	absent	1663	0.41913	Wilcoxon rank sum test with continuity correction	two.sided	0.488985	NS
0.75119	0.917535	pathologic_M	absent	1663	0.41913	Wilcoxon rank sum test with continuity correction	two.sided	0.488985	NS
0.378662	0.954975	pathologic_M	absent	1663	0.41913	Wilcoxon rank sum test with continuity correction	two.sided	0.488985	NS
0.802711	0.926704	pathologic_M	absent	1663	0.41913	Wilcoxon rank sum test with continuity correction	two.sided	0.488985	NS
0.578522	0.93322	pathologic_M	absent	1663	0.41913	Wilcoxon rank sum test with continuity correction	two.sided	0.488985	NS
0.464134	0.958297	pathologic_M	absent	1663	0.41913	Wilcoxon rank sum test with continuity correction	two.sided	0.488985	NS
0.724874	0.915893	pathologic_M	absent	1663	0.41913	Wilcoxon rank sum test with continuity correction	two.sided	0.488985	NS
0.505362	0.939425	pathologic_M	present	1663	0.41913	Wilcoxon rank sum test with continuity correction	two.sided	0.488985	NS
0.527337	0.925872	pathologic_M	present	1663	0.41913	Wilcoxon rank sum test with continuity correction	two.sided	0.488985	NS
0.672597	0.928044	pathologic_M	present	1663	0.41913	Wilcoxon rank sum test with continuity correction	two.sided	0.488985	NS
0.585452	0.935398	pathologic_M	present	1663	0.41913	Wilcoxon rank sum test with continuity correction	two.sided	0.488985	NS
0.381457	0.940701	pathologic_M	absent	1663	0.41913	Wilcoxon rank sum test with continuity correction	two.sided	0.488985	NS
0.798107	0.934067	pathologic_M	absent	1663	0.41913	Wilcoxon rank sum test with continuity correction	two.sided	0.488985	NS
0.608919	0.923892	pathologic_M	present	1663	0.41913	Wilcoxon rank sum test with continuity correction	two.sided	0.488985	NS
0.74233	0.933386	pathologic_M	absent	1663	0.41913	Wilcoxon rank sum test with continuity correction	two.sided	0.488985	NS
0.610293	0.921409	pathologic_M	present	1663	0.41913	Wilcoxon rank sum test with continuity correction	two.sided	0.488985	NS
0.722704	0.934414	pathologic_M	present	1663	0.41913	Wilcoxon rank sum test with continuity correction	two.sided	0.488985	NS
0.470338	0.953516	pathologic_M	absent	1663	0.41913	Wilcoxon rank sum test with continuity correction	two.sided	0.488985	NS
0.886139	0.922413	pathologic_M	absent	1663	0.41913	Wilcoxon rank sum test with continuity correction	two.sided	0.488985	NS
0.671895	0.91612	pathologic_M	absent	1663	0.41913	Wilcoxon rank sum test with continuity correction	two.sided	0.488985	NS
0.745743	0.938671	pathologic_M	absent	1663	0.41913	Wilcoxon rank sum test with continuity correction	two.sided	0.488985	NS
0.519505	0.91206	pathologic_M	absent	1663	0.41913	Wilcoxon rank sum test with continuity correction	two.sided	0.488985	NS
0.836393	0.921195	pathologic_M	absent	1663	0.41913	Wilcoxon rank sum test with continuity correction	two.sided	0.488985	NS
0.868082	0.903169	pathologic_M	absent	1663	0.41913	Wilcoxon rank sum test with continuity correction	two.sided	0.488985	NS
0.436981	0.949759	pathologic_M	absent	1663	0.41913	Wilcoxon rank sum test with continuity correction	two.sided	0.488985	NS
0.755409	0.934628	pathologic_M	absent	1663	0.41913	Wilcoxon rank sum test with continuity correction	two.sided	0.488985	NS
0.841435	0.923016	pathologic_M	absent	1663	0.41913	Wilcoxon rank sum test with continuity correction	two.sided	0.488985	NS
0.471759	0.918055	pathologic_M	absent	1663	0.41913	Wilcoxon rank sum test with continuity correction	two.sided	0.488985	NS
0.775222	0.87801	pathologic_M	absent	1663	0.41913	Wilcoxon rank sum test with continuity correction	two.sided	0.488985	NS
0.751883	0.935573	pathologic_M	absent	1663	0.41913	Wilcoxon rank sum test with continuity correction	two.sided	0.488985	NS
0.489381	0.934322	pathologic_M	absent	1663	0.41913	Wilcoxon rank sum test with continuity correction	two.sided	0.488985	NS
0.668441	0.919372	pathologic_M	absent	1663	0.41913	Wilcoxon rank sum test with continuity correction	two.sided	0.488985	NS
0.647901	0.912182	pathologic_M	absent	1663	0.41913	Wilcoxon rank sum test with continuity correction	two.sided	0.488985	NS
0.736664	0.925681	pathologic_M	present	1663	0.41913	Wilcoxon rank sum test with continuity correction	two.sided	0.488985	NS
0.492978	0.935897	pathologic_M	absent	1663	0.41913	Wilcoxon rank sum test with continuity correction	two.sided	0.488985	NS
0.845253	0.9502	pathologic_M	absent	1663	0.41913	Wilcoxon rank sum test with continuity correction	two.sided	0.488985	NS
0.464503	0.934974	pathologic_M	absent	1663	0.41913	Wilcoxon rank sum test with continuity correction	two.sided	0.488985	NS
0.841554	0.924599	pathologic_M	present	1663	0.41913	Wilcoxon rank sum test with continuity correction	two.sided	0.488985	NS
0.819239	0.912643	pathologic_M	present	1663	0.41913	Wilcoxon rank sum test with continuity correction	two.sided	0.488985	NS
0.533008	0.938389	pathologic_M	absent	1663	0.41913	Wilcoxon rank sum test with continuity correction	two.sided	0.488985	NS
0.796249	0.948738	pathologic_M	absent	1663	0.41913	Wilcoxon rank sum test with continuity correction	two.sided	0.488985	NS
0.603561	0.930955	pathologic_M	absent	1663	0.41913	Wilcoxon rank sum test with continuity correction	two.sided	0.488985	NS
0.450306	0.918609	pathologic_M	present	1663	0.41913	Wilcoxon rank sum test with continuity correction	two.sided	0.488985	NS
0.630641	0.90669	pathologic_M	absent	1663	0.41913	Wilcoxon rank sum test with continuity correction	two.sided	0.488985	NS
0.509804	0.937166	pathologic_M	absent	1663	0.41913	Wilcoxon rank sum test with continuity correction	two.sided	0.488985	NS
0.591913	0.946287	pathologic_M	absent	1663	0.41913	Wilcoxon rank sum test with continuity correction	two.sided	0.488985	NS
0.627022	0.951863	pathologic_M	absent	1663	0.41913	Wilcoxon rank sum test with continuity correction	two.sided	0.488985	NS
0.555567	0.948754	pathologic_T	absent	8989	0.935786	Wilcoxon rank sum test with continuity correction	two.sided	0.935786	NS
0.459243	0.962248	pathologic_T	absent	8989	0.935786	Wilcoxon rank sum test with continuity correction	two.sided	0.935786	NS
0.449672	0.959746	pathologic_T	present	8989	0.935786	Wilcoxon rank sum test with continuity correction	two.sided	0.935786	NS
0.509695	0.925123	pathologic_T	present	8989	0.935786	Wilcoxon rank sum test with continuity correction	two.sided	0.935786	NS
0.771765	0.919464	pathologic_T	present	8989	0.935786	Wilcoxon rank sum test with continuity correction	two.sided	0.935786	NS
0.466722	0.925217	pathologic_T	present	8989	0.935786	Wilcoxon rank sum test with continuity correction	two.sided	0.935786	NS
0.702083	0.920154	pathologic_T	absent	8989	0.935786	Wilcoxon rank sum test with continuity correction	two.sided	0.935786	NS
0.847482	0.912669	pathologic_T	absent	8989	0.935786	Wilcoxon rank sum test with continuity correction	two.sided	0.935786	NS
0.639401	0.92403	pathologic_T	absent	8989	0.935786	Wilcoxon rank sum test with continuity correction	two.sided	0.935786	NS
0.795426	0.923758	pathologic_T	absent	8989	0.935786	Wilcoxon rank sum test with continuity correction	two.sided	0.935786	NS
0.60796	0.936819	pathologic_T	absent	8989	0.935786	Wilcoxon rank sum test with continuity correction	two.sided	0.935786	NS
0.680221	0.926973	pathologic_T	absent	8989	0.935786	Wilcoxon rank sum test with continuity correction	two.sided	0.935786	NS
0.453662	0.922783	pathologic_T	present	8989	0.935786	Wilcoxon rank sum test with continuity correction	two.sided	0.935786	NS
0.564169	0.955306	pathologic_T	absent	8989	0.935786	Wilcoxon rank sum test with continuity correction	two.sided	0.935786	NS
0.734981	0.939924	pathologic_T	absent	8989	0.935786	Wilcoxon rank sum test with continuity correction	two.sided	0.935786	NS
0.429641	0.960998	pathologic_T	present	8989	0.935786	Wilcoxon rank sum test with continuity correction	two.sided	0.935786	NS
0.766587	0.950402	pathologic_T	absent	8989	0.935786	Wilcoxon rank sum test with continuity correction	two.sided	0.935786	NS
0.830302	0.909571	pathologic_T	absent	8989	0.935786	Wilcoxon rank sum test with continuity correction	two.sided	0.935786	NS
0.738062	0.951653	pathologic_T	present	8989	0.935786	Wilcoxon rank sum test with continuity correction	two.sided	0.935786	NS
0.695071	0.918449	pathologic_T	absent	8989	0.935786	Wilcoxon rank sum test with continuity correction	two.sided	0.935786	NS
0.669596	0.931166	pathologic_T	absent	8989	0.935786	Wilcoxon rank sum test with continuity correction	two.sided	0.935786	NS
0.74151	0.944119	pathologic_T	present	8989	0.935786	Wilcoxon rank sum test with continuity correction	two.sided	0.935786	NS
0.754227	0.932689	pathologic_T	present	8989	0.935786	Wilcoxon rank sum test with continuity correction	two.sided	0.935786	NS
0.483367	0.891485	pathologic_T	absent	8989	0.935786	Wilcoxon rank sum test with continuity correction	two.sided	0.935786	NS
0.568058	0.930492	pathologic_T	present	8989	0.935786	Wilcoxon rank sum test with continuity correction	two.sided	0.935786	NS
0.502552	0.917854	pathologic_T	present	8989	0.935786	Wilcoxon rank sum test with continuity correction	two.sided	0.935786	NS
0.609623	0.87023	pathologic_T	absent	8989	0.935786	Wilcoxon rank sum test with continuity correction	two.sided	0.935786	NS
0.753792	0.942082	pathologic_T	present	8989	0.935786	Wilcoxon rank sum test with continuity correction	two.sided	0.935786	NS
0.799782	0.920143	pathologic_T	absent	8989	0.935786	Wilcoxon rank sum test with continuity correction	two.sided	0.935786	NS
0.80602	0.901529	pathologic_T	present	8989	0.935786	Wilcoxon rank sum test with continuity correction	two.sided	0.935786	NS
0.702465	0.925162	pathologic_T	present	8989	0.935786	Wilcoxon rank sum test with continuity correction	two.sided	0.935786	NS
0.65474	0.913165	pathologic_T	absent	8989	0.935786	Wilcoxon rank sum test with continuity correction	two.sided	0.935786	NS
0.773493	0.93218	pathologic_T	present	8989	0.935786	Wilcoxon rank sum test with continuity correction	two.sided	0.935786	NS
0.550434	0.906705	pathologic_T	present	8989	0.935786	Wilcoxon rank sum test with continuity correction	two.sided	0.935786	NS
0.794153	0.921946	pathologic_T	absent	8989	0.935786	Wilcoxon rank sum test with continuity correction	two.sided	0.935786	NS
0.60429	0.94544	pathologic_T	present	8989	0.935786	Wilcoxon rank sum test with continuity correction	two.sided	0.935786	NS
0.653262	0.93196	pathologic_T	present	8989	0.935786	Wilcoxon rank sum test with continuity correction	two.sided	0.935786	NS
0.475691	0.917987	pathologic_T	absent	8989	0.935786	Wilcoxon rank sum test with continuity correction	two.sided	0.935786	NS
0.650033	0.92552	pathologic_T	absent	8989	0.935786	Wilcoxon rank sum test with continuity correction	two.sided	0.935786	NS
0.556378	0.910687	pathologic_T	absent	8989	0.935786	Wilcoxon rank sum test with continuity correction	two.sided	0.935786	NS
0.617132	0.90363	pathologic_T	absent	8989	0.935786	Wilcoxon rank sum test with continuity correction	two.sided	0.935786	NS
0.701154	0.895497	pathologic_T	absent	8989	0.935786	Wilcoxon rank sum test with continuity correction	two.sided	0.935786	NS
0.674803	0.925541	pathologic_T	present	8989	0.935786	Wilcoxon rank sum test with continuity correction	two.sided	0.935786	NS
0.822424	0.937064	pathologic_T	present	8989	0.935786	Wilcoxon rank sum test with continuity correction	two.sided	0.935786	NS
0.776665	0.904798	pathologic_T	present	8989	0.935786	Wilcoxon rank sum test with continuity correction	two.sided	0.935786	NS
0.755517	0.906147	pathologic_T	absent	8989	0.935786	Wilcoxon rank sum test with continuity correction	two.sided	0.935786	NS
0.560758	0.936948	pathologic_T	absent	8989	0.935786	Wilcoxon rank sum test with continuity correction	two.sided	0.935786	NS
0.660061	0.900048	pathologic_T	present	8989	0.935786	Wilcoxon rank sum test with continuity correction	two.sided	0.935786	NS
0.47957	0.923509	pathologic_T	present	8989	0.935786	Wilcoxon rank sum test with continuity correction	two.sided	0.935786	NS
0.828113	0.913245	pathologic_T	present	8989	0.935786	Wilcoxon rank sum test with continuity correction	two.sided	0.935786	NS
0.725725	0.928835	pathologic_T	present	8989	0.935786	Wilcoxon rank sum test with continuity correction	two.sided	0.935786	NS
0.59648	0.917907	pathologic_T	present	8989	0.935786	Wilcoxon rank sum test with continuity correction	two.sided	0.935786	NS
0.600318	0.918332	pathologic_T	present	8989	0.935786	Wilcoxon rank sum test with continuity correction	two.sided	0.935786	NS
0.79711	0.868206	pathologic_T	absent	8989	0.935786	Wilcoxon rank sum test with continuity correction	two.sided	0.935786	NS
0.442243	0.945725	pathologic_T	absent	8989	0.935786	Wilcoxon rank sum test with continuity correction	two.sided	0.935786	NS
0.592798	0.897574	pathologic_T	present	8989	0.935786	Wilcoxon rank sum test with continuity correction	two.sided	0.935786	NS
0.507692	0.904102	pathologic_T	present	8989	0.935786	Wilcoxon rank sum test with continuity correction	two.sided	0.935786	NS
0.633046	0.910684	pathologic_T	present	8989	0.935786	Wilcoxon rank sum test with continuity correction	two.sided	0.935786	NS
0.450558	0.90559	pathologic_T	present	8989	0.935786	Wilcoxon rank sum test with continuity correction	two.sided	0.935786	NS
0.42577	0.922541	pathologic_T	present	8989	0.935786	Wilcoxon rank sum test with continuity correction	two.sided	0.935786	NS
0.561277	0.919697	pathologic_T	present	8989	0.935786	Wilcoxon rank sum test with continuity correction	two.sided	0.935786	NS
0.595777	0.911491	pathologic_T	present	8989	0.935786	Wilcoxon rank sum test with continuity correction	two.sided	0.935786	NS
0.721803	0.920798	pathologic_T	absent	8989	0.935786	Wilcoxon rank sum test with continuity correction	two.sided	0.935786	NS
0.611431	0.923411	pathologic_T	present	8989	0.935786	Wilcoxon rank sum test with continuity correction	two.sided	0.935786	NS
0.592167	0.92361	pathologic_T	present	8989	0.935786	Wilcoxon rank sum test with continuity correction	two.sided	0.935786	NS
0.66839	0.912173	pathologic_T	present	8989	0.935786	Wilcoxon rank sum test with continuity correction	two.sided	0.935786	NS
0.570373	0.918708	pathologic_T	absent	8989	0.935786	Wilcoxon rank sum test with continuity correction	two.sided	0.935786	NS
0.6248	0.924665	pathologic_T	present	8989	0.935786	Wilcoxon rank sum test with continuity correction	two.sided	0.935786	NS
0.617044	0.891141	pathologic_T	present	8989	0.935786	Wilcoxon rank sum test with continuity correction	two.sided	0.935786	NS
0.823867	0.899545	pathologic_T	present	8989	0.935786	Wilcoxon rank sum test with continuity correction	two.sided	0.935786	NS
0.737727	0.915147	pathologic_T	present	8989	0.935786	Wilcoxon rank sum test with continuity correction	two.sided	0.935786	NS
0.528916	0.923751	pathologic_T	absent	8989	0.935786	Wilcoxon rank sum test with continuity correction	two.sided	0.935786	NS
0.506871	0.946366	pathologic_T	present	8989	0.935786	Wilcoxon rank sum test with continuity correction	two.sided	0.935786	NS
0.631523	0.931337	pathologic_T	present	8989	0.935786	Wilcoxon rank sum test with continuity correction	two.sided	0.935786	NS
0.426509	0.954592	pathologic_T	present	8989	0.935786	Wilcoxon rank sum test with continuity correction	two.sided	0.935786	NS
0.496658	0.919764	pathologic_T	present	8989	0.935786	Wilcoxon rank sum test with continuity correction	two.sided	0.935786	NS
0.67575	0.923658	pathologic_T	present	8989	0.935786	Wilcoxon rank sum test with continuity correction	two.sided	0.935786	NS
0.667943	0.909411	pathologic_T	present	8989	0.935786	Wilcoxon rank sum test with continuity correction	two.sided	0.935786	NS
0.778862	0.942447	pathologic_T	present	8989	0.935786	Wilcoxon rank sum test with continuity correction	two.sided	0.935786	NS
0.461539	0.936747	pathologic_T	absent	8989	0.935786	Wilcoxon rank sum test with continuity correction	two.sided	0.935786	NS
0.467876	0.93	pathologic_T	absent	8989	0.935786	Wilcoxon rank sum test with continuity correction	two.sided	0.935786	NS
0.452067	0.925426	pathologic_T	present	8989	0.935786	Wilcoxon rank sum test with continuity correction	two.sided	0.935786	NS
0.763313	0.925326	pathologic_T	absent	8989	0.935786	Wilcoxon rank sum test with continuity correction	two.sided	0.935786	NS
0.594055	0.931516	pathologic_T	present	8989	0.935786	Wilcoxon rank sum test with continuity correction	two.sided	0.935786	NS
0.413515	0.940544	pathologic_T	absent	8989	0.935786	Wilcoxon rank sum test with continuity correction	two.sided	0.935786	NS
0.655445	0.928032	pathologic_T	absent	8989	0.935786	Wilcoxon rank sum test with continuity correction	two.sided	0.935786	NS
0.794003	0.934888	pathologic_T	present	8989	0.935786	Wilcoxon rank sum test with continuity correction	two.sided	0.935786	NS
0.560681	0.937789	pathologic_T	present	8989	0.935786	Wilcoxon rank sum test with continuity correction	two.sided	0.935786	NS
0.811674	0.913068	pathologic_T	present	8989	0.935786	Wilcoxon rank sum test with continuity correction	two.sided	0.935786	NS
0.657124	0.93949	pathologic_T	present	8989	0.935786	Wilcoxon rank sum test with continuity correction	two.sided	0.935786	NS
0.579846	0.879684	pathologic_T	absent	8989	0.935786	Wilcoxon rank sum test with continuity correction	two.sided	0.935786	NS
0.779611	0.921192	pathologic_T	absent	8989	0.935786	Wilcoxon rank sum test with continuity correction	two.sided	0.935786	NS
0.812906	0.89957	pathologic_T	absent	8989	0.935786	Wilcoxon rank sum test with continuity correction	two.sided	0.935786	NS
0.417841	0.928294	pathologic_T	absent	8989	0.935786	Wilcoxon rank sum test with continuity correction	two.sided	0.935786	NS
0.673657	0.927731	pathologic_T	present	8989	0.935786	Wilcoxon rank sum test with continuity correction	two.sided	0.935786	NS
0.678662	0.928819	pathologic_T	present	8989	0.935786	Wilcoxon rank sum test with continuity correction	two.sided	0.935786	NS
0.520455	0.922474	pathologic_T	absent	8989	0.935786	Wilcoxon rank sum test with continuity correction	two.sided	0.935786	NS
0.788048	0.922439	pathologic_T	absent	8989	0.935786	Wilcoxon rank sum test with continuity correction	two.sided	0.935786	NS
0.690561	0.925218	pathologic_T	absent	8989	0.935786	Wilcoxon rank sum test with continuity correction	two.sided	0.935786	NS
0.489533	0.921538	pathologic_T	present	8989	0.935786	Wilcoxon rank sum test with continuity correction	two.sided	0.935786	NS
0.648348	0.922105	pathologic_T	absent	8989	0.935786	Wilcoxon rank sum test with continuity correction	two.sided	0.935786	NS
0.547054	0.922261	pathologic_T	absent	8989	0.935786	Wilcoxon rank sum test with continuity correction	two.sided	0.935786	NS
0.553106	0.930702	pathologic_T	absent	8989	0.935786	Wilcoxon rank sum test with continuity correction	two.sided	0.935786	NS
0.822029	0.938838	pathologic_T	absent	8989	0.935786	Wilcoxon rank sum test with continuity correction	two.sided	0.935786	NS
0.4279	0.922762	pathologic_T	absent	8989	0.935786	Wilcoxon rank sum test with continuity correction	two.sided	0.935786	NS
0.655772	0.891222	pathologic_T	present	8989	0.935786	Wilcoxon rank sum test with continuity correction	two.sided	0.935786	NS
0.578528	0.920591	pathologic_T	absent	8989	0.935786	Wilcoxon rank sum test with continuity correction	two.sided	0.935786	NS
0.503841	0.935905	pathologic_T	present	8989	0.935786	Wilcoxon rank sum test with continuity correction	two.sided	0.935786	NS
0.467492	0.945121	pathologic_T	present	8989	0.935786	Wilcoxon rank sum test with continuity correction	two.sided	0.935786	NS
0.68396	0.927818	pathologic_T	absent	8989	0.935786	Wilcoxon rank sum test with continuity correction	two.sided	0.935786	NS
0.662801	0.935401	pathologic_T	present	8989	0.935786	Wilcoxon rank sum test with continuity correction	two.sided	0.935786	NS
0.726917	0.910522	pathologic_T	present	8989	0.935786	Wilcoxon rank sum test with continuity correction	two.sided	0.935786	NS
0.478058	0.905061	pathologic_T	absent	8989	0.935786	Wilcoxon rank sum test with continuity correction	two.sided	0.935786	NS
0.757839	0.933322	pathologic_T	present	8989	0.935786	Wilcoxon rank sum test with continuity correction	two.sided	0.935786	NS
0.463937	0.9279	pathologic_T	present	8989	0.935786	Wilcoxon rank sum test with continuity correction	two.sided	0.935786	NS
0.633338	0.919125	pathologic_T	present	8989	0.935786	Wilcoxon rank sum test with continuity correction	two.sided	0.935786	NS
0.587077	0.916103	pathologic_T	absent	8989	0.935786	Wilcoxon rank sum test with continuity correction	two.sided	0.935786	NS
0.670131	0.900643	pathologic_T	present	8989	0.935786	Wilcoxon rank sum test with continuity correction	two.sided	0.935786	NS
0.592133	0.937644	pathologic_T	present	8989	0.935786	Wilcoxon rank sum test with continuity correction	two.sided	0.935786	NS
0.453634	0.929644	pathologic_T	present	8989	0.935786	Wilcoxon rank sum test with continuity correction	two.sided	0.935786	NS
0.392888	0.938803	pathologic_T	present	8989	0.935786	Wilcoxon rank sum test with continuity correction	two.sided	0.935786	NS
0.757577	0.943102	pathologic_T	present	8989	0.935786	Wilcoxon rank sum test with continuity correction	two.sided	0.935786	NS
0.52085	0.94015	pathologic_T	present	8989	0.935786	Wilcoxon rank sum test with continuity correction	two.sided	0.935786	NS
0.785928	0.938242	pathologic_T	present	8989	0.935786	Wilcoxon rank sum test with continuity correction	two.sided	0.935786	NS
0.499894	0.922442	pathologic_T	absent	8989	0.935786	Wilcoxon rank sum test with continuity correction	two.sided	0.935786	NS
0.532675	0.925835	pathologic_T	absent	8989	0.935786	Wilcoxon rank sum test with continuity correction	two.sided	0.935786	NS
0.686559	0.957817	pathologic_T	present	8989	0.935786	Wilcoxon rank sum test with continuity correction	two.sided	0.935786	NS
0.715969	0.926636	pathologic_T	present	8989	0.935786	Wilcoxon rank sum test with continuity correction	two.sided	0.935786	NS
0.786502	0.914417	pathologic_T	present	8989	0.935786	Wilcoxon rank sum test with continuity correction	two.sided	0.935786	NS
0.449219	0.9266	pathologic_T	present	8989	0.935786	Wilcoxon rank sum test with continuity correction	two.sided	0.935786	NS
0.462496	0.924825	pathologic_T	present	8989	0.935786	Wilcoxon rank sum test with continuity correction	two.sided	0.935786	NS
0.57926	0.92289	pathologic_T	present	8989	0.935786	Wilcoxon rank sum test with continuity correction	two.sided	0.935786	NS
0.562035	0.924483	pathologic_T	present	8989	0.935786	Wilcoxon rank sum test with continuity correction	two.sided	0.935786	NS
0.621464	0.935082	pathologic_T	present	8989	0.935786	Wilcoxon rank sum test with continuity correction	two.sided	0.935786	NS
0.693991	0.931814	pathologic_T	absent	8989	0.935786	Wilcoxon rank sum test with continuity correction	two.sided	0.935786	NS
0.778251	0.91238	pathologic_T	present	8989	0.935786	Wilcoxon rank sum test with continuity correction	two.sided	0.935786	NS
0.433432	0.936388	pathologic_T	absent	8989	0.935786	Wilcoxon rank sum test with continuity correction	two.sided	0.935786	NS
0.494559	0.952761	pathologic_T	absent	8989	0.935786	Wilcoxon rank sum test with continuity correction	two.sided	0.935786	NS
0.433283	0.900703	pathologic_T	present	8989	0.935786	Wilcoxon rank sum test with continuity correction	two.sided	0.935786	NS
0.705685	0.899099	pathologic_T	absent	8989	0.935786	Wilcoxon rank sum test with continuity correction	two.sided	0.935786	NS
0.564341	0.933922	pathologic_T	absent	8989	0.935786	Wilcoxon rank sum test with continuity correction	two.sided	0.935786	NS
0.540873	0.903322	pathologic_T	absent	8989	0.935786	Wilcoxon rank sum test with continuity correction	two.sided	0.935786	NS
0.599933	0.90437	pathologic_T	present	8989	0.935786	Wilcoxon rank sum test with continuity correction	two.sided	0.935786	NS
0.582617	0.926922	pathologic_T	absent	8989	0.935786	Wilcoxon rank sum test with continuity correction	two.sided	0.935786	NS
0.712569	0.894026	pathologic_T	absent	8989	0.935786	Wilcoxon rank sum test with continuity correction	two.sided	0.935786	NS
0.545211	0.915353	pathologic_T	absent	8989	0.935786	Wilcoxon rank sum test with continuity correction	two.sided	0.935786	NS
0.561971	0.92902	pathologic_T	absent	8989	0.935786	Wilcoxon rank sum test with continuity correction	two.sided	0.935786	NS
0.67253	0.921772	pathologic_T	absent	8989	0.935786	Wilcoxon rank sum test with continuity correction	two.sided	0.935786	NS
0.504718	0.922854	pathologic_T	present	8989	0.935786	Wilcoxon rank sum test with continuity correction	two.sided	0.935786	NS
0.463465	0.93521	pathologic_T	absent	8989	0.935786	Wilcoxon rank sum test with continuity correction	two.sided	0.935786	NS
0.829404	0.92691	pathologic_T	present	8989	0.935786	Wilcoxon rank sum test with continuity correction	two.sided	0.935786	NS
0.69007	0.940594	pathologic_T	present	8989	0.935786	Wilcoxon rank sum test with continuity correction	two.sided	0.935786	NS
0.409467	0.919351	pathologic_T	present	8989	0.935786	Wilcoxon rank sum test with continuity correction	two.sided	0.935786	NS
0.824588	0.933162	pathologic_T	present	8989	0.935786	Wilcoxon rank sum test with continuity correction	two.sided	0.935786	NS
0.53573	0.940463	pathologic_T	present	8989	0.935786	Wilcoxon rank sum test with continuity correction	two.sided	0.935786	NS
0.683232	0.94078	pathologic_T	absent	8989	0.935786	Wilcoxon rank sum test with continuity correction	two.sided	0.935786	NS
0.70044	0.916624	pathologic_T	absent	8989	0.935786	Wilcoxon rank sum test with continuity correction	two.sided	0.935786	NS
0.460284	0.925705	pathologic_T	absent	8989	0.935786	Wilcoxon rank sum test with continuity correction	two.sided	0.935786	NS
0.62837	0.954398	pathologic_T	absent	8989	0.935786	Wilcoxon rank sum test with continuity correction	two.sided	0.935786	NS
0.541139	0.931994	pathologic_T	present	8989	0.935786	Wilcoxon rank sum test with continuity correction	two.sided	0.935786	NS
0.895091	0.925804	pathologic_T	absent	8989	0.935786	Wilcoxon rank sum test with continuity correction	two.sided	0.935786	NS
0.601408	0.925134	pathologic_T	absent	8989	0.935786	Wilcoxon rank sum test with continuity correction	two.sided	0.935786	NS
0.409512	0.921584	pathologic_T	present	8989	0.935786	Wilcoxon rank sum test with continuity correction	two.sided	0.935786	NS
0.867539	0.910548	pathologic_T	absent	8989	0.935786	Wilcoxon rank sum test with continuity correction	two.sided	0.935786	NS
0.603391	0.917056	pathologic_T	absent	8989	0.935786	Wilcoxon rank sum test with continuity correction	two.sided	0.935786	NS
0.405983	0.931099	pathologic_T	absent	8989	0.935786	Wilcoxon rank sum test with continuity correction	two.sided	0.935786	NS
0.608971	0.943598	pathologic_T	present	8989	0.935786	Wilcoxon rank sum test with continuity correction	two.sided	0.935786	NS
0.698365	0.919673	pathologic_T	present	8989	0.935786	Wilcoxon rank sum test with continuity correction	two.sided	0.935786	NS
0.85478	0.927354	pathologic_T	present	8989	0.935786	Wilcoxon rank sum test with continuity correction	two.sided	0.935786	NS
0.853589	0.895992	pathologic_T	absent	8989	0.935786	Wilcoxon rank sum test with continuity correction	two.sided	0.935786	NS
0.650977	0.891831	pathologic_T	absent	8989	0.935786	Wilcoxon rank sum test with continuity correction	two.sided	0.935786	NS
0.774911	0.926827	pathologic_T	absent	8989	0.935786	Wilcoxon rank sum test with continuity correction	two.sided	0.935786	NS
0.431224	0.926103	pathologic_T	absent	8989	0.935786	Wilcoxon rank sum test with continuity correction	two.sided	0.935786	NS
0.746743	0.920856	pathologic_T	present	8989	0.935786	Wilcoxon rank sum test with continuity correction	two.sided	0.935786	NS
0.799451	0.960628	pathologic_T	absent	8989	0.935786	Wilcoxon rank sum test with continuity correction	two.sided	0.935786	NS
0.622221	0.929677	pathologic_T	absent	8989	0.935786	Wilcoxon rank sum test with continuity correction	two.sided	0.935786	NS
0.888133	0.932826	pathologic_T	absent	8989	0.935786	Wilcoxon rank sum test with continuity correction	two.sided	0.935786	NS
0.722103	0.903703	pathologic_T	absent	8989	0.935786	Wilcoxon rank sum test with continuity correction	two.sided	0.935786	NS
0.573989	0.94063	pathologic_T	present	8989	0.935786	Wilcoxon rank sum test with continuity correction	two.sided	0.935786	NS
0.564144	0.88864	pathologic_T	absent	8989	0.935786	Wilcoxon rank sum test with continuity correction	two.sided	0.935786	NS
0.430048	0.886621	pathologic_T	absent	8989	0.935786	Wilcoxon rank sum test with continuity correction	two.sided	0.935786	NS
0.7452	0.921867	pathologic_T	present	8989	0.935786	Wilcoxon rank sum test with continuity correction	two.sided	0.935786	NS
0.642779	0.927531	pathologic_T	present	8989	0.935786	Wilcoxon rank sum test with continuity correction	two.sided	0.935786	NS
0.533624	0.924987	pathologic_T	present	8989	0.935786	Wilcoxon rank sum test with continuity correction	two.sided	0.935786	NS
0.808264	0.921014	pathologic_T	absent	8989	0.935786	Wilcoxon rank sum test with continuity correction	two.sided	0.935786	NS
0.519179	0.915569	pathologic_T	absent	8989	0.935786	Wilcoxon rank sum test with continuity correction	two.sided	0.935786	NS
0.75119	0.917535	pathologic_T	present	8989	0.935786	Wilcoxon rank sum test with continuity correction	two.sided	0.935786	NS
0.596066	0.95995	pathologic_T	present	8989	0.935786	Wilcoxon rank sum test with continuity correction	two.sided	0.935786	NS
0.670358	0.925978	pathologic_T	present	8989	0.935786	Wilcoxon rank sum test with continuity correction	two.sided	0.935786	NS
0.81959	0.906034	pathologic_T	present	8989	0.935786	Wilcoxon rank sum test with continuity correction	two.sided	0.935786	NS
0.378662	0.954975	pathologic_T	absent	8989	0.935786	Wilcoxon rank sum test with continuity correction	two.sided	0.935786	NS
0.802711	0.926704	pathologic_T	absent	8989	0.935786	Wilcoxon rank sum test with continuity correction	two.sided	0.935786	NS
0.578522	0.93322	pathologic_T	present	8989	0.935786	Wilcoxon rank sum test with continuity correction	two.sided	0.935786	NS
0.852606	0.931928	pathologic_T	present	8989	0.935786	Wilcoxon rank sum test with continuity correction	two.sided	0.935786	NS
0.464134	0.958297	pathologic_T	absent	8989	0.935786	Wilcoxon rank sum test with continuity correction	two.sided	0.935786	NS
0.581976	0.925818	pathologic_T	present	8989	0.935786	Wilcoxon rank sum test with continuity correction	two.sided	0.935786	NS
0.724874	0.915893	pathologic_T	absent	8989	0.935786	Wilcoxon rank sum test with continuity correction	two.sided	0.935786	NS
0.505362	0.939425	pathologic_T	present	8989	0.935786	Wilcoxon rank sum test with continuity correction	two.sided	0.935786	NS
0.828233	0.956658	pathologic_T	present	8989	0.935786	Wilcoxon rank sum test with continuity correction	two.sided	0.935786	NS
0.645408	0.914621	pathologic_T	present	8989	0.935786	Wilcoxon rank sum test with continuity correction	two.sided	0.935786	NS
0.403781	0.929951	pathologic_T	present	8989	0.935786	Wilcoxon rank sum test with continuity correction	two.sided	0.935786	NS
0.495486	0.92027	pathologic_T	present	8989	0.935786	Wilcoxon rank sum test with continuity correction	two.sided	0.935786	NS
0.517575	0.912435	pathologic_T	present	8989	0.935786	Wilcoxon rank sum test with continuity correction	two.sided	0.935786	NS
0.552634	0.926976	pathologic_T	absent	8989	0.935786	Wilcoxon rank sum test with continuity correction	two.sided	0.935786	NS
0.643509	0.928368	pathologic_T	absent	8989	0.935786	Wilcoxon rank sum test with continuity correction	two.sided	0.935786	NS
0.5596	0.904729	pathologic_T	present	8989	0.935786	Wilcoxon rank sum test with continuity correction	two.sided	0.935786	NS
0.650887	0.928979	pathologic_T	present	8989	0.935786	Wilcoxon rank sum test with continuity correction	two.sided	0.935786	NS
0.461775	0.93998	pathologic_T	present	8989	0.935786	Wilcoxon rank sum test with continuity correction	two.sided	0.935786	NS
0.618203	0.933007	pathologic_T	present	8989	0.935786	Wilcoxon rank sum test with continuity correction	two.sided	0.935786	NS
0.527337	0.925872	pathologic_T	absent	8989	0.935786	Wilcoxon rank sum test with continuity correction	two.sided	0.935786	NS
0.672597	0.928044	pathologic_T	present	8989	0.935786	Wilcoxon rank sum test with continuity correction	two.sided	0.935786	NS
0.632063	0.926776	pathologic_T	absent	8989	0.935786	Wilcoxon rank sum test with continuity correction	two.sided	0.935786	NS
0.838666	0.912569	pathologic_T	present	8989	0.935786	Wilcoxon rank sum test with continuity correction	two.sided	0.935786	NS
0.489599	0.932979	pathologic_T	absent	8989	0.935786	Wilcoxon rank sum test with continuity correction	two.sided	0.935786	NS
0.44969	0.928927	pathologic_T	present	8989	0.935786	Wilcoxon rank sum test with continuity correction	two.sided	0.935786	NS
0.585452	0.935398	pathologic_T	present	8989	0.935786	Wilcoxon rank sum test with continuity correction	two.sided	0.935786	NS
0.512959	0.908456	pathologic_T	present	8989	0.935786	Wilcoxon rank sum test with continuity correction	two.sided	0.935786	NS
0.633348	0.917408	pathologic_T	absent	8989	0.935786	Wilcoxon rank sum test with continuity correction	two.sided	0.935786	NS
0.509224	0.927993	pathologic_T	absent	8989	0.935786	Wilcoxon rank sum test with continuity correction	two.sided	0.935786	NS
0.381457	0.940701	pathologic_T	absent	8989	0.935786	Wilcoxon rank sum test with continuity correction	two.sided	0.935786	NS
0.733573	0.930244	pathologic_T	absent	8989	0.935786	Wilcoxon rank sum test with continuity correction	two.sided	0.935786	NS
0.798107	0.934067	pathologic_T	absent	8989	0.935786	Wilcoxon rank sum test with continuity correction	two.sided	0.935786	NS
0.608919	0.923892	pathologic_T	absent	8989	0.935786	Wilcoxon rank sum test with continuity correction	two.sided	0.935786	NS
0.677911	0.898104	pathologic_T	present	8989	0.935786	Wilcoxon rank sum test with continuity correction	two.sided	0.935786	NS
0.500944	0.926738	pathologic_T	absent	8989	0.935786	Wilcoxon rank sum test with continuity correction	two.sided	0.935786	NS
0.74233	0.933386	pathologic_T	present	8989	0.935786	Wilcoxon rank sum test with continuity correction	two.sided	0.935786	NS
0.664694	0.927349	pathologic_T	absent	8989	0.935786	Wilcoxon rank sum test with continuity correction	two.sided	0.935786	NS
0.610293	0.921409	pathologic_T	present	8989	0.935786	Wilcoxon rank sum test with continuity correction	two.sided	0.935786	NS
0.522325	0.903638	pathologic_T	present	8989	0.935786	Wilcoxon rank sum test with continuity correction	two.sided	0.935786	NS
0.722704	0.934414	pathologic_T	present	8989	0.935786	Wilcoxon rank sum test with continuity correction	two.sided	0.935786	NS
0.470338	0.953516	pathologic_T	absent	8989	0.935786	Wilcoxon rank sum test with continuity correction	two.sided	0.935786	NS
0.694144	0.908639	pathologic_T	present	8989	0.935786	Wilcoxon rank sum test with continuity correction	two.sided	0.935786	NS
0.537717	0.87155	pathologic_T	absent	8989	0.935786	Wilcoxon rank sum test with continuity correction	two.sided	0.935786	NS
0.472937	0.919016	pathologic_T	present	8989	0.935786	Wilcoxon rank sum test with continuity correction	two.sided	0.935786	NS
0.886139	0.922413	pathologic_T	absent	8989	0.935786	Wilcoxon rank sum test with continuity correction	two.sided	0.935786	NS
0.671895	0.91612	pathologic_T	absent	8989	0.935786	Wilcoxon rank sum test with continuity correction	two.sided	0.935786	NS
0.745743	0.938671	pathologic_T	absent	8989	0.935786	Wilcoxon rank sum test with continuity correction	two.sided	0.935786	NS
0.519505	0.91206	pathologic_T	present	8989	0.935786	Wilcoxon rank sum test with continuity correction	two.sided	0.935786	NS
0.836393	0.921195	pathologic_T	present	8989	0.935786	Wilcoxon rank sum test with continuity correction	two.sided	0.935786	NS
0.868082	0.903169	pathologic_T	absent	8989	0.935786	Wilcoxon rank sum test with continuity correction	two.sided	0.935786	NS
0.436981	0.949759	pathologic_T	absent	8989	0.935786	Wilcoxon rank sum test with continuity correction	two.sided	0.935786	NS
0.755409	0.934628	pathologic_T	present	8989	0.935786	Wilcoxon rank sum test with continuity correction	two.sided	0.935786	NS
0.841435	0.923016	pathologic_T	present	8989	0.935786	Wilcoxon rank sum test with continuity correction	two.sided	0.935786	NS
0.471759	0.918055	pathologic_T	present	8989	0.935786	Wilcoxon rank sum test with continuity correction	two.sided	0.935786	NS
0.775222	0.87801	pathologic_T	absent	8989	0.935786	Wilcoxon rank sum test with continuity correction	two.sided	0.935786	NS
0.751883	0.935573	pathologic_T	absent	8989	0.935786	Wilcoxon rank sum test with continuity correction	two.sided	0.935786	NS
0.489381	0.934322	pathologic_T	absent	8989	0.935786	Wilcoxon rank sum test with continuity correction	two.sided	0.935786	NS
0.496249	0.919495	pathologic_T	absent	8989	0.935786	Wilcoxon rank sum test with continuity correction	two.sided	0.935786	NS
0.668441	0.919372	pathologic_T	present	8989	0.935786	Wilcoxon rank sum test with continuity correction	two.sided	0.935786	NS
0.647901	0.912182	pathologic_T	present	8989	0.935786	Wilcoxon rank sum test with continuity correction	two.sided	0.935786	NS
0.683217	0.914691	pathologic_T	absent	8989	0.935786	Wilcoxon rank sum test with continuity correction	two.sided	0.935786	NS
0.736664	0.925681	pathologic_T	present	8989	0.935786	Wilcoxon rank sum test with continuity correction	two.sided	0.935786	NS
0.492978	0.935897	pathologic_T	absent	8989	0.935786	Wilcoxon rank sum test with continuity correction	two.sided	0.935786	NS
0.845253	0.9502	pathologic_T	present	8989	0.935786	Wilcoxon rank sum test with continuity correction	two.sided	0.935786	NS
0.464503	0.934974	pathologic_T	absent	8989	0.935786	Wilcoxon rank sum test with continuity correction	two.sided	0.935786	NS
0.841554	0.924599	pathologic_T	absent	8989	0.935786	Wilcoxon rank sum test with continuity correction	two.sided	0.935786	NS
0.819239	0.912643	pathologic_T	absent	8989	0.935786	Wilcoxon rank sum test with continuity correction	two.sided	0.935786	NS
0.533008	0.938389	pathologic_T	present	8989	0.935786	Wilcoxon rank sum test with continuity correction	two.sided	0.935786	NS
0.796249	0.948738	pathologic_T	absent	8989	0.935786	Wilcoxon rank sum test with continuity correction	two.sided	0.935786	NS
0.553669	0.944542	pathologic_T	absent	8989	0.935786	Wilcoxon rank sum test with continuity correction	two.sided	0.935786	NS
0.603561	0.930955	pathologic_T	absent	8989	0.935786	Wilcoxon rank sum test with continuity correction	two.sided	0.935786	NS
0.450306	0.918609	pathologic_T	present	8989	0.935786	Wilcoxon rank sum test with continuity correction	two.sided	0.935786	NS
0.630641	0.90669	pathologic_T	present	8989	0.935786	Wilcoxon rank sum test with continuity correction	two.sided	0.935786	NS
0.509804	0.937166	pathologic_T	present	8989	0.935786	Wilcoxon rank sum test with continuity correction	two.sided	0.935786	NS
0.591913	0.946287	pathologic_T	present	8989	0.935786	Wilcoxon rank sum test with continuity correction	two.sided	0.935786	NS
0.627022	0.951863	pathologic_T	present	8989	0.935786	Wilcoxon rank sum test with continuity correction	two.sided	0.935786	NS
0.586073	0.933247	pathologic_T	absent	8989	0.935786	Wilcoxon rank sum test with continuity correction	two.sided	0.935786	NS
0.50046	0.929092	pathologic_T	absent	8989	0.935786	Wilcoxon rank sum test with continuity correction	two.sided	0.935786	NS
0.555567	0.948754	pathologic_N	present	9021	0.0103362	Wilcoxon rank sum test with continuity correction	two.sided	0.0180884	*
0.459243	0.962248	pathologic_N	present	9021	0.0103362	Wilcoxon rank sum test with continuity correction	two.sided	0.0180884	*
0.449672	0.959746	pathologic_N	absent	9021	0.0103362	Wilcoxon rank sum test with continuity correction	two.sided	0.0180884	*
0.509695	0.925123	pathologic_N	present	9021	0.0103362	Wilcoxon rank sum test with continuity correction	two.sided	0.0180884	*
0.771765	0.919464	pathologic_N	absent	9021	0.0103362	Wilcoxon rank sum test with continuity correction	two.sided	0.0180884	*
0.466722	0.925217	pathologic_N	present	9021	0.0103362	Wilcoxon rank sum test with continuity correction	two.sided	0.0180884	*
0.702083	0.920154	pathologic_N	absent	9021	0.0103362	Wilcoxon rank sum test with continuity correction	two.sided	0.0180884	*
0.847482	0.912669	pathologic_N	absent	9021	0.0103362	Wilcoxon rank sum test with continuity correction	two.sided	0.0180884	*
0.639401	0.92403	pathologic_N	absent	9021	0.0103362	Wilcoxon rank sum test with continuity correction	two.sided	0.0180884	*
0.795426	0.923758	pathologic_N	absent	9021	0.0103362	Wilcoxon rank sum test with continuity correction	two.sided	0.0180884	*
0.60796	0.936819	pathologic_N	absent	9021	0.0103362	Wilcoxon rank sum test with continuity correction	two.sided	0.0180884	*
0.680221	0.926973	pathologic_N	absent	9021	0.0103362	Wilcoxon rank sum test with continuity correction	two.sided	0.0180884	*
0.453662	0.922783	pathologic_N	present	9021	0.0103362	Wilcoxon rank sum test with continuity correction	two.sided	0.0180884	*
0.564169	0.955306	pathologic_N	absent	9021	0.0103362	Wilcoxon rank sum test with continuity correction	two.sided	0.0180884	*
0.734981	0.939924	pathologic_N	absent	9021	0.0103362	Wilcoxon rank sum test with continuity correction	two.sided	0.0180884	*
0.429641	0.960998	pathologic_N	present	9021	0.0103362	Wilcoxon rank sum test with continuity correction	two.sided	0.0180884	*
0.766587	0.950402	pathologic_N	absent	9021	0.0103362	Wilcoxon rank sum test with continuity correction	two.sided	0.0180884	*
0.830302	0.909571	pathologic_N	absent	9021	0.0103362	Wilcoxon rank sum test with continuity correction	two.sided	0.0180884	*
0.738062	0.951653	pathologic_N	present	9021	0.0103362	Wilcoxon rank sum test with continuity correction	two.sided	0.0180884	*
0.695071	0.918449	pathologic_N	absent	9021	0.0103362	Wilcoxon rank sum test with continuity correction	two.sided	0.0180884	*
0.669596	0.931166	pathologic_N	absent	9021	0.0103362	Wilcoxon rank sum test with continuity correction	two.sided	0.0180884	*
0.74151	0.944119	pathologic_N	present	9021	0.0103362	Wilcoxon rank sum test with continuity correction	two.sided	0.0180884	*
0.754227	0.932689	pathologic_N	absent	9021	0.0103362	Wilcoxon rank sum test with continuity correction	two.sided	0.0180884	*
0.483367	0.891485	pathologic_N	absent	9021	0.0103362	Wilcoxon rank sum test with continuity correction	two.sided	0.0180884	*
0.568058	0.930492	pathologic_N	absent	9021	0.0103362	Wilcoxon rank sum test with continuity correction	two.sided	0.0180884	*
0.502552	0.917854	pathologic_N	present	9021	0.0103362	Wilcoxon rank sum test with continuity correction	two.sided	0.0180884	*
0.609623	0.87023	pathologic_N	absent	9021	0.0103362	Wilcoxon rank sum test with continuity correction	two.sided	0.0180884	*
0.753792	0.942082	pathologic_N	absent	9021	0.0103362	Wilcoxon rank sum test with continuity correction	two.sided	0.0180884	*
0.799782	0.920143	pathologic_N	absent	9021	0.0103362	Wilcoxon rank sum test with continuity correction	two.sided	0.0180884	*
0.80602	0.901529	pathologic_N	present	9021	0.0103362	Wilcoxon rank sum test with continuity correction	two.sided	0.0180884	*
0.702465	0.925162	pathologic_N	absent	9021	0.0103362	Wilcoxon rank sum test with continuity correction	two.sided	0.0180884	*
0.65474	0.913165	pathologic_N	absent	9021	0.0103362	Wilcoxon rank sum test with continuity correction	two.sided	0.0180884	*
0.773493	0.93218	pathologic_N	present	9021	0.0103362	Wilcoxon rank sum test with continuity correction	two.sided	0.0180884	*
0.550434	0.906705	pathologic_N	present	9021	0.0103362	Wilcoxon rank sum test with continuity correction	two.sided	0.0180884	*
0.794153	0.921946	pathologic_N	absent	9021	0.0103362	Wilcoxon rank sum test with continuity correction	two.sided	0.0180884	*
0.60429	0.94544	pathologic_N	absent	9021	0.0103362	Wilcoxon rank sum test with continuity correction	two.sided	0.0180884	*
0.653262	0.93196	pathologic_N	present	9021	0.0103362	Wilcoxon rank sum test with continuity correction	two.sided	0.0180884	*
0.475691	0.917987	pathologic_N	absent	9021	0.0103362	Wilcoxon rank sum test with continuity correction	two.sided	0.0180884	*
0.650033	0.92552	pathologic_N	absent	9021	0.0103362	Wilcoxon rank sum test with continuity correction	two.sided	0.0180884	*
0.556378	0.910687	pathologic_N	absent	9021	0.0103362	Wilcoxon rank sum test with continuity correction	two.sided	0.0180884	*
0.617132	0.90363	pathologic_N	absent	9021	0.0103362	Wilcoxon rank sum test with continuity correction	two.sided	0.0180884	*
0.701154	0.895497	pathologic_N	present	9021	0.0103362	Wilcoxon rank sum test with continuity correction	two.sided	0.0180884	*
0.674803	0.925541	pathologic_N	absent	9021	0.0103362	Wilcoxon rank sum test with continuity correction	two.sided	0.0180884	*
0.822424	0.937064	pathologic_N	absent	9021	0.0103362	Wilcoxon rank sum test with continuity correction	two.sided	0.0180884	*
0.776665	0.904798	pathologic_N	present	9021	0.0103362	Wilcoxon rank sum test with continuity correction	two.sided	0.0180884	*
0.755517	0.906147	pathologic_N	absent	9021	0.0103362	Wilcoxon rank sum test with continuity correction	two.sided	0.0180884	*
0.560758	0.936948	pathologic_N	absent	9021	0.0103362	Wilcoxon rank sum test with continuity correction	two.sided	0.0180884	*
0.660061	0.900048	pathologic_N	present	9021	0.0103362	Wilcoxon rank sum test with continuity correction	two.sided	0.0180884	*
0.47957	0.923509	pathologic_N	present	9021	0.0103362	Wilcoxon rank sum test with continuity correction	two.sided	0.0180884	*
0.828113	0.913245	pathologic_N	absent	9021	0.0103362	Wilcoxon rank sum test with continuity correction	two.sided	0.0180884	*
0.725725	0.928835	pathologic_N	absent	9021	0.0103362	Wilcoxon rank sum test with continuity correction	two.sided	0.0180884	*
0.59648	0.917907	pathologic_N	absent	9021	0.0103362	Wilcoxon rank sum test with continuity correction	two.sided	0.0180884	*
0.600318	0.918332	pathologic_N	absent	9021	0.0103362	Wilcoxon rank sum test with continuity correction	two.sided	0.0180884	*
0.79711	0.868206	pathologic_N	absent	9021	0.0103362	Wilcoxon rank sum test with continuity correction	two.sided	0.0180884	*
0.442243	0.945725	pathologic_N	absent	9021	0.0103362	Wilcoxon rank sum test with continuity correction	two.sided	0.0180884	*
0.592798	0.897574	pathologic_N	present	9021	0.0103362	Wilcoxon rank sum test with continuity correction	two.sided	0.0180884	*
0.507692	0.904102	pathologic_N	absent	9021	0.0103362	Wilcoxon rank sum test with continuity correction	two.sided	0.0180884	*
0.633046	0.910684	pathologic_N	present	9021	0.0103362	Wilcoxon rank sum test with continuity correction	two.sided	0.0180884	*
0.450558	0.90559	pathologic_N	present	9021	0.0103362	Wilcoxon rank sum test with continuity correction	two.sided	0.0180884	*
0.42577	0.922541	pathologic_N	present	9021	0.0103362	Wilcoxon rank sum test with continuity correction	two.sided	0.0180884	*
0.561277	0.919697	pathologic_N	present	9021	0.0103362	Wilcoxon rank sum test with continuity correction	two.sided	0.0180884	*
0.595777	0.911491	pathologic_N	absent	9021	0.0103362	Wilcoxon rank sum test with continuity correction	two.sided	0.0180884	*
0.721803	0.920798	pathologic_N	absent	9021	0.0103362	Wilcoxon rank sum test with continuity correction	two.sided	0.0180884	*
0.611431	0.923411	pathologic_N	absent	9021	0.0103362	Wilcoxon rank sum test with continuity correction	two.sided	0.0180884	*
0.592167	0.92361	pathologic_N	present	9021	0.0103362	Wilcoxon rank sum test with continuity correction	two.sided	0.0180884	*
0.66839	0.912173	pathologic_N	absent	9021	0.0103362	Wilcoxon rank sum test with continuity correction	two.sided	0.0180884	*
0.570373	0.918708	pathologic_N	absent	9021	0.0103362	Wilcoxon rank sum test with continuity correction	two.sided	0.0180884	*
0.6248	0.924665	pathologic_N	absent	9021	0.0103362	Wilcoxon rank sum test with continuity correction	two.sided	0.0180884	*
0.617044	0.891141	pathologic_N	present	9021	0.0103362	Wilcoxon rank sum test with continuity correction	two.sided	0.0180884	*
0.823867	0.899545	pathologic_N	absent	9021	0.0103362	Wilcoxon rank sum test with continuity correction	two.sided	0.0180884	*
0.737727	0.915147	pathologic_N	present	9021	0.0103362	Wilcoxon rank sum test with continuity correction	two.sided	0.0180884	*
0.528916	0.923751	pathologic_N	absent	9021	0.0103362	Wilcoxon rank sum test with continuity correction	two.sided	0.0180884	*
0.506871	0.946366	pathologic_N	absent	9021	0.0103362	Wilcoxon rank sum test with continuity correction	two.sided	0.0180884	*
0.631523	0.931337	pathologic_N	absent	9021	0.0103362	Wilcoxon rank sum test with continuity correction	two.sided	0.0180884	*
0.426509	0.954592	pathologic_N	absent	9021	0.0103362	Wilcoxon rank sum test with continuity correction	two.sided	0.0180884	*
0.496658	0.919764	pathologic_N	present	9021	0.0103362	Wilcoxon rank sum test with continuity correction	two.sided	0.0180884	*
0.67575	0.923658	pathologic_N	absent	9021	0.0103362	Wilcoxon rank sum test with continuity correction	two.sided	0.0180884	*
0.667943	0.909411	pathologic_N	present	9021	0.0103362	Wilcoxon rank sum test with continuity correction	two.sided	0.0180884	*
0.778862	0.942447	pathologic_N	present	9021	0.0103362	Wilcoxon rank sum test with continuity correction	two.sided	0.0180884	*
0.461539	0.936747	pathologic_N	absent	9021	0.0103362	Wilcoxon rank sum test with continuity correction	two.sided	0.0180884	*
0.467876	0.93	pathologic_N	absent	9021	0.0103362	Wilcoxon rank sum test with continuity correction	two.sided	0.0180884	*
0.452067	0.925426	pathologic_N	present	9021	0.0103362	Wilcoxon rank sum test with continuity correction	two.sided	0.0180884	*
0.763313	0.925326	pathologic_N	absent	9021	0.0103362	Wilcoxon rank sum test with continuity correction	two.sided	0.0180884	*
0.594055	0.931516	pathologic_N	absent	9021	0.0103362	Wilcoxon rank sum test with continuity correction	two.sided	0.0180884	*
0.413515	0.940544	pathologic_N	absent	9021	0.0103362	Wilcoxon rank sum test with continuity correction	two.sided	0.0180884	*
0.655445	0.928032	pathologic_N	absent	9021	0.0103362	Wilcoxon rank sum test with continuity correction	two.sided	0.0180884	*
0.794003	0.934888	pathologic_N	present	9021	0.0103362	Wilcoxon rank sum test with continuity correction	two.sided	0.0180884	*
0.560681	0.937789	pathologic_N	present	9021	0.0103362	Wilcoxon rank sum test with continuity correction	two.sided	0.0180884	*
0.811674	0.913068	pathologic_N	absent	9021	0.0103362	Wilcoxon rank sum test with continuity correction	two.sided	0.0180884	*
0.657124	0.93949	pathologic_N	present	9021	0.0103362	Wilcoxon rank sum test with continuity correction	two.sided	0.0180884	*
0.579846	0.879684	pathologic_N	absent	9021	0.0103362	Wilcoxon rank sum test with continuity correction	two.sided	0.0180884	*
0.779611	0.921192	pathologic_N	present	9021	0.0103362	Wilcoxon rank sum test with continuity correction	two.sided	0.0180884	*
0.812906	0.89957	pathologic_N	absent	9021	0.0103362	Wilcoxon rank sum test with continuity correction	two.sided	0.0180884	*
0.417841	0.928294	pathologic_N	present	9021	0.0103362	Wilcoxon rank sum test with continuity correction	two.sided	0.0180884	*
0.673657	0.927731	pathologic_N	absent	9021	0.0103362	Wilcoxon rank sum test with continuity correction	two.sided	0.0180884	*
0.678662	0.928819	pathologic_N	present	9021	0.0103362	Wilcoxon rank sum test with continuity correction	two.sided	0.0180884	*
0.520455	0.922474	pathologic_N	present	9021	0.0103362	Wilcoxon rank sum test with continuity correction	two.sided	0.0180884	*
0.788048	0.922439	pathologic_N	absent	9021	0.0103362	Wilcoxon rank sum test with continuity correction	two.sided	0.0180884	*
0.690561	0.925218	pathologic_N	absent	9021	0.0103362	Wilcoxon rank sum test with continuity correction	two.sided	0.0180884	*
0.489533	0.921538	pathologic_N	absent	9021	0.0103362	Wilcoxon rank sum test with continuity correction	two.sided	0.0180884	*
0.648348	0.922105	pathologic_N	absent	9021	0.0103362	Wilcoxon rank sum test with continuity correction	two.sided	0.0180884	*
0.547054	0.922261	pathologic_N	absent	9021	0.0103362	Wilcoxon rank sum test with continuity correction	two.sided	0.0180884	*
0.553106	0.930702	pathologic_N	absent	9021	0.0103362	Wilcoxon rank sum test with continuity correction	two.sided	0.0180884	*
0.822029	0.938838	pathologic_N	absent	9021	0.0103362	Wilcoxon rank sum test with continuity correction	two.sided	0.0180884	*
0.4279	0.922762	pathologic_N	absent	9021	0.0103362	Wilcoxon rank sum test with continuity correction	two.sided	0.0180884	*
0.655772	0.891222	pathologic_N	present	9021	0.0103362	Wilcoxon rank sum test with continuity correction	two.sided	0.0180884	*
0.578528	0.920591	pathologic_N	absent	9021	0.0103362	Wilcoxon rank sum test with continuity correction	two.sided	0.0180884	*
0.503841	0.935905	pathologic_N	absent	9021	0.0103362	Wilcoxon rank sum test with continuity correction	two.sided	0.0180884	*
0.467492	0.945121	pathologic_N	present	9021	0.0103362	Wilcoxon rank sum test with continuity correction	two.sided	0.0180884	*
0.68396	0.927818	pathologic_N	absent	9021	0.0103362	Wilcoxon rank sum test with continuity correction	two.sided	0.0180884	*
0.662801	0.935401	pathologic_N	absent	9021	0.0103362	Wilcoxon rank sum test with continuity correction	two.sided	0.0180884	*
0.726917	0.910522	pathologic_N	absent	9021	0.0103362	Wilcoxon rank sum test with continuity correction	two.sided	0.0180884	*
0.478058	0.905061	pathologic_N	absent	9021	0.0103362	Wilcoxon rank sum test with continuity correction	two.sided	0.0180884	*
0.757839	0.933322	pathologic_N	absent	9021	0.0103362	Wilcoxon rank sum test with continuity correction	two.sided	0.0180884	*
0.463937	0.9279	pathologic_N	absent	9021	0.0103362	Wilcoxon rank sum test with continuity correction	two.sided	0.0180884	*
0.633338	0.919125	pathologic_N	present	9021	0.0103362	Wilcoxon rank sum test with continuity correction	two.sided	0.0180884	*
0.587077	0.916103	pathologic_N	absent	9021	0.0103362	Wilcoxon rank sum test with continuity correction	two.sided	0.0180884	*
0.670131	0.900643	pathologic_N	absent	9021	0.0103362	Wilcoxon rank sum test with continuity correction	two.sided	0.0180884	*
0.592133	0.937644	pathologic_N	absent	9021	0.0103362	Wilcoxon rank sum test with continuity correction	two.sided	0.0180884	*
0.453634	0.929644	pathologic_N	present	9021	0.0103362	Wilcoxon rank sum test with continuity correction	two.sided	0.0180884	*
0.392888	0.938803	pathologic_N	absent	9021	0.0103362	Wilcoxon rank sum test with continuity correction	two.sided	0.0180884	*
0.757577	0.943102	pathologic_N	absent	9021	0.0103362	Wilcoxon rank sum test with continuity correction	two.sided	0.0180884	*
0.52085	0.94015	pathologic_N	present	9021	0.0103362	Wilcoxon rank sum test with continuity correction	two.sided	0.0180884	*
0.785928	0.938242	pathologic_N	present	9021	0.0103362	Wilcoxon rank sum test with continuity correction	two.sided	0.0180884	*
0.499894	0.922442	pathologic_N	present	9021	0.0103362	Wilcoxon rank sum test with continuity correction	two.sided	0.0180884	*
0.532675	0.925835	pathologic_N	absent	9021	0.0103362	Wilcoxon rank sum test with continuity correction	two.sided	0.0180884	*
0.686559	0.957817	pathologic_N	absent	9021	0.0103362	Wilcoxon rank sum test with continuity correction	two.sided	0.0180884	*
0.715969	0.926636	pathologic_N	absent	9021	0.0103362	Wilcoxon rank sum test with continuity correction	two.sided	0.0180884	*
0.786502	0.914417	pathologic_N	present	9021	0.0103362	Wilcoxon rank sum test with continuity correction	two.sided	0.0180884	*
0.449219	0.9266	pathologic_N	absent	9021	0.0103362	Wilcoxon rank sum test with continuity correction	two.sided	0.0180884	*
0.462496	0.924825	pathologic_N	present	9021	0.0103362	Wilcoxon rank sum test with continuity correction	two.sided	0.0180884	*
0.57926	0.92289	pathologic_N	absent	9021	0.0103362	Wilcoxon rank sum test with continuity correction	two.sided	0.0180884	*
0.562035	0.924483	pathologic_N	absent	9021	0.0103362	Wilcoxon rank sum test with continuity correction	two.sided	0.0180884	*
0.621464	0.935082	pathologic_N	present	9021	0.0103362	Wilcoxon rank sum test with continuity correction	two.sided	0.0180884	*
0.693991	0.931814	pathologic_N	absent	9021	0.0103362	Wilcoxon rank sum test with continuity correction	two.sided	0.0180884	*
0.778251	0.91238	pathologic_N	present	9021	0.0103362	Wilcoxon rank sum test with continuity correction	two.sided	0.0180884	*
0.433432	0.936388	pathologic_N	absent	9021	0.0103362	Wilcoxon rank sum test with continuity correction	two.sided	0.0180884	*
0.494559	0.952761	pathologic_N	present	9021	0.0103362	Wilcoxon rank sum test with continuity correction	two.sided	0.0180884	*
0.705685	0.899099	pathologic_N	absent	9021	0.0103362	Wilcoxon rank sum test with continuity correction	two.sided	0.0180884	*
0.564341	0.933922	pathologic_N	absent	9021	0.0103362	Wilcoxon rank sum test with continuity correction	two.sided	0.0180884	*
0.540873	0.903322	pathologic_N	absent	9021	0.0103362	Wilcoxon rank sum test with continuity correction	two.sided	0.0180884	*
0.599933	0.90437	pathologic_N	present	9021	0.0103362	Wilcoxon rank sum test with continuity correction	two.sided	0.0180884	*
0.582617	0.926922	pathologic_N	absent	9021	0.0103362	Wilcoxon rank sum test with continuity correction	two.sided	0.0180884	*
0.712569	0.894026	pathologic_N	absent	9021	0.0103362	Wilcoxon rank sum test with continuity correction	two.sided	0.0180884	*
0.545211	0.915353	pathologic_N	absent	9021	0.0103362	Wilcoxon rank sum test with continuity correction	two.sided	0.0180884	*
0.561971	0.92902	pathologic_N	absent	9021	0.0103362	Wilcoxon rank sum test with continuity correction	two.sided	0.0180884	*
0.67253	0.921772	pathologic_N	present	9021	0.0103362	Wilcoxon rank sum test with continuity correction	two.sided	0.0180884	*
0.504718	0.922854	pathologic_N	absent	9021	0.0103362	Wilcoxon rank sum test with continuity correction	two.sided	0.0180884	*
0.463465	0.93521	pathologic_N	absent	9021	0.0103362	Wilcoxon rank sum test with continuity correction	two.sided	0.0180884	*
0.829404	0.92691	pathologic_N	absent	9021	0.0103362	Wilcoxon rank sum test with continuity correction	two.sided	0.0180884	*
0.69007	0.940594	pathologic_N	absent	9021	0.0103362	Wilcoxon rank sum test with continuity correction	two.sided	0.0180884	*
0.409467	0.919351	pathologic_N	present	9021	0.0103362	Wilcoxon rank sum test with continuity correction	two.sided	0.0180884	*
0.824588	0.933162	pathologic_N	absent	9021	0.0103362	Wilcoxon rank sum test with continuity correction	two.sided	0.0180884	*
0.53573	0.940463	pathologic_N	absent	9021	0.0103362	Wilcoxon rank sum test with continuity correction	two.sided	0.0180884	*
0.683232	0.94078	pathologic_N	absent	9021	0.0103362	Wilcoxon rank sum test with continuity correction	two.sided	0.0180884	*
0.70044	0.916624	pathologic_N	absent	9021	0.0103362	Wilcoxon rank sum test with continuity correction	two.sided	0.0180884	*
0.460284	0.925705	pathologic_N	absent	9021	0.0103362	Wilcoxon rank sum test with continuity correction	two.sided	0.0180884	*
0.62837	0.954398	pathologic_N	present	9021	0.0103362	Wilcoxon rank sum test with continuity correction	two.sided	0.0180884	*
0.541139	0.931994	pathologic_N	absent	9021	0.0103362	Wilcoxon rank sum test with continuity correction	two.sided	0.0180884	*
0.895091	0.925804	pathologic_N	absent	9021	0.0103362	Wilcoxon rank sum test with continuity correction	two.sided	0.0180884	*
0.601408	0.925134	pathologic_N	absent	9021	0.0103362	Wilcoxon rank sum test with continuity correction	two.sided	0.0180884	*
0.409512	0.921584	pathologic_N	absent	9021	0.0103362	Wilcoxon rank sum test with continuity correction	two.sided	0.0180884	*
0.867539	0.910548	pathologic_N	absent	9021	0.0103362	Wilcoxon rank sum test with continuity correction	two.sided	0.0180884	*
0.603391	0.917056	pathologic_N	absent	9021	0.0103362	Wilcoxon rank sum test with continuity correction	two.sided	0.0180884	*
0.405983	0.931099	pathologic_N	absent	9021	0.0103362	Wilcoxon rank sum test with continuity correction	two.sided	0.0180884	*
0.608971	0.943598	pathologic_N	absent	9021	0.0103362	Wilcoxon rank sum test with continuity correction	two.sided	0.0180884	*
0.698365	0.919673	pathologic_N	absent	9021	0.0103362	Wilcoxon rank sum test with continuity correction	two.sided	0.0180884	*
0.85478	0.927354	pathologic_N	absent	9021	0.0103362	Wilcoxon rank sum test with continuity correction	two.sided	0.0180884	*
0.853589	0.895992	pathologic_N	absent	9021	0.0103362	Wilcoxon rank sum test with continuity correction	two.sided	0.0180884	*
0.650977	0.891831	pathologic_N	absent	9021	0.0103362	Wilcoxon rank sum test with continuity correction	two.sided	0.0180884	*
0.774911	0.926827	pathologic_N	absent	9021	0.0103362	Wilcoxon rank sum test with continuity correction	two.sided	0.0180884	*
0.431224	0.926103	pathologic_N	absent	9021	0.0103362	Wilcoxon rank sum test with continuity correction	two.sided	0.0180884	*
0.746743	0.920856	pathologic_N	absent	9021	0.0103362	Wilcoxon rank sum test with continuity correction	two.sided	0.0180884	*
0.799451	0.960628	pathologic_N	absent	9021	0.0103362	Wilcoxon rank sum test with continuity correction	two.sided	0.0180884	*
0.622221	0.929677	pathologic_N	absent	9021	0.0103362	Wilcoxon rank sum test with continuity correction	two.sided	0.0180884	*
0.888133	0.932826	pathologic_N	absent	9021	0.0103362	Wilcoxon rank sum test with continuity correction	two.sided	0.0180884	*
0.722103	0.903703	pathologic_N	absent	9021	0.0103362	Wilcoxon rank sum test with continuity correction	two.sided	0.0180884	*
0.573989	0.94063	pathologic_N	absent	9021	0.0103362	Wilcoxon rank sum test with continuity correction	two.sided	0.0180884	*
0.564144	0.88864	pathologic_N	absent	9021	0.0103362	Wilcoxon rank sum test with continuity correction	two.sided	0.0180884	*
0.430048	0.886621	pathologic_N	present	9021	0.0103362	Wilcoxon rank sum test with continuity correction	two.sided	0.0180884	*
0.7452	0.921867	pathologic_N	present	9021	0.0103362	Wilcoxon rank sum test with continuity correction	two.sided	0.0180884	*
0.642779	0.927531	pathologic_N	absent	9021	0.0103362	Wilcoxon rank sum test with continuity correction	two.sided	0.0180884	*
0.533624	0.924987	pathologic_N	absent	9021	0.0103362	Wilcoxon rank sum test with continuity correction	two.sided	0.0180884	*
0.808264	0.921014	pathologic_N	absent	9021	0.0103362	Wilcoxon rank sum test with continuity correction	two.sided	0.0180884	*
0.519179	0.915569	pathologic_N	absent	9021	0.0103362	Wilcoxon rank sum test with continuity correction	two.sided	0.0180884	*
0.75119	0.917535	pathologic_N	present	9021	0.0103362	Wilcoxon rank sum test with continuity correction	two.sided	0.0180884	*
0.596066	0.95995	pathologic_N	present	9021	0.0103362	Wilcoxon rank sum test with continuity correction	two.sided	0.0180884	*
0.670358	0.925978	pathologic_N	absent	9021	0.0103362	Wilcoxon rank sum test with continuity correction	two.sided	0.0180884	*
0.81959	0.906034	pathologic_N	absent	9021	0.0103362	Wilcoxon rank sum test with continuity correction	two.sided	0.0180884	*
0.378662	0.954975	pathologic_N	absent	9021	0.0103362	Wilcoxon rank sum test with continuity correction	two.sided	0.0180884	*
0.802711	0.926704	pathologic_N	present	9021	0.0103362	Wilcoxon rank sum test with continuity correction	two.sided	0.0180884	*
0.578522	0.93322	pathologic_N	absent	9021	0.0103362	Wilcoxon rank sum test with continuity correction	two.sided	0.0180884	*
0.852606	0.931928	pathologic_N	absent	9021	0.0103362	Wilcoxon rank sum test with continuity correction	two.sided	0.0180884	*
0.464134	0.958297	pathologic_N	absent	9021	0.0103362	Wilcoxon rank sum test with continuity correction	two.sided	0.0180884	*
0.581976	0.925818	pathologic_N	present	9021	0.0103362	Wilcoxon rank sum test with continuity correction	two.sided	0.0180884	*
0.724874	0.915893	pathologic_N	present	9021	0.0103362	Wilcoxon rank sum test with continuity correction	two.sided	0.0180884	*
0.505362	0.939425	pathologic_N	present	9021	0.0103362	Wilcoxon rank sum test with continuity correction	two.sided	0.0180884	*
0.828233	0.956658	pathologic_N	absent	9021	0.0103362	Wilcoxon rank sum test with continuity correction	two.sided	0.0180884	*
0.645408	0.914621	pathologic_N	absent	9021	0.0103362	Wilcoxon rank sum test with continuity correction	two.sided	0.0180884	*
0.403781	0.929951	pathologic_N	present	9021	0.0103362	Wilcoxon rank sum test with continuity correction	two.sided	0.0180884	*
0.495486	0.92027	pathologic_N	present	9021	0.0103362	Wilcoxon rank sum test with continuity correction	two.sided	0.0180884	*
0.517575	0.912435	pathologic_N	present	9021	0.0103362	Wilcoxon rank sum test with continuity correction	two.sided	0.0180884	*
0.552634	0.926976	pathologic_N	absent	9021	0.0103362	Wilcoxon rank sum test with continuity correction	two.sided	0.0180884	*
0.643509	0.928368	pathologic_N	absent	9021	0.0103362	Wilcoxon rank sum test with continuity correction	two.sided	0.0180884	*
0.5596	0.904729	pathologic_N	absent	9021	0.0103362	Wilcoxon rank sum test with continuity correction	two.sided	0.0180884	*
0.650887	0.928979	pathologic_N	present	9021	0.0103362	Wilcoxon rank sum test with continuity correction	two.sided	0.0180884	*
0.461775	0.93998	pathologic_N	absent	9021	0.0103362	Wilcoxon rank sum test with continuity correction	two.sided	0.0180884	*
0.618203	0.933007	pathologic_N	present	9021	0.0103362	Wilcoxon rank sum test with continuity correction	two.sided	0.0180884	*
0.527337	0.925872	pathologic_N	absent	9021	0.0103362	Wilcoxon rank sum test with continuity correction	two.sided	0.0180884	*
0.672597	0.928044	pathologic_N	present	9021	0.0103362	Wilcoxon rank sum test with continuity correction	two.sided	0.0180884	*
0.632063	0.926776	pathologic_N	absent	9021	0.0103362	Wilcoxon rank sum test with continuity correction	two.sided	0.0180884	*
0.838666	0.912569	pathologic_N	absent	9021	0.0103362	Wilcoxon rank sum test with continuity correction	two.sided	0.0180884	*
0.489599	0.932979	pathologic_N	absent	9021	0.0103362	Wilcoxon rank sum test with continuity correction	two.sided	0.0180884	*
0.44969	0.928927	pathologic_N	present	9021	0.0103362	Wilcoxon rank sum test with continuity correction	two.sided	0.0180884	*
0.585452	0.935398	pathologic_N	present	9021	0.0103362	Wilcoxon rank sum test with continuity correction	two.sided	0.0180884	*
0.512959	0.908456	pathologic_N	present	9021	0.0103362	Wilcoxon rank sum test with continuity correction	two.sided	0.0180884	*
0.633348	0.917408	pathologic_N	absent	9021	0.0103362	Wilcoxon rank sum test with continuity correction	two.sided	0.0180884	*
0.509224	0.927993	pathologic_N	absent	9021	0.0103362	Wilcoxon rank sum test with continuity correction	two.sided	0.0180884	*
0.381457	0.940701	pathologic_N	present	9021	0.0103362	Wilcoxon rank sum test with continuity correction	two.sided	0.0180884	*
0.733573	0.930244	pathologic_N	absent	9021	0.0103362	Wilcoxon rank sum test with continuity correction	two.sided	0.0180884	*
0.798107	0.934067	pathologic_N	absent	9021	0.0103362	Wilcoxon rank sum test with continuity correction	two.sided	0.0180884	*
0.608919	0.923892	pathologic_N	absent	9021	0.0103362	Wilcoxon rank sum test with continuity correction	two.sided	0.0180884	*
0.677911	0.898104	pathologic_N	absent	9021	0.0103362	Wilcoxon rank sum test with continuity correction	two.sided	0.0180884	*
0.500944	0.926738	pathologic_N	absent	9021	0.0103362	Wilcoxon rank sum test with continuity correction	two.sided	0.0180884	*
0.74233	0.933386	pathologic_N	absent	9021	0.0103362	Wilcoxon rank sum test with continuity correction	two.sided	0.0180884	*
0.664694	0.927349	pathologic_N	absent	9021	0.0103362	Wilcoxon rank sum test with continuity correction	two.sided	0.0180884	*
0.610293	0.921409	pathologic_N	absent	9021	0.0103362	Wilcoxon rank sum test with continuity correction	two.sided	0.0180884	*
0.522325	0.903638	pathologic_N	present	9021	0.0103362	Wilcoxon rank sum test with continuity correction	two.sided	0.0180884	*
0.722704	0.934414	pathologic_N	absent	9021	0.0103362	Wilcoxon rank sum test with continuity correction	two.sided	0.0180884	*
0.470338	0.953516	pathologic_N	absent	9021	0.0103362	Wilcoxon rank sum test with continuity correction	two.sided	0.0180884	*
0.694144	0.908639	pathologic_N	present	9021	0.0103362	Wilcoxon rank sum test with continuity correction	two.sided	0.0180884	*
0.537717	0.87155	pathologic_N	present	9021	0.0103362	Wilcoxon rank sum test with continuity correction	two.sided	0.0180884	*
0.472937	0.919016	pathologic_N	absent	9021	0.0103362	Wilcoxon rank sum test with continuity correction	two.sided	0.0180884	*
0.886139	0.922413	pathologic_N	absent	9021	0.0103362	Wilcoxon rank sum test with continuity correction	two.sided	0.0180884	*
0.671895	0.91612	pathologic_N	absent	9021	0.0103362	Wilcoxon rank sum test with continuity correction	two.sided	0.0180884	*
0.745743	0.938671	pathologic_N	absent	9021	0.0103362	Wilcoxon rank sum test with continuity correction	two.sided	0.0180884	*
0.519505	0.91206	pathologic_N	present	9021	0.0103362	Wilcoxon rank sum test with continuity correction	two.sided	0.0180884	*
0.836393	0.921195	pathologic_N	absent	9021	0.0103362	Wilcoxon rank sum test with continuity correction	two.sided	0.0180884	*
0.868082	0.903169	pathologic_N	present	9021	0.0103362	Wilcoxon rank sum test with continuity correction	two.sided	0.0180884	*
0.436981	0.949759	pathologic_N	absent	9021	0.0103362	Wilcoxon rank sum test with continuity correction	two.sided	0.0180884	*
0.755409	0.934628	pathologic_N	absent	9021	0.0103362	Wilcoxon rank sum test with continuity correction	two.sided	0.0180884	*
0.841435	0.923016	pathologic_N	absent	9021	0.0103362	Wilcoxon rank sum test with continuity correction	two.sided	0.0180884	*
0.471759	0.918055	pathologic_N	absent	9021	0.0103362	Wilcoxon rank sum test with continuity correction	two.sided	0.0180884	*
0.775222	0.87801	pathologic_N	absent	9021	0.0103362	Wilcoxon rank sum test with continuity correction	two.sided	0.0180884	*
0.751883	0.935573	pathologic_N	absent	9021	0.0103362	Wilcoxon rank sum test with continuity correction	two.sided	0.0180884	*
0.489381	0.934322	pathologic_N	absent	9021	0.0103362	Wilcoxon rank sum test with continuity correction	two.sided	0.0180884	*
0.496249	0.919495	pathologic_N	present	9021	0.0103362	Wilcoxon rank sum test with continuity correction	two.sided	0.0180884	*
0.668441	0.919372	pathologic_N	absent	9021	0.0103362	Wilcoxon rank sum test with continuity correction	two.sided	0.0180884	*
0.647901	0.912182	pathologic_N	absent	9021	0.0103362	Wilcoxon rank sum test with continuity correction	two.sided	0.0180884	*
0.683217	0.914691	pathologic_N	absent	9021	0.0103362	Wilcoxon rank sum test with continuity correction	two.sided	0.0180884	*
0.736664	0.925681	pathologic_N	absent	9021	0.0103362	Wilcoxon rank sum test with continuity correction	two.sided	0.0180884	*
0.492978	0.935897	pathologic_N	present	9021	0.0103362	Wilcoxon rank sum test with continuity correction	two.sided	0.0180884	*
0.845253	0.9502	pathologic_N	present	9021	0.0103362	Wilcoxon rank sum test with continuity correction	two.sided	0.0180884	*
0.464503	0.934974	pathologic_N	absent	9021	0.0103362	Wilcoxon rank sum test with continuity correction	two.sided	0.0180884	*
0.841554	0.924599	pathologic_N	absent	9021	0.0103362	Wilcoxon rank sum test with continuity correction	two.sided	0.0180884	*
0.819239	0.912643	pathologic_N	absent	9021	0.0103362	Wilcoxon rank sum test with continuity correction	two.sided	0.0180884	*
0.533008	0.938389	pathologic_N	present	9021	0.0103362	Wilcoxon rank sum test with continuity correction	two.sided	0.0180884	*
0.796249	0.948738	pathologic_N	absent	9021	0.0103362	Wilcoxon rank sum test with continuity correction	two.sided	0.0180884	*
0.553669	0.944542	pathologic_N	absent	9021	0.0103362	Wilcoxon rank sum test with continuity correction	two.sided	0.0180884	*
0.603561	0.930955	pathologic_N	present	9021	0.0103362	Wilcoxon rank sum test with continuity correction	two.sided	0.0180884	*
0.450306	0.918609	pathologic_N	absent	9021	0.0103362	Wilcoxon rank sum test with continuity correction	two.sided	0.0180884	*
0.630641	0.90669	pathologic_N	absent	9021	0.0103362	Wilcoxon rank sum test with continuity correction	two.sided	0.0180884	*
0.509804	0.937166	pathologic_N	absent	9021	0.0103362	Wilcoxon rank sum test with continuity correction	two.sided	0.0180884	*
0.591913	0.946287	pathologic_N	present	9021	0.0103362	Wilcoxon rank sum test with continuity correction	two.sided	0.0180884	*
0.627022	0.951863	pathologic_N	absent	9021	0.0103362	Wilcoxon rank sum test with continuity correction	two.sided	0.0180884	*
0.586073	0.933247	pathologic_N	absent	9021	0.0103362	Wilcoxon rank sum test with continuity correction	two.sided	0.0180884	*
0.50046	0.929092	pathologic_N	absent	9021	0.0103362	Wilcoxon rank sum test with continuity correction	two.sided	0.0180884	*
0.555567	0.948754	lymphovascular_invasion_present	present	5780	0.000557617	Wilcoxon rank sum test with continuity correction	two.sided	0.0018864	**
0.509695	0.925123	lymphovascular_invasion_present	absent	5780	0.000557617	Wilcoxon rank sum test with continuity correction	two.sided	0.0018864	**
0.771765	0.919464	lymphovascular_invasion_present	absent	5780	0.000557617	Wilcoxon rank sum test with continuity correction	two.sided	0.0018864	**
0.466722	0.925217	lymphovascular_invasion_present	present	5780	0.000557617	Wilcoxon rank sum test with continuity correction	two.sided	0.0018864	**
0.702083	0.920154	lymphovascular_invasion_present	absent	5780	0.000557617	Wilcoxon rank sum test with continuity correction	two.sided	0.0018864	**
0.847482	0.912669	lymphovascular_invasion_present	absent	5780	0.000557617	Wilcoxon rank sum test with continuity correction	two.sided	0.0018864	**
0.639401	0.92403	lymphovascular_invasion_present	absent	5780	0.000557617	Wilcoxon rank sum test with continuity correction	two.sided	0.0018864	**
0.795426	0.923758	lymphovascular_invasion_present	absent	5780	0.000557617	Wilcoxon rank sum test with continuity correction	two.sided	0.0018864	**
0.680221	0.926973	lymphovascular_invasion_present	absent	5780	0.000557617	Wilcoxon rank sum test with continuity correction	two.sided	0.0018864	**
0.453662	0.922783	lymphovascular_invasion_present	present	5780	0.000557617	Wilcoxon rank sum test with continuity correction	two.sided	0.0018864	**
0.564169	0.955306	lymphovascular_invasion_present	absent	5780	0.000557617	Wilcoxon rank sum test with continuity correction	two.sided	0.0018864	**
0.429641	0.960998	lymphovascular_invasion_present	present	5780	0.000557617	Wilcoxon rank sum test with continuity correction	two.sided	0.0018864	**
0.766587	0.950402	lymphovascular_invasion_present	absent	5780	0.000557617	Wilcoxon rank sum test with continuity correction	two.sided	0.0018864	**
0.738062	0.951653	lymphovascular_invasion_present	absent	5780	0.000557617	Wilcoxon rank sum test with continuity correction	two.sided	0.0018864	**
0.695071	0.918449	lymphovascular_invasion_present	absent	5780	0.000557617	Wilcoxon rank sum test with continuity correction	two.sided	0.0018864	**
0.74151	0.944119	lymphovascular_invasion_present	present	5780	0.000557617	Wilcoxon rank sum test with continuity correction	two.sided	0.0018864	**
0.754227	0.932689	lymphovascular_invasion_present	absent	5780	0.000557617	Wilcoxon rank sum test with continuity correction	two.sided	0.0018864	**
0.568058	0.930492	lymphovascular_invasion_present	absent	5780	0.000557617	Wilcoxon rank sum test with continuity correction	two.sided	0.0018864	**
0.502552	0.917854	lymphovascular_invasion_present	absent	5780	0.000557617	Wilcoxon rank sum test with continuity correction	two.sided	0.0018864	**
0.609623	0.87023	lymphovascular_invasion_present	absent	5780	0.000557617	Wilcoxon rank sum test with continuity correction	two.sided	0.0018864	**
0.753792	0.942082	lymphovascular_invasion_present	absent	5780	0.000557617	Wilcoxon rank sum test with continuity correction	two.sided	0.0018864	**
0.80602	0.901529	lymphovascular_invasion_present	absent	5780	0.000557617	Wilcoxon rank sum test with continuity correction	two.sided	0.0018864	**
0.65474	0.913165	lymphovascular_invasion_present	absent	5780	0.000557617	Wilcoxon rank sum test with continuity correction	two.sided	0.0018864	**
0.773493	0.93218	lymphovascular_invasion_present	present	5780	0.000557617	Wilcoxon rank sum test with continuity correction	two.sided	0.0018864	**
0.550434	0.906705	lymphovascular_invasion_present	present	5780	0.000557617	Wilcoxon rank sum test with continuity correction	two.sided	0.0018864	**
0.794153	0.921946	lymphovascular_invasion_present	present	5780	0.000557617	Wilcoxon rank sum test with continuity correction	two.sided	0.0018864	**
0.60429	0.94544	lymphovascular_invasion_present	absent	5780	0.000557617	Wilcoxon rank sum test with continuity correction	two.sided	0.0018864	**
0.653262	0.93196	lymphovascular_invasion_present	present	5780	0.000557617	Wilcoxon rank sum test with continuity correction	two.sided	0.0018864	**
0.475691	0.917987	lymphovascular_invasion_present	present	5780	0.000557617	Wilcoxon rank sum test with continuity correction	two.sided	0.0018864	**
0.650033	0.92552	lymphovascular_invasion_present	present	5780	0.000557617	Wilcoxon rank sum test with continuity correction	two.sided	0.0018864	**
0.556378	0.910687	lymphovascular_invasion_present	absent	5780	0.000557617	Wilcoxon rank sum test with continuity correction	two.sided	0.0018864	**
0.617132	0.90363	lymphovascular_invasion_present	absent	5780	0.000557617	Wilcoxon rank sum test with continuity correction	two.sided	0.0018864	**
0.701154	0.895497	lymphovascular_invasion_present	present	5780	0.000557617	Wilcoxon rank sum test with continuity correction	two.sided	0.0018864	**
0.674803	0.925541	lymphovascular_invasion_present	absent	5780	0.000557617	Wilcoxon rank sum test with continuity correction	two.sided	0.0018864	**
0.822424	0.937064	lymphovascular_invasion_present	absent	5780	0.000557617	Wilcoxon rank sum test with continuity correction	two.sided	0.0018864	**
0.776665	0.904798	lymphovascular_invasion_present	present	5780	0.000557617	Wilcoxon rank sum test with continuity correction	two.sided	0.0018864	**
0.755517	0.906147	lymphovascular_invasion_present	absent	5780	0.000557617	Wilcoxon rank sum test with continuity correction	two.sided	0.0018864	**
0.660061	0.900048	lymphovascular_invasion_present	absent	5780	0.000557617	Wilcoxon rank sum test with continuity correction	two.sided	0.0018864	**
0.47957	0.923509	lymphovascular_invasion_present	present	5780	0.000557617	Wilcoxon rank sum test with continuity correction	two.sided	0.0018864	**
0.725725	0.928835	lymphovascular_invasion_present	absent	5780	0.000557617	Wilcoxon rank sum test with continuity correction	two.sided	0.0018864	**
0.59648	0.917907	lymphovascular_invasion_present	absent	5780	0.000557617	Wilcoxon rank sum test with continuity correction	two.sided	0.0018864	**
0.600318	0.918332	lymphovascular_invasion_present	absent	5780	0.000557617	Wilcoxon rank sum test with continuity correction	two.sided	0.0018864	**
0.79711	0.868206	lymphovascular_invasion_present	absent	5780	0.000557617	Wilcoxon rank sum test with continuity correction	two.sided	0.0018864	**
0.592798	0.897574	lymphovascular_invasion_present	present	5780	0.000557617	Wilcoxon rank sum test with continuity correction	two.sided	0.0018864	**
0.507692	0.904102	lymphovascular_invasion_present	present	5780	0.000557617	Wilcoxon rank sum test with continuity correction	two.sided	0.0018864	**
0.450558	0.90559	lymphovascular_invasion_present	present	5780	0.000557617	Wilcoxon rank sum test with continuity correction	two.sided	0.0018864	**
0.42577	0.922541	lymphovascular_invasion_present	absent	5780	0.000557617	Wilcoxon rank sum test with continuity correction	two.sided	0.0018864	**
0.561277	0.919697	lymphovascular_invasion_present	absent	5780	0.000557617	Wilcoxon rank sum test with continuity correction	two.sided	0.0018864	**
0.595777	0.911491	lymphovascular_invasion_present	absent	5780	0.000557617	Wilcoxon rank sum test with continuity correction	two.sided	0.0018864	**
0.721803	0.920798	lymphovascular_invasion_present	present	5780	0.000557617	Wilcoxon rank sum test with continuity correction	two.sided	0.0018864	**
0.611431	0.923411	lymphovascular_invasion_present	absent	5780	0.000557617	Wilcoxon rank sum test with continuity correction	two.sided	0.0018864	**
0.592167	0.92361	lymphovascular_invasion_present	present	5780	0.000557617	Wilcoxon rank sum test with continuity correction	two.sided	0.0018864	**
0.66839	0.912173	lymphovascular_invasion_present	absent	5780	0.000557617	Wilcoxon rank sum test with continuity correction	two.sided	0.0018864	**
0.570373	0.918708	lymphovascular_invasion_present	absent	5780	0.000557617	Wilcoxon rank sum test with continuity correction	two.sided	0.0018864	**
0.6248	0.924665	lymphovascular_invasion_present	present	5780	0.000557617	Wilcoxon rank sum test with continuity correction	two.sided	0.0018864	**
0.617044	0.891141	lymphovascular_invasion_present	present	5780	0.000557617	Wilcoxon rank sum test with continuity correction	two.sided	0.0018864	**
0.737727	0.915147	lymphovascular_invasion_present	absent	5780	0.000557617	Wilcoxon rank sum test with continuity correction	two.sided	0.0018864	**
0.528916	0.923751	lymphovascular_invasion_present	absent	5780	0.000557617	Wilcoxon rank sum test with continuity correction	two.sided	0.0018864	**
0.506871	0.946366	lymphovascular_invasion_present	present	5780	0.000557617	Wilcoxon rank sum test with continuity correction	two.sided	0.0018864	**
0.631523	0.931337	lymphovascular_invasion_present	absent	5780	0.000557617	Wilcoxon rank sum test with continuity correction	two.sided	0.0018864	**
0.426509	0.954592	lymphovascular_invasion_present	present	5780	0.000557617	Wilcoxon rank sum test with continuity correction	two.sided	0.0018864	**
0.496658	0.919764	lymphovascular_invasion_present	absent	5780	0.000557617	Wilcoxon rank sum test with continuity correction	two.sided	0.0018864	**
0.67575	0.923658	lymphovascular_invasion_present	absent	5780	0.000557617	Wilcoxon rank sum test with continuity correction	two.sided	0.0018864	**
0.667943	0.909411	lymphovascular_invasion_present	absent	5780	0.000557617	Wilcoxon rank sum test with continuity correction	two.sided	0.0018864	**
0.778862	0.942447	lymphovascular_invasion_present	absent	5780	0.000557617	Wilcoxon rank sum test with continuity correction	two.sided	0.0018864	**
0.461539	0.936747	lymphovascular_invasion_present	absent	5780	0.000557617	Wilcoxon rank sum test with continuity correction	two.sided	0.0018864	**
0.467876	0.93	lymphovascular_invasion_present	present	5780	0.000557617	Wilcoxon rank sum test with continuity correction	two.sided	0.0018864	**
0.452067	0.925426	lymphovascular_invasion_present	absent	5780	0.000557617	Wilcoxon rank sum test with continuity correction	two.sided	0.0018864	**
0.763313	0.925326	lymphovascular_invasion_present	absent	5780	0.000557617	Wilcoxon rank sum test with continuity correction	two.sided	0.0018864	**
0.594055	0.931516	lymphovascular_invasion_present	absent	5780	0.000557617	Wilcoxon rank sum test with continuity correction	two.sided	0.0018864	**
0.413515	0.940544	lymphovascular_invasion_present	absent	5780	0.000557617	Wilcoxon rank sum test with continuity correction	two.sided	0.0018864	**
0.655445	0.928032	lymphovascular_invasion_present	absent	5780	0.000557617	Wilcoxon rank sum test with continuity correction	two.sided	0.0018864	**
0.794003	0.934888	lymphovascular_invasion_present	absent	5780	0.000557617	Wilcoxon rank sum test with continuity correction	two.sided	0.0018864	**
0.560681	0.937789	lymphovascular_invasion_present	absent	5780	0.000557617	Wilcoxon rank sum test with continuity correction	two.sided	0.0018864	**
0.811674	0.913068	lymphovascular_invasion_present	absent	5780	0.000557617	Wilcoxon rank sum test with continuity correction	two.sided	0.0018864	**
0.579846	0.879684	lymphovascular_invasion_present	absent	5780	0.000557617	Wilcoxon rank sum test with continuity correction	two.sided	0.0018864	**
0.779611	0.921192	lymphovascular_invasion_present	absent	5780	0.000557617	Wilcoxon rank sum test with continuity correction	two.sided	0.0018864	**
0.812906	0.89957	lymphovascular_invasion_present	absent	5780	0.000557617	Wilcoxon rank sum test with continuity correction	two.sided	0.0018864	**
0.417841	0.928294	lymphovascular_invasion_present	absent	5780	0.000557617	Wilcoxon rank sum test with continuity correction	two.sided	0.0018864	**
0.673657	0.927731	lymphovascular_invasion_present	absent	5780	0.000557617	Wilcoxon rank sum test with continuity correction	two.sided	0.0018864	**
0.678662	0.928819	lymphovascular_invasion_present	absent	5780	0.000557617	Wilcoxon rank sum test with continuity correction	two.sided	0.0018864	**
0.520455	0.922474	lymphovascular_invasion_present	absent	5780	0.000557617	Wilcoxon rank sum test with continuity correction	two.sided	0.0018864	**
0.788048	0.922439	lymphovascular_invasion_present	absent	5780	0.000557617	Wilcoxon rank sum test with continuity correction	two.sided	0.0018864	**
0.690561	0.925218	lymphovascular_invasion_present	absent	5780	0.000557617	Wilcoxon rank sum test with continuity correction	two.sided	0.0018864	**
0.648348	0.922105	lymphovascular_invasion_present	absent	5780	0.000557617	Wilcoxon rank sum test with continuity correction	two.sided	0.0018864	**
0.547054	0.922261	lymphovascular_invasion_present	absent	5780	0.000557617	Wilcoxon rank sum test with continuity correction	two.sided	0.0018864	**
0.553106	0.930702	lymphovascular_invasion_present	absent	5780	0.000557617	Wilcoxon rank sum test with continuity correction	two.sided	0.0018864	**
0.822029	0.938838	lymphovascular_invasion_present	absent	5780	0.000557617	Wilcoxon rank sum test with continuity correction	two.sided	0.0018864	**
0.4279	0.922762	lymphovascular_invasion_present	absent	5780	0.000557617	Wilcoxon rank sum test with continuity correction	two.sided	0.0018864	**
0.578528	0.920591	lymphovascular_invasion_present	absent	5780	0.000557617	Wilcoxon rank sum test with continuity correction	two.sided	0.0018864	**
0.503841	0.935905	lymphovascular_invasion_present	absent	5780	0.000557617	Wilcoxon rank sum test with continuity correction	two.sided	0.0018864	**
0.68396	0.927818	lymphovascular_invasion_present	absent	5780	0.000557617	Wilcoxon rank sum test with continuity correction	two.sided	0.0018864	**
0.633338	0.919125	lymphovascular_invasion_present	present	5780	0.000557617	Wilcoxon rank sum test with continuity correction	two.sided	0.0018864	**
0.587077	0.916103	lymphovascular_invasion_present	absent	5780	0.000557617	Wilcoxon rank sum test with continuity correction	two.sided	0.0018864	**
0.592133	0.937644	lymphovascular_invasion_present	absent	5780	0.000557617	Wilcoxon rank sum test with continuity correction	two.sided	0.0018864	**
0.453634	0.929644	lymphovascular_invasion_present	absent	5780	0.000557617	Wilcoxon rank sum test with continuity correction	two.sided	0.0018864	**
0.392888	0.938803	lymphovascular_invasion_present	present	5780	0.000557617	Wilcoxon rank sum test with continuity correction	two.sided	0.0018864	**
0.757577	0.943102	lymphovascular_invasion_present	present	5780	0.000557617	Wilcoxon rank sum test with continuity correction	two.sided	0.0018864	**
0.52085	0.94015	lymphovascular_invasion_present	present	5780	0.000557617	Wilcoxon rank sum test with continuity correction	two.sided	0.0018864	**
0.785928	0.938242	lymphovascular_invasion_present	present	5780	0.000557617	Wilcoxon rank sum test with continuity correction	two.sided	0.0018864	**
0.499894	0.922442	lymphovascular_invasion_present	present	5780	0.000557617	Wilcoxon rank sum test with continuity correction	two.sided	0.0018864	**
0.532675	0.925835	lymphovascular_invasion_present	absent	5780	0.000557617	Wilcoxon rank sum test with continuity correction	two.sided	0.0018864	**
0.686559	0.957817	lymphovascular_invasion_present	absent	5780	0.000557617	Wilcoxon rank sum test with continuity correction	two.sided	0.0018864	**
0.786502	0.914417	lymphovascular_invasion_present	absent	5780	0.000557617	Wilcoxon rank sum test with continuity correction	two.sided	0.0018864	**
0.449219	0.9266	lymphovascular_invasion_present	absent	5780	0.000557617	Wilcoxon rank sum test with continuity correction	two.sided	0.0018864	**
0.462496	0.924825	lymphovascular_invasion_present	present	5780	0.000557617	Wilcoxon rank sum test with continuity correction	two.sided	0.0018864	**
0.57926	0.92289	lymphovascular_invasion_present	absent	5780	0.000557617	Wilcoxon rank sum test with continuity correction	two.sided	0.0018864	**
0.562035	0.924483	lymphovascular_invasion_present	absent	5780	0.000557617	Wilcoxon rank sum test with continuity correction	two.sided	0.0018864	**
0.621464	0.935082	lymphovascular_invasion_present	absent	5780	0.000557617	Wilcoxon rank sum test with continuity correction	two.sided	0.0018864	**
0.693991	0.931814	lymphovascular_invasion_present	absent	5780	0.000557617	Wilcoxon rank sum test with continuity correction	two.sided	0.0018864	**
0.778251	0.91238	lymphovascular_invasion_present	present	5780	0.000557617	Wilcoxon rank sum test with continuity correction	two.sided	0.0018864	**
0.433432	0.936388	lymphovascular_invasion_present	present	5780	0.000557617	Wilcoxon rank sum test with continuity correction	two.sided	0.0018864	**
0.494559	0.952761	lymphovascular_invasion_present	absent	5780	0.000557617	Wilcoxon rank sum test with continuity correction	two.sided	0.0018864	**
0.540873	0.903322	lymphovascular_invasion_present	absent	5780	0.000557617	Wilcoxon rank sum test with continuity correction	two.sided	0.0018864	**
0.599933	0.90437	lymphovascular_invasion_present	present	5780	0.000557617	Wilcoxon rank sum test with continuity correction	two.sided	0.0018864	**
0.582617	0.926922	lymphovascular_invasion_present	absent	5780	0.000557617	Wilcoxon rank sum test with continuity correction	two.sided	0.0018864	**
0.67253	0.921772	lymphovascular_invasion_present	absent	5780	0.000557617	Wilcoxon rank sum test with continuity correction	two.sided	0.0018864	**
0.504718	0.922854	lymphovascular_invasion_present	present	5780	0.000557617	Wilcoxon rank sum test with continuity correction	two.sided	0.0018864	**
0.463465	0.93521	lymphovascular_invasion_present	absent	5780	0.000557617	Wilcoxon rank sum test with continuity correction	two.sided	0.0018864	**
0.829404	0.92691	lymphovascular_invasion_present	absent	5780	0.000557617	Wilcoxon rank sum test with continuity correction	two.sided	0.0018864	**
0.409467	0.919351	lymphovascular_invasion_present	present	5780	0.000557617	Wilcoxon rank sum test with continuity correction	two.sided	0.0018864	**
0.824588	0.933162	lymphovascular_invasion_present	absent	5780	0.000557617	Wilcoxon rank sum test with continuity correction	two.sided	0.0018864	**
0.53573	0.940463	lymphovascular_invasion_present	absent	5780	0.000557617	Wilcoxon rank sum test with continuity correction	two.sided	0.0018864	**
0.683232	0.94078	lymphovascular_invasion_present	absent	5780	0.000557617	Wilcoxon rank sum test with continuity correction	two.sided	0.0018864	**
0.514423	0.94262	lymphovascular_invasion_present	present	5780	0.000557617	Wilcoxon rank sum test with continuity correction	two.sided	0.0018864	**
0.70044	0.916624	lymphovascular_invasion_present	absent	5780	0.000557617	Wilcoxon rank sum test with continuity correction	two.sided	0.0018864	**
0.460284	0.925705	lymphovascular_invasion_present	absent	5780	0.000557617	Wilcoxon rank sum test with continuity correction	two.sided	0.0018864	**
0.62837	0.954398	lymphovascular_invasion_present	present	5780	0.000557617	Wilcoxon rank sum test with continuity correction	two.sided	0.0018864	**
0.541139	0.931994	lymphovascular_invasion_present	absent	5780	0.000557617	Wilcoxon rank sum test with continuity correction	two.sided	0.0018864	**
0.895091	0.925804	lymphovascular_invasion_present	absent	5780	0.000557617	Wilcoxon rank sum test with continuity correction	two.sided	0.0018864	**
0.601408	0.925134	lymphovascular_invasion_present	absent	5780	0.000557617	Wilcoxon rank sum test with continuity correction	two.sided	0.0018864	**
0.409512	0.921584	lymphovascular_invasion_present	absent	5780	0.000557617	Wilcoxon rank sum test with continuity correction	two.sided	0.0018864	**
0.603391	0.917056	lymphovascular_invasion_present	absent	5780	0.000557617	Wilcoxon rank sum test with continuity correction	two.sided	0.0018864	**
0.405983	0.931099	lymphovascular_invasion_present	present	5780	0.000557617	Wilcoxon rank sum test with continuity correction	two.sided	0.0018864	**
0.608971	0.943598	lymphovascular_invasion_present	absent	5780	0.000557617	Wilcoxon rank sum test with continuity correction	two.sided	0.0018864	**
0.853589	0.895992	lymphovascular_invasion_present	absent	5780	0.000557617	Wilcoxon rank sum test with continuity correction	two.sided	0.0018864	**
0.650977	0.891831	lymphovascular_invasion_present	absent	5780	0.000557617	Wilcoxon rank sum test with continuity correction	two.sided	0.0018864	**
0.431224	0.926103	lymphovascular_invasion_present	absent	5780	0.000557617	Wilcoxon rank sum test with continuity correction	two.sided	0.0018864	**
0.746743	0.920856	lymphovascular_invasion_present	absent	5780	0.000557617	Wilcoxon rank sum test with continuity correction	two.sided	0.0018864	**
0.799451	0.960628	lymphovascular_invasion_present	absent	5780	0.000557617	Wilcoxon rank sum test with continuity correction	two.sided	0.0018864	**
0.622221	0.929677	lymphovascular_invasion_present	present	5780	0.000557617	Wilcoxon rank sum test with continuity correction	two.sided	0.0018864	**
0.722103	0.903703	lymphovascular_invasion_present	absent	5780	0.000557617	Wilcoxon rank sum test with continuity correction	two.sided	0.0018864	**
0.564144	0.88864	lymphovascular_invasion_present	present	5780	0.000557617	Wilcoxon rank sum test with continuity correction	two.sided	0.0018864	**
0.7452	0.921867	lymphovascular_invasion_present	absent	5780	0.000557617	Wilcoxon rank sum test with continuity correction	two.sided	0.0018864	**
0.642779	0.927531	lymphovascular_invasion_present	absent	5780	0.000557617	Wilcoxon rank sum test with continuity correction	two.sided	0.0018864	**
0.533624	0.924987	lymphovascular_invasion_present	absent	5780	0.000557617	Wilcoxon rank sum test with continuity correction	two.sided	0.0018864	**
0.808264	0.921014	lymphovascular_invasion_present	absent	5780	0.000557617	Wilcoxon rank sum test with continuity correction	two.sided	0.0018864	**
0.519179	0.915569	lymphovascular_invasion_present	absent	5780	0.000557617	Wilcoxon rank sum test with continuity correction	two.sided	0.0018864	**
0.75119	0.917535	lymphovascular_invasion_present	absent	5780	0.000557617	Wilcoxon rank sum test with continuity correction	two.sided	0.0018864	**
0.596066	0.95995	lymphovascular_invasion_present	absent	5780	0.000557617	Wilcoxon rank sum test with continuity correction	two.sided	0.0018864	**
0.670358	0.925978	lymphovascular_invasion_present	present	5780	0.000557617	Wilcoxon rank sum test with continuity correction	two.sided	0.0018864	**
0.81959	0.906034	lymphovascular_invasion_present	present	5780	0.000557617	Wilcoxon rank sum test with continuity correction	two.sided	0.0018864	**
0.378662	0.954975	lymphovascular_invasion_present	present	5780	0.000557617	Wilcoxon rank sum test with continuity correction	two.sided	0.0018864	**
0.802711	0.926704	lymphovascular_invasion_present	present	5780	0.000557617	Wilcoxon rank sum test with continuity correction	two.sided	0.0018864	**
0.578522	0.93322	lymphovascular_invasion_present	absent	5780	0.000557617	Wilcoxon rank sum test with continuity correction	two.sided	0.0018864	**
0.852606	0.931928	lymphovascular_invasion_present	absent	5780	0.000557617	Wilcoxon rank sum test with continuity correction	two.sided	0.0018864	**
0.464134	0.958297	lymphovascular_invasion_present	present	5780	0.000557617	Wilcoxon rank sum test with continuity correction	two.sided	0.0018864	**
0.581976	0.925818	lymphovascular_invasion_present	absent	5780	0.000557617	Wilcoxon rank sum test with continuity correction	two.sided	0.0018864	**
0.724874	0.915893	lymphovascular_invasion_present	absent	5780	0.000557617	Wilcoxon rank sum test with continuity correction	two.sided	0.0018864	**
0.505362	0.939425	lymphovascular_invasion_present	absent	5780	0.000557617	Wilcoxon rank sum test with continuity correction	two.sided	0.0018864	**
0.828233	0.956658	lymphovascular_invasion_present	absent	5780	0.000557617	Wilcoxon rank sum test with continuity correction	two.sided	0.0018864	**
0.517575	0.912435	lymphovascular_invasion_present	present	5780	0.000557617	Wilcoxon rank sum test with continuity correction	two.sided	0.0018864	**
0.5596	0.904729	lymphovascular_invasion_present	absent	5780	0.000557617	Wilcoxon rank sum test with continuity correction	two.sided	0.0018864	**
0.618203	0.933007	lymphovascular_invasion_present	absent	5780	0.000557617	Wilcoxon rank sum test with continuity correction	two.sided	0.0018864	**
0.527337	0.925872	lymphovascular_invasion_present	absent	5780	0.000557617	Wilcoxon rank sum test with continuity correction	two.sided	0.0018864	**
0.672597	0.928044	lymphovascular_invasion_present	absent	5780	0.000557617	Wilcoxon rank sum test with continuity correction	two.sided	0.0018864	**
0.632063	0.926776	lymphovascular_invasion_present	absent	5780	0.000557617	Wilcoxon rank sum test with continuity correction	two.sided	0.0018864	**
0.838666	0.912569	lymphovascular_invasion_present	absent	5780	0.000557617	Wilcoxon rank sum test with continuity correction	two.sided	0.0018864	**
0.489599	0.932979	lymphovascular_invasion_present	present	5780	0.000557617	Wilcoxon rank sum test with continuity correction	two.sided	0.0018864	**
0.585452	0.935398	lymphovascular_invasion_present	absent	5780	0.000557617	Wilcoxon rank sum test with continuity correction	two.sided	0.0018864	**
0.512959	0.908456	lymphovascular_invasion_present	present	5780	0.000557617	Wilcoxon rank sum test with continuity correction	two.sided	0.0018864	**
0.633348	0.917408	lymphovascular_invasion_present	absent	5780	0.000557617	Wilcoxon rank sum test with continuity correction	two.sided	0.0018864	**
0.509224	0.927993	lymphovascular_invasion_present	absent	5780	0.000557617	Wilcoxon rank sum test with continuity correction	two.sided	0.0018864	**
0.381457	0.940701	lymphovascular_invasion_present	present	5780	0.000557617	Wilcoxon rank sum test with continuity correction	two.sided	0.0018864	**
0.733573	0.930244	lymphovascular_invasion_present	absent	5780	0.000557617	Wilcoxon rank sum test with continuity correction	two.sided	0.0018864	**
0.798107	0.934067	lymphovascular_invasion_present	absent	5780	0.000557617	Wilcoxon rank sum test with continuity correction	two.sided	0.0018864	**
0.608919	0.923892	lymphovascular_invasion_present	present	5780	0.000557617	Wilcoxon rank sum test with continuity correction	two.sided	0.0018864	**
0.677911	0.898104	lymphovascular_invasion_present	absent	5780	0.000557617	Wilcoxon rank sum test with continuity correction	two.sided	0.0018864	**
0.74233	0.933386	lymphovascular_invasion_present	absent	5780	0.000557617	Wilcoxon rank sum test with continuity correction	two.sided	0.0018864	**
0.664694	0.927349	lymphovascular_invasion_present	absent	5780	0.000557617	Wilcoxon rank sum test with continuity correction	two.sided	0.0018864	**
0.610293	0.921409	lymphovascular_invasion_present	absent	5780	0.000557617	Wilcoxon rank sum test with continuity correction	two.sided	0.0018864	**
0.522325	0.903638	lymphovascular_invasion_present	present	5780	0.000557617	Wilcoxon rank sum test with continuity correction	two.sided	0.0018864	**
0.694144	0.908639	lymphovascular_invasion_present	present	5780	0.000557617	Wilcoxon rank sum test with continuity correction	two.sided	0.0018864	**
0.472937	0.919016	lymphovascular_invasion_present	present	5780	0.000557617	Wilcoxon rank sum test with continuity correction	two.sided	0.0018864	**
0.436981	0.949759	lymphovascular_invasion_present	absent	5780	0.000557617	Wilcoxon rank sum test with continuity correction	two.sided	0.0018864	**
0.775222	0.87801	lymphovascular_invasion_present	absent	5780	0.000557617	Wilcoxon rank sum test with continuity correction	two.sided	0.0018864	**
0.496249	0.919495	lymphovascular_invasion_present	absent	5780	0.000557617	Wilcoxon rank sum test with continuity correction	two.sided	0.0018864	**
0.668441	0.919372	lymphovascular_invasion_present	present	5780	0.000557617	Wilcoxon rank sum test with continuity correction	two.sided	0.0018864	**
0.477406	0.950094	lymphovascular_invasion_present	present	5780	0.000557617	Wilcoxon rank sum test with continuity correction	two.sided	0.0018864	**
0.647901	0.912182	lymphovascular_invasion_present	absent	5780	0.000557617	Wilcoxon rank sum test with continuity correction	two.sided	0.0018864	**
0.683217	0.914691	lymphovascular_invasion_present	absent	5780	0.000557617	Wilcoxon rank sum test with continuity correction	two.sided	0.0018864	**
0.736664	0.925681	lymphovascular_invasion_present	present	5780	0.000557617	Wilcoxon rank sum test with continuity correction	two.sided	0.0018864	**
0.492978	0.935897	lymphovascular_invasion_present	present	5780	0.000557617	Wilcoxon rank sum test with continuity correction	two.sided	0.0018864	**
0.845253	0.9502	lymphovascular_invasion_present	absent	5780	0.000557617	Wilcoxon rank sum test with continuity correction	two.sided	0.0018864	**
0.464503	0.934974	lymphovascular_invasion_present	absent	5780	0.000557617	Wilcoxon rank sum test with continuity correction	two.sided	0.0018864	**
0.841554	0.924599	lymphovascular_invasion_present	absent	5780	0.000557617	Wilcoxon rank sum test with continuity correction	two.sided	0.0018864	**
0.819239	0.912643	lymphovascular_invasion_present	present	5780	0.000557617	Wilcoxon rank sum test with continuity correction	two.sided	0.0018864	**
0.533008	0.938389	lymphovascular_invasion_present	present	5780	0.000557617	Wilcoxon rank sum test with continuity correction	two.sided	0.0018864	**
0.796249	0.948738	lymphovascular_invasion_present	absent	5780	0.000557617	Wilcoxon rank sum test with continuity correction	two.sided	0.0018864	**
0.553669	0.944542	lymphovascular_invasion_present	absent	5780	0.000557617	Wilcoxon rank sum test with continuity correction	two.sided	0.0018864	**
0.603561	0.930955	lymphovascular_invasion_present	present	5780	0.000557617	Wilcoxon rank sum test with continuity correction	two.sided	0.0018864	**
0.630641	0.90669	lymphovascular_invasion_present	absent	5780	0.000557617	Wilcoxon rank sum test with continuity correction	two.sided	0.0018864	**
0.509804	0.937166	lymphovascular_invasion_present	absent	5780	0.000557617	Wilcoxon rank sum test with continuity correction	two.sided	0.0018864	**
0.591913	0.946287	lymphovascular_invasion_present	present	5780	0.000557617	Wilcoxon rank sum test with continuity correction	two.sided	0.0018864	**
0.627022	0.951863	lymphovascular_invasion_present	absent	5780	0.000557617	Wilcoxon rank sum test with continuity correction	two.sided	0.0018864	**
0.555567	0.948754	neoplasm_histologic_grade	absent	8627	2.6221e-07	Wilcoxon rank sum test with continuity correction	two.sided	1.83547e-06	****
0.459243	0.962248	neoplasm_histologic_grade	present	8627	2.6221e-07	Wilcoxon rank sum test with continuity correction	two.sided	1.83547e-06	****
0.449672	0.959746	neoplasm_histologic_grade	absent	8627	2.6221e-07	Wilcoxon rank sum test with continuity correction	two.sided	1.83547e-06	****
0.509695	0.925123	neoplasm_histologic_grade	absent	8627	2.6221e-07	Wilcoxon rank sum test with continuity correction	two.sided	1.83547e-06	****
0.771765	0.919464	neoplasm_histologic_grade	absent	8627	2.6221e-07	Wilcoxon rank sum test with continuity correction	two.sided	1.83547e-06	****
0.466722	0.925217	neoplasm_histologic_grade	absent	8627	2.6221e-07	Wilcoxon rank sum test with continuity correction	two.sided	1.83547e-06	****
0.702083	0.920154	neoplasm_histologic_grade	present	8627	2.6221e-07	Wilcoxon rank sum test with continuity correction	two.sided	1.83547e-06	****
0.847482	0.912669	neoplasm_histologic_grade	absent	8627	2.6221e-07	Wilcoxon rank sum test with continuity correction	two.sided	1.83547e-06	****
0.639401	0.92403	neoplasm_histologic_grade	absent	8627	2.6221e-07	Wilcoxon rank sum test with continuity correction	two.sided	1.83547e-06	****
0.795426	0.923758	neoplasm_histologic_grade	absent	8627	2.6221e-07	Wilcoxon rank sum test with continuity correction	two.sided	1.83547e-06	****
0.60796	0.936819	neoplasm_histologic_grade	absent	8627	2.6221e-07	Wilcoxon rank sum test with continuity correction	two.sided	1.83547e-06	****
0.680221	0.926973	neoplasm_histologic_grade	absent	8627	2.6221e-07	Wilcoxon rank sum test with continuity correction	two.sided	1.83547e-06	****
0.453662	0.922783	neoplasm_histologic_grade	absent	8627	2.6221e-07	Wilcoxon rank sum test with continuity correction	two.sided	1.83547e-06	****
0.564169	0.955306	neoplasm_histologic_grade	absent	8627	2.6221e-07	Wilcoxon rank sum test with continuity correction	two.sided	1.83547e-06	****
0.734981	0.939924	neoplasm_histologic_grade	absent	8627	2.6221e-07	Wilcoxon rank sum test with continuity correction	two.sided	1.83547e-06	****
0.429641	0.960998	neoplasm_histologic_grade	absent	8627	2.6221e-07	Wilcoxon rank sum test with continuity correction	two.sided	1.83547e-06	****
0.766587	0.950402	neoplasm_histologic_grade	absent	8627	2.6221e-07	Wilcoxon rank sum test with continuity correction	two.sided	1.83547e-06	****
0.830302	0.909571	neoplasm_histologic_grade	absent	8627	2.6221e-07	Wilcoxon rank sum test with continuity correction	two.sided	1.83547e-06	****
0.738062	0.951653	neoplasm_histologic_grade	absent	8627	2.6221e-07	Wilcoxon rank sum test with continuity correction	two.sided	1.83547e-06	****
0.695071	0.918449	neoplasm_histologic_grade	absent	8627	2.6221e-07	Wilcoxon rank sum test with continuity correction	two.sided	1.83547e-06	****
0.669596	0.931166	neoplasm_histologic_grade	absent	8627	2.6221e-07	Wilcoxon rank sum test with continuity correction	two.sided	1.83547e-06	****
0.74151	0.944119	neoplasm_histologic_grade	absent	8627	2.6221e-07	Wilcoxon rank sum test with continuity correction	two.sided	1.83547e-06	****
0.754227	0.932689	neoplasm_histologic_grade	absent	8627	2.6221e-07	Wilcoxon rank sum test with continuity correction	two.sided	1.83547e-06	****
0.483367	0.891485	neoplasm_histologic_grade	present	8627	2.6221e-07	Wilcoxon rank sum test with continuity correction	two.sided	1.83547e-06	****
0.568058	0.930492	neoplasm_histologic_grade	absent	8627	2.6221e-07	Wilcoxon rank sum test with continuity correction	two.sided	1.83547e-06	****
0.502552	0.917854	neoplasm_histologic_grade	absent	8627	2.6221e-07	Wilcoxon rank sum test with continuity correction	two.sided	1.83547e-06	****
0.609623	0.87023	neoplasm_histologic_grade	absent	8627	2.6221e-07	Wilcoxon rank sum test with continuity correction	two.sided	1.83547e-06	****
0.753792	0.942082	neoplasm_histologic_grade	absent	8627	2.6221e-07	Wilcoxon rank sum test with continuity correction	two.sided	1.83547e-06	****
0.799782	0.920143	neoplasm_histologic_grade	absent	8627	2.6221e-07	Wilcoxon rank sum test with continuity correction	two.sided	1.83547e-06	****
0.80602	0.901529	neoplasm_histologic_grade	absent	8627	2.6221e-07	Wilcoxon rank sum test with continuity correction	two.sided	1.83547e-06	****
0.702465	0.925162	neoplasm_histologic_grade	absent	8627	2.6221e-07	Wilcoxon rank sum test with continuity correction	two.sided	1.83547e-06	****
0.65474	0.913165	neoplasm_histologic_grade	absent	8627	2.6221e-07	Wilcoxon rank sum test with continuity correction	two.sided	1.83547e-06	****
0.773493	0.93218	neoplasm_histologic_grade	absent	8627	2.6221e-07	Wilcoxon rank sum test with continuity correction	two.sided	1.83547e-06	****
0.550434	0.906705	neoplasm_histologic_grade	absent	8627	2.6221e-07	Wilcoxon rank sum test with continuity correction	two.sided	1.83547e-06	****
0.794153	0.921946	neoplasm_histologic_grade	absent	8627	2.6221e-07	Wilcoxon rank sum test with continuity correction	two.sided	1.83547e-06	****
0.60429	0.94544	neoplasm_histologic_grade	absent	8627	2.6221e-07	Wilcoxon rank sum test with continuity correction	two.sided	1.83547e-06	****
0.653262	0.93196	neoplasm_histologic_grade	present	8627	2.6221e-07	Wilcoxon rank sum test with continuity correction	two.sided	1.83547e-06	****
0.475691	0.917987	neoplasm_histologic_grade	present	8627	2.6221e-07	Wilcoxon rank sum test with continuity correction	two.sided	1.83547e-06	****
0.650033	0.92552	neoplasm_histologic_grade	absent	8627	2.6221e-07	Wilcoxon rank sum test with continuity correction	two.sided	1.83547e-06	****
0.556378	0.910687	neoplasm_histologic_grade	absent	8627	2.6221e-07	Wilcoxon rank sum test with continuity correction	two.sided	1.83547e-06	****
0.617132	0.90363	neoplasm_histologic_grade	absent	8627	2.6221e-07	Wilcoxon rank sum test with continuity correction	two.sided	1.83547e-06	****
0.701154	0.895497	neoplasm_histologic_grade	absent	8627	2.6221e-07	Wilcoxon rank sum test with continuity correction	two.sided	1.83547e-06	****
0.674803	0.925541	neoplasm_histologic_grade	absent	8627	2.6221e-07	Wilcoxon rank sum test with continuity correction	two.sided	1.83547e-06	****
0.822424	0.937064	neoplasm_histologic_grade	absent	8627	2.6221e-07	Wilcoxon rank sum test with continuity correction	two.sided	1.83547e-06	****
0.776665	0.904798	neoplasm_histologic_grade	present	8627	2.6221e-07	Wilcoxon rank sum test with continuity correction	two.sided	1.83547e-06	****
0.755517	0.906147	neoplasm_histologic_grade	absent	8627	2.6221e-07	Wilcoxon rank sum test with continuity correction	two.sided	1.83547e-06	****
0.560758	0.936948	neoplasm_histologic_grade	absent	8627	2.6221e-07	Wilcoxon rank sum test with continuity correction	two.sided	1.83547e-06	****
0.660061	0.900048	neoplasm_histologic_grade	absent	8627	2.6221e-07	Wilcoxon rank sum test with continuity correction	two.sided	1.83547e-06	****
0.47957	0.923509	neoplasm_histologic_grade	absent	8627	2.6221e-07	Wilcoxon rank sum test with continuity correction	two.sided	1.83547e-06	****
0.828113	0.913245	neoplasm_histologic_grade	absent	8627	2.6221e-07	Wilcoxon rank sum test with continuity correction	two.sided	1.83547e-06	****
0.725725	0.928835	neoplasm_histologic_grade	present	8627	2.6221e-07	Wilcoxon rank sum test with continuity correction	two.sided	1.83547e-06	****
0.59648	0.917907	neoplasm_histologic_grade	present	8627	2.6221e-07	Wilcoxon rank sum test with continuity correction	two.sided	1.83547e-06	****
0.600318	0.918332	neoplasm_histologic_grade	present	8627	2.6221e-07	Wilcoxon rank sum test with continuity correction	two.sided	1.83547e-06	****
0.79711	0.868206	neoplasm_histologic_grade	absent	8627	2.6221e-07	Wilcoxon rank sum test with continuity correction	two.sided	1.83547e-06	****
0.442243	0.945725	neoplasm_histologic_grade	present	8627	2.6221e-07	Wilcoxon rank sum test with continuity correction	two.sided	1.83547e-06	****
0.592798	0.897574	neoplasm_histologic_grade	present	8627	2.6221e-07	Wilcoxon rank sum test with continuity correction	two.sided	1.83547e-06	****
0.507692	0.904102	neoplasm_histologic_grade	absent	8627	2.6221e-07	Wilcoxon rank sum test with continuity correction	two.sided	1.83547e-06	****
0.633046	0.910684	neoplasm_histologic_grade	absent	8627	2.6221e-07	Wilcoxon rank sum test with continuity correction	two.sided	1.83547e-06	****
0.450558	0.90559	neoplasm_histologic_grade	absent	8627	2.6221e-07	Wilcoxon rank sum test with continuity correction	two.sided	1.83547e-06	****
0.42577	0.922541	neoplasm_histologic_grade	absent	8627	2.6221e-07	Wilcoxon rank sum test with continuity correction	two.sided	1.83547e-06	****
0.561277	0.919697	neoplasm_histologic_grade	absent	8627	2.6221e-07	Wilcoxon rank sum test with continuity correction	two.sided	1.83547e-06	****
0.595777	0.911491	neoplasm_histologic_grade	absent	8627	2.6221e-07	Wilcoxon rank sum test with continuity correction	two.sided	1.83547e-06	****
0.721803	0.920798	neoplasm_histologic_grade	absent	8627	2.6221e-07	Wilcoxon rank sum test with continuity correction	two.sided	1.83547e-06	****
0.611431	0.923411	neoplasm_histologic_grade	absent	8627	2.6221e-07	Wilcoxon rank sum test with continuity correction	two.sided	1.83547e-06	****
0.592167	0.92361	neoplasm_histologic_grade	absent	8627	2.6221e-07	Wilcoxon rank sum test with continuity correction	two.sided	1.83547e-06	****
0.66839	0.912173	neoplasm_histologic_grade	absent	8627	2.6221e-07	Wilcoxon rank sum test with continuity correction	two.sided	1.83547e-06	****
0.570373	0.918708	neoplasm_histologic_grade	absent	8627	2.6221e-07	Wilcoxon rank sum test with continuity correction	two.sided	1.83547e-06	****
0.6248	0.924665	neoplasm_histologic_grade	absent	8627	2.6221e-07	Wilcoxon rank sum test with continuity correction	two.sided	1.83547e-06	****
0.617044	0.891141	neoplasm_histologic_grade	absent	8627	2.6221e-07	Wilcoxon rank sum test with continuity correction	two.sided	1.83547e-06	****
0.823867	0.899545	neoplasm_histologic_grade	absent	8627	2.6221e-07	Wilcoxon rank sum test with continuity correction	two.sided	1.83547e-06	****
0.737727	0.915147	neoplasm_histologic_grade	absent	8627	2.6221e-07	Wilcoxon rank sum test with continuity correction	two.sided	1.83547e-06	****
0.528916	0.923751	neoplasm_histologic_grade	absent	8627	2.6221e-07	Wilcoxon rank sum test with continuity correction	two.sided	1.83547e-06	****
0.506871	0.946366	neoplasm_histologic_grade	absent	8627	2.6221e-07	Wilcoxon rank sum test with continuity correction	two.sided	1.83547e-06	****
0.631523	0.931337	neoplasm_histologic_grade	absent	8627	2.6221e-07	Wilcoxon rank sum test with continuity correction	two.sided	1.83547e-06	****
0.426509	0.954592	neoplasm_histologic_grade	present	8627	2.6221e-07	Wilcoxon rank sum test with continuity correction	two.sided	1.83547e-06	****
0.67575	0.923658	neoplasm_histologic_grade	absent	8627	2.6221e-07	Wilcoxon rank sum test with continuity correction	two.sided	1.83547e-06	****
0.667943	0.909411	neoplasm_histologic_grade	present	8627	2.6221e-07	Wilcoxon rank sum test with continuity correction	two.sided	1.83547e-06	****
0.778862	0.942447	neoplasm_histologic_grade	absent	8627	2.6221e-07	Wilcoxon rank sum test with continuity correction	two.sided	1.83547e-06	****
0.461539	0.936747	neoplasm_histologic_grade	absent	8627	2.6221e-07	Wilcoxon rank sum test with continuity correction	two.sided	1.83547e-06	****
0.467876	0.93	neoplasm_histologic_grade	present	8627	2.6221e-07	Wilcoxon rank sum test with continuity correction	two.sided	1.83547e-06	****
0.452067	0.925426	neoplasm_histologic_grade	present	8627	2.6221e-07	Wilcoxon rank sum test with continuity correction	two.sided	1.83547e-06	****
0.763313	0.925326	neoplasm_histologic_grade	absent	8627	2.6221e-07	Wilcoxon rank sum test with continuity correction	two.sided	1.83547e-06	****
0.594055	0.931516	neoplasm_histologic_grade	absent	8627	2.6221e-07	Wilcoxon rank sum test with continuity correction	two.sided	1.83547e-06	****
0.413515	0.940544	neoplasm_histologic_grade	present	8627	2.6221e-07	Wilcoxon rank sum test with continuity correction	two.sided	1.83547e-06	****
0.655445	0.928032	neoplasm_histologic_grade	absent	8627	2.6221e-07	Wilcoxon rank sum test with continuity correction	two.sided	1.83547e-06	****
0.794003	0.934888	neoplasm_histologic_grade	absent	8627	2.6221e-07	Wilcoxon rank sum test with continuity correction	two.sided	1.83547e-06	****
0.560681	0.937789	neoplasm_histologic_grade	absent	8627	2.6221e-07	Wilcoxon rank sum test with continuity correction	two.sided	1.83547e-06	****
0.811674	0.913068	neoplasm_histologic_grade	absent	8627	2.6221e-07	Wilcoxon rank sum test with continuity correction	two.sided	1.83547e-06	****
0.657124	0.93949	neoplasm_histologic_grade	absent	8627	2.6221e-07	Wilcoxon rank sum test with continuity correction	two.sided	1.83547e-06	****
0.579846	0.879684	neoplasm_histologic_grade	present	8627	2.6221e-07	Wilcoxon rank sum test with continuity correction	two.sided	1.83547e-06	****
0.779611	0.921192	neoplasm_histologic_grade	absent	8627	2.6221e-07	Wilcoxon rank sum test with continuity correction	two.sided	1.83547e-06	****
0.812906	0.89957	neoplasm_histologic_grade	absent	8627	2.6221e-07	Wilcoxon rank sum test with continuity correction	two.sided	1.83547e-06	****
0.417841	0.928294	neoplasm_histologic_grade	present	8627	2.6221e-07	Wilcoxon rank sum test with continuity correction	two.sided	1.83547e-06	****
0.673657	0.927731	neoplasm_histologic_grade	absent	8627	2.6221e-07	Wilcoxon rank sum test with continuity correction	two.sided	1.83547e-06	****
0.678662	0.928819	neoplasm_histologic_grade	absent	8627	2.6221e-07	Wilcoxon rank sum test with continuity correction	two.sided	1.83547e-06	****
0.520455	0.922474	neoplasm_histologic_grade	absent	8627	2.6221e-07	Wilcoxon rank sum test with continuity correction	two.sided	1.83547e-06	****
0.788048	0.922439	neoplasm_histologic_grade	absent	8627	2.6221e-07	Wilcoxon rank sum test with continuity correction	two.sided	1.83547e-06	****
0.690561	0.925218	neoplasm_histologic_grade	absent	8627	2.6221e-07	Wilcoxon rank sum test with continuity correction	two.sided	1.83547e-06	****
0.489533	0.921538	neoplasm_histologic_grade	absent	8627	2.6221e-07	Wilcoxon rank sum test with continuity correction	two.sided	1.83547e-06	****
0.648348	0.922105	neoplasm_histologic_grade	absent	8627	2.6221e-07	Wilcoxon rank sum test with continuity correction	two.sided	1.83547e-06	****
0.547054	0.922261	neoplasm_histologic_grade	present	8627	2.6221e-07	Wilcoxon rank sum test with continuity correction	two.sided	1.83547e-06	****
0.553106	0.930702	neoplasm_histologic_grade	absent	8627	2.6221e-07	Wilcoxon rank sum test with continuity correction	two.sided	1.83547e-06	****
0.822029	0.938838	neoplasm_histologic_grade	absent	8627	2.6221e-07	Wilcoxon rank sum test with continuity correction	two.sided	1.83547e-06	****
0.4279	0.922762	neoplasm_histologic_grade	present	8627	2.6221e-07	Wilcoxon rank sum test with continuity correction	two.sided	1.83547e-06	****
0.655772	0.891222	neoplasm_histologic_grade	absent	8627	2.6221e-07	Wilcoxon rank sum test with continuity correction	two.sided	1.83547e-06	****
0.578528	0.920591	neoplasm_histologic_grade	absent	8627	2.6221e-07	Wilcoxon rank sum test with continuity correction	two.sided	1.83547e-06	****
0.503841	0.935905	neoplasm_histologic_grade	present	8627	2.6221e-07	Wilcoxon rank sum test with continuity correction	two.sided	1.83547e-06	****
0.467492	0.945121	neoplasm_histologic_grade	absent	8627	2.6221e-07	Wilcoxon rank sum test with continuity correction	two.sided	1.83547e-06	****
0.68396	0.927818	neoplasm_histologic_grade	absent	8627	2.6221e-07	Wilcoxon rank sum test with continuity correction	two.sided	1.83547e-06	****
0.662801	0.935401	neoplasm_histologic_grade	absent	8627	2.6221e-07	Wilcoxon rank sum test with continuity correction	two.sided	1.83547e-06	****
0.726917	0.910522	neoplasm_histologic_grade	absent	8627	2.6221e-07	Wilcoxon rank sum test with continuity correction	two.sided	1.83547e-06	****
0.478058	0.905061	neoplasm_histologic_grade	absent	8627	2.6221e-07	Wilcoxon rank sum test with continuity correction	two.sided	1.83547e-06	****
0.757839	0.933322	neoplasm_histologic_grade	absent	8627	2.6221e-07	Wilcoxon rank sum test with continuity correction	two.sided	1.83547e-06	****
0.463937	0.9279	neoplasm_histologic_grade	absent	8627	2.6221e-07	Wilcoxon rank sum test with continuity correction	two.sided	1.83547e-06	****
0.633338	0.919125	neoplasm_histologic_grade	present	8627	2.6221e-07	Wilcoxon rank sum test with continuity correction	two.sided	1.83547e-06	****
0.587077	0.916103	neoplasm_histologic_grade	absent	8627	2.6221e-07	Wilcoxon rank sum test with continuity correction	two.sided	1.83547e-06	****
0.670131	0.900643	neoplasm_histologic_grade	absent	8627	2.6221e-07	Wilcoxon rank sum test with continuity correction	two.sided	1.83547e-06	****
0.592133	0.937644	neoplasm_histologic_grade	absent	8627	2.6221e-07	Wilcoxon rank sum test with continuity correction	two.sided	1.83547e-06	****
0.453634	0.929644	neoplasm_histologic_grade	absent	8627	2.6221e-07	Wilcoxon rank sum test with continuity correction	two.sided	1.83547e-06	****
0.392888	0.938803	neoplasm_histologic_grade	present	8627	2.6221e-07	Wilcoxon rank sum test with continuity correction	two.sided	1.83547e-06	****
0.757577	0.943102	neoplasm_histologic_grade	absent	8627	2.6221e-07	Wilcoxon rank sum test with continuity correction	two.sided	1.83547e-06	****
0.52085	0.94015	neoplasm_histologic_grade	absent	8627	2.6221e-07	Wilcoxon rank sum test with continuity correction	two.sided	1.83547e-06	****
0.785928	0.938242	neoplasm_histologic_grade	absent	8627	2.6221e-07	Wilcoxon rank sum test with continuity correction	two.sided	1.83547e-06	****
0.499894	0.922442	neoplasm_histologic_grade	absent	8627	2.6221e-07	Wilcoxon rank sum test with continuity correction	two.sided	1.83547e-06	****
0.532675	0.925835	neoplasm_histologic_grade	absent	8627	2.6221e-07	Wilcoxon rank sum test with continuity correction	two.sided	1.83547e-06	****
0.686559	0.957817	neoplasm_histologic_grade	absent	8627	2.6221e-07	Wilcoxon rank sum test with continuity correction	two.sided	1.83547e-06	****
0.715969	0.926636	neoplasm_histologic_grade	absent	8627	2.6221e-07	Wilcoxon rank sum test with continuity correction	two.sided	1.83547e-06	****
0.786502	0.914417	neoplasm_histologic_grade	absent	8627	2.6221e-07	Wilcoxon rank sum test with continuity correction	two.sided	1.83547e-06	****
0.449219	0.9266	neoplasm_histologic_grade	absent	8627	2.6221e-07	Wilcoxon rank sum test with continuity correction	two.sided	1.83547e-06	****
0.462496	0.924825	neoplasm_histologic_grade	present	8627	2.6221e-07	Wilcoxon rank sum test with continuity correction	two.sided	1.83547e-06	****
0.57926	0.92289	neoplasm_histologic_grade	absent	8627	2.6221e-07	Wilcoxon rank sum test with continuity correction	two.sided	1.83547e-06	****
0.562035	0.924483	neoplasm_histologic_grade	absent	8627	2.6221e-07	Wilcoxon rank sum test with continuity correction	two.sided	1.83547e-06	****
0.621464	0.935082	neoplasm_histologic_grade	absent	8627	2.6221e-07	Wilcoxon rank sum test with continuity correction	two.sided	1.83547e-06	****
0.693991	0.931814	neoplasm_histologic_grade	absent	8627	2.6221e-07	Wilcoxon rank sum test with continuity correction	two.sided	1.83547e-06	****
0.778251	0.91238	neoplasm_histologic_grade	absent	8627	2.6221e-07	Wilcoxon rank sum test with continuity correction	two.sided	1.83547e-06	****
0.433432	0.936388	neoplasm_histologic_grade	present	8627	2.6221e-07	Wilcoxon rank sum test with continuity correction	two.sided	1.83547e-06	****
0.494559	0.952761	neoplasm_histologic_grade	present	8627	2.6221e-07	Wilcoxon rank sum test with continuity correction	two.sided	1.83547e-06	****
0.433283	0.900703	neoplasm_histologic_grade	absent	8627	2.6221e-07	Wilcoxon rank sum test with continuity correction	two.sided	1.83547e-06	****
0.705685	0.899099	neoplasm_histologic_grade	absent	8627	2.6221e-07	Wilcoxon rank sum test with continuity correction	two.sided	1.83547e-06	****
0.564341	0.933922	neoplasm_histologic_grade	absent	8627	2.6221e-07	Wilcoxon rank sum test with continuity correction	two.sided	1.83547e-06	****
0.540873	0.903322	neoplasm_histologic_grade	absent	8627	2.6221e-07	Wilcoxon rank sum test with continuity correction	two.sided	1.83547e-06	****
0.599933	0.90437	neoplasm_histologic_grade	absent	8627	2.6221e-07	Wilcoxon rank sum test with continuity correction	two.sided	1.83547e-06	****
0.582617	0.926922	neoplasm_histologic_grade	absent	8627	2.6221e-07	Wilcoxon rank sum test with continuity correction	two.sided	1.83547e-06	****
0.950169	0.891201	neoplasm_histologic_grade	absent	8627	2.6221e-07	Wilcoxon rank sum test with continuity correction	two.sided	1.83547e-06	****
0.712569	0.894026	neoplasm_histologic_grade	absent	8627	2.6221e-07	Wilcoxon rank sum test with continuity correction	two.sided	1.83547e-06	****
0.545211	0.915353	neoplasm_histologic_grade	present	8627	2.6221e-07	Wilcoxon rank sum test with continuity correction	two.sided	1.83547e-06	****
0.561971	0.92902	neoplasm_histologic_grade	absent	8627	2.6221e-07	Wilcoxon rank sum test with continuity correction	two.sided	1.83547e-06	****
0.67253	0.921772	neoplasm_histologic_grade	absent	8627	2.6221e-07	Wilcoxon rank sum test with continuity correction	two.sided	1.83547e-06	****
0.504718	0.922854	neoplasm_histologic_grade	absent	8627	2.6221e-07	Wilcoxon rank sum test with continuity correction	two.sided	1.83547e-06	****
0.463465	0.93521	neoplasm_histologic_grade	present	8627	2.6221e-07	Wilcoxon rank sum test with continuity correction	two.sided	1.83547e-06	****
0.829404	0.92691	neoplasm_histologic_grade	absent	8627	2.6221e-07	Wilcoxon rank sum test with continuity correction	two.sided	1.83547e-06	****
0.69007	0.940594	neoplasm_histologic_grade	absent	8627	2.6221e-07	Wilcoxon rank sum test with continuity correction	two.sided	1.83547e-06	****
0.409467	0.919351	neoplasm_histologic_grade	present	8627	2.6221e-07	Wilcoxon rank sum test with continuity correction	two.sided	1.83547e-06	****
0.824588	0.933162	neoplasm_histologic_grade	absent	8627	2.6221e-07	Wilcoxon rank sum test with continuity correction	two.sided	1.83547e-06	****
0.53573	0.940463	neoplasm_histologic_grade	absent	8627	2.6221e-07	Wilcoxon rank sum test with continuity correction	two.sided	1.83547e-06	****
0.683232	0.94078	neoplasm_histologic_grade	absent	8627	2.6221e-07	Wilcoxon rank sum test with continuity correction	two.sided	1.83547e-06	****
0.514423	0.94262	neoplasm_histologic_grade	present	8627	2.6221e-07	Wilcoxon rank sum test with continuity correction	two.sided	1.83547e-06	****
0.70044	0.916624	neoplasm_histologic_grade	absent	8627	2.6221e-07	Wilcoxon rank sum test with continuity correction	two.sided	1.83547e-06	****
0.460284	0.925705	neoplasm_histologic_grade	absent	8627	2.6221e-07	Wilcoxon rank sum test with continuity correction	two.sided	1.83547e-06	****
0.62837	0.954398	neoplasm_histologic_grade	absent	8627	2.6221e-07	Wilcoxon rank sum test with continuity correction	two.sided	1.83547e-06	****
0.541139	0.931994	neoplasm_histologic_grade	present	8627	2.6221e-07	Wilcoxon rank sum test with continuity correction	two.sided	1.83547e-06	****
0.895091	0.925804	neoplasm_histologic_grade	absent	8627	2.6221e-07	Wilcoxon rank sum test with continuity correction	two.sided	1.83547e-06	****
0.601408	0.925134	neoplasm_histologic_grade	absent	8627	2.6221e-07	Wilcoxon rank sum test with continuity correction	two.sided	1.83547e-06	****
0.409512	0.921584	neoplasm_histologic_grade	absent	8627	2.6221e-07	Wilcoxon rank sum test with continuity correction	two.sided	1.83547e-06	****
0.867539	0.910548	neoplasm_histologic_grade	present	8627	2.6221e-07	Wilcoxon rank sum test with continuity correction	two.sided	1.83547e-06	****
0.603391	0.917056	neoplasm_histologic_grade	absent	8627	2.6221e-07	Wilcoxon rank sum test with continuity correction	two.sided	1.83547e-06	****
0.405983	0.931099	neoplasm_histologic_grade	present	8627	2.6221e-07	Wilcoxon rank sum test with continuity correction	two.sided	1.83547e-06	****
0.608971	0.943598	neoplasm_histologic_grade	absent	8627	2.6221e-07	Wilcoxon rank sum test with continuity correction	two.sided	1.83547e-06	****
0.778009	0.95443	neoplasm_histologic_grade	absent	8627	2.6221e-07	Wilcoxon rank sum test with continuity correction	two.sided	1.83547e-06	****
0.698365	0.919673	neoplasm_histologic_grade	absent	8627	2.6221e-07	Wilcoxon rank sum test with continuity correction	two.sided	1.83547e-06	****
0.85478	0.927354	neoplasm_histologic_grade	absent	8627	2.6221e-07	Wilcoxon rank sum test with continuity correction	two.sided	1.83547e-06	****
0.853589	0.895992	neoplasm_histologic_grade	absent	8627	2.6221e-07	Wilcoxon rank sum test with continuity correction	two.sided	1.83547e-06	****
0.650977	0.891831	neoplasm_histologic_grade	absent	8627	2.6221e-07	Wilcoxon rank sum test with continuity correction	two.sided	1.83547e-06	****
0.774911	0.926827	neoplasm_histologic_grade	present	8627	2.6221e-07	Wilcoxon rank sum test with continuity correction	two.sided	1.83547e-06	****
0.431224	0.926103	neoplasm_histologic_grade	present	8627	2.6221e-07	Wilcoxon rank sum test with continuity correction	two.sided	1.83547e-06	****
0.746743	0.920856	neoplasm_histologic_grade	absent	8627	2.6221e-07	Wilcoxon rank sum test with continuity correction	two.sided	1.83547e-06	****
0.799451	0.960628	neoplasm_histologic_grade	absent	8627	2.6221e-07	Wilcoxon rank sum test with continuity correction	two.sided	1.83547e-06	****
0.622221	0.929677	neoplasm_histologic_grade	present	8627	2.6221e-07	Wilcoxon rank sum test with continuity correction	two.sided	1.83547e-06	****
0.888133	0.932826	neoplasm_histologic_grade	absent	8627	2.6221e-07	Wilcoxon rank sum test with continuity correction	two.sided	1.83547e-06	****
0.722103	0.903703	neoplasm_histologic_grade	absent	8627	2.6221e-07	Wilcoxon rank sum test with continuity correction	two.sided	1.83547e-06	****
0.573989	0.94063	neoplasm_histologic_grade	present	8627	2.6221e-07	Wilcoxon rank sum test with continuity correction	two.sided	1.83547e-06	****
0.564144	0.88864	neoplasm_histologic_grade	absent	8627	2.6221e-07	Wilcoxon rank sum test with continuity correction	two.sided	1.83547e-06	****
0.430048	0.886621	neoplasm_histologic_grade	absent	8627	2.6221e-07	Wilcoxon rank sum test with continuity correction	two.sided	1.83547e-06	****
0.7452	0.921867	neoplasm_histologic_grade	absent	8627	2.6221e-07	Wilcoxon rank sum test with continuity correction	two.sided	1.83547e-06	****
0.642779	0.927531	neoplasm_histologic_grade	absent	8627	2.6221e-07	Wilcoxon rank sum test with continuity correction	two.sided	1.83547e-06	****
0.533624	0.924987	neoplasm_histologic_grade	present	8627	2.6221e-07	Wilcoxon rank sum test with continuity correction	two.sided	1.83547e-06	****
0.808264	0.921014	neoplasm_histologic_grade	absent	8627	2.6221e-07	Wilcoxon rank sum test with continuity correction	two.sided	1.83547e-06	****
0.519179	0.915569	neoplasm_histologic_grade	absent	8627	2.6221e-07	Wilcoxon rank sum test with continuity correction	two.sided	1.83547e-06	****
0.75119	0.917535	neoplasm_histologic_grade	absent	8627	2.6221e-07	Wilcoxon rank sum test with continuity correction	two.sided	1.83547e-06	****
0.596066	0.95995	neoplasm_histologic_grade	absent	8627	2.6221e-07	Wilcoxon rank sum test with continuity correction	two.sided	1.83547e-06	****
0.670358	0.925978	neoplasm_histologic_grade	absent	8627	2.6221e-07	Wilcoxon rank sum test with continuity correction	two.sided	1.83547e-06	****
0.81959	0.906034	neoplasm_histologic_grade	absent	8627	2.6221e-07	Wilcoxon rank sum test with continuity correction	two.sided	1.83547e-06	****
0.378662	0.954975	neoplasm_histologic_grade	absent	8627	2.6221e-07	Wilcoxon rank sum test with continuity correction	two.sided	1.83547e-06	****
0.802711	0.926704	neoplasm_histologic_grade	absent	8627	2.6221e-07	Wilcoxon rank sum test with continuity correction	two.sided	1.83547e-06	****
0.578522	0.93322	neoplasm_histologic_grade	absent	8627	2.6221e-07	Wilcoxon rank sum test with continuity correction	two.sided	1.83547e-06	****
0.852606	0.931928	neoplasm_histologic_grade	present	8627	2.6221e-07	Wilcoxon rank sum test with continuity correction	two.sided	1.83547e-06	****
0.464134	0.958297	neoplasm_histologic_grade	present	8627	2.6221e-07	Wilcoxon rank sum test with continuity correction	two.sided	1.83547e-06	****
0.581976	0.925818	neoplasm_histologic_grade	absent	8627	2.6221e-07	Wilcoxon rank sum test with continuity correction	two.sided	1.83547e-06	****
0.724874	0.915893	neoplasm_histologic_grade	absent	8627	2.6221e-07	Wilcoxon rank sum test with continuity correction	two.sided	1.83547e-06	****
0.505362	0.939425	neoplasm_histologic_grade	absent	8627	2.6221e-07	Wilcoxon rank sum test with continuity correction	two.sided	1.83547e-06	****
0.828233	0.956658	neoplasm_histologic_grade	absent	8627	2.6221e-07	Wilcoxon rank sum test with continuity correction	two.sided	1.83547e-06	****
0.645408	0.914621	neoplasm_histologic_grade	absent	8627	2.6221e-07	Wilcoxon rank sum test with continuity correction	two.sided	1.83547e-06	****
0.403781	0.929951	neoplasm_histologic_grade	present	8627	2.6221e-07	Wilcoxon rank sum test with continuity correction	two.sided	1.83547e-06	****
0.495486	0.92027	neoplasm_histologic_grade	absent	8627	2.6221e-07	Wilcoxon rank sum test with continuity correction	two.sided	1.83547e-06	****
0.517575	0.912435	neoplasm_histologic_grade	absent	8627	2.6221e-07	Wilcoxon rank sum test with continuity correction	two.sided	1.83547e-06	****
0.552634	0.926976	neoplasm_histologic_grade	absent	8627	2.6221e-07	Wilcoxon rank sum test with continuity correction	two.sided	1.83547e-06	****
0.643509	0.928368	neoplasm_histologic_grade	absent	8627	2.6221e-07	Wilcoxon rank sum test with continuity correction	two.sided	1.83547e-06	****
0.5596	0.904729	neoplasm_histologic_grade	present	8627	2.6221e-07	Wilcoxon rank sum test with continuity correction	two.sided	1.83547e-06	****
0.650887	0.928979	neoplasm_histologic_grade	absent	8627	2.6221e-07	Wilcoxon rank sum test with continuity correction	two.sided	1.83547e-06	****
0.461775	0.93998	neoplasm_histologic_grade	absent	8627	2.6221e-07	Wilcoxon rank sum test with continuity correction	two.sided	1.83547e-06	****
0.618203	0.933007	neoplasm_histologic_grade	absent	8627	2.6221e-07	Wilcoxon rank sum test with continuity correction	two.sided	1.83547e-06	****
0.482589	0.958736	neoplasm_histologic_grade	absent	8627	2.6221e-07	Wilcoxon rank sum test with continuity correction	two.sided	1.83547e-06	****
0.527337	0.925872	neoplasm_histologic_grade	absent	8627	2.6221e-07	Wilcoxon rank sum test with continuity correction	two.sided	1.83547e-06	****
0.672597	0.928044	neoplasm_histologic_grade	absent	8627	2.6221e-07	Wilcoxon rank sum test with continuity correction	two.sided	1.83547e-06	****
0.632063	0.926776	neoplasm_histologic_grade	absent	8627	2.6221e-07	Wilcoxon rank sum test with continuity correction	two.sided	1.83547e-06	****
0.838666	0.912569	neoplasm_histologic_grade	absent	8627	2.6221e-07	Wilcoxon rank sum test with continuity correction	two.sided	1.83547e-06	****
0.489599	0.932979	neoplasm_histologic_grade	present	8627	2.6221e-07	Wilcoxon rank sum test with continuity correction	two.sided	1.83547e-06	****
0.44969	0.928927	neoplasm_histologic_grade	present	8627	2.6221e-07	Wilcoxon rank sum test with continuity correction	two.sided	1.83547e-06	****
0.585452	0.935398	neoplasm_histologic_grade	absent	8627	2.6221e-07	Wilcoxon rank sum test with continuity correction	two.sided	1.83547e-06	****
0.512959	0.908456	neoplasm_histologic_grade	present	8627	2.6221e-07	Wilcoxon rank sum test with continuity correction	two.sided	1.83547e-06	****
0.633348	0.917408	neoplasm_histologic_grade	absent	8627	2.6221e-07	Wilcoxon rank sum test with continuity correction	two.sided	1.83547e-06	****
0.509224	0.927993	neoplasm_histologic_grade	absent	8627	2.6221e-07	Wilcoxon rank sum test with continuity correction	two.sided	1.83547e-06	****
0.381457	0.940701	neoplasm_histologic_grade	present	8627	2.6221e-07	Wilcoxon rank sum test with continuity correction	two.sided	1.83547e-06	****
0.733573	0.930244	neoplasm_histologic_grade	absent	8627	2.6221e-07	Wilcoxon rank sum test with continuity correction	two.sided	1.83547e-06	****
0.798107	0.934067	neoplasm_histologic_grade	absent	8627	2.6221e-07	Wilcoxon rank sum test with continuity correction	two.sided	1.83547e-06	****
0.608919	0.923892	neoplasm_histologic_grade	absent	8627	2.6221e-07	Wilcoxon rank sum test with continuity correction	two.sided	1.83547e-06	****
0.677911	0.898104	neoplasm_histologic_grade	absent	8627	2.6221e-07	Wilcoxon rank sum test with continuity correction	two.sided	1.83547e-06	****
0.500944	0.926738	neoplasm_histologic_grade	absent	8627	2.6221e-07	Wilcoxon rank sum test with continuity correction	two.sided	1.83547e-06	****
0.74233	0.933386	neoplasm_histologic_grade	absent	8627	2.6221e-07	Wilcoxon rank sum test with continuity correction	two.sided	1.83547e-06	****
0.664694	0.927349	neoplasm_histologic_grade	absent	8627	2.6221e-07	Wilcoxon rank sum test with continuity correction	two.sided	1.83547e-06	****
0.610293	0.921409	neoplasm_histologic_grade	absent	8627	2.6221e-07	Wilcoxon rank sum test with continuity correction	two.sided	1.83547e-06	****
0.522325	0.903638	neoplasm_histologic_grade	absent	8627	2.6221e-07	Wilcoxon rank sum test with continuity correction	two.sided	1.83547e-06	****
0.722704	0.934414	neoplasm_histologic_grade	absent	8627	2.6221e-07	Wilcoxon rank sum test with continuity correction	two.sided	1.83547e-06	****
0.470338	0.953516	neoplasm_histologic_grade	absent	8627	2.6221e-07	Wilcoxon rank sum test with continuity correction	two.sided	1.83547e-06	****
0.694144	0.908639	neoplasm_histologic_grade	absent	8627	2.6221e-07	Wilcoxon rank sum test with continuity correction	two.sided	1.83547e-06	****
0.537717	0.87155	neoplasm_histologic_grade	absent	8627	2.6221e-07	Wilcoxon rank sum test with continuity correction	two.sided	1.83547e-06	****
0.472937	0.919016	neoplasm_histologic_grade	absent	8627	2.6221e-07	Wilcoxon rank sum test with continuity correction	two.sided	1.83547e-06	****
0.886139	0.922413	neoplasm_histologic_grade	absent	8627	2.6221e-07	Wilcoxon rank sum test with continuity correction	two.sided	1.83547e-06	****
0.671895	0.91612	neoplasm_histologic_grade	absent	8627	2.6221e-07	Wilcoxon rank sum test with continuity correction	two.sided	1.83547e-06	****
0.745743	0.938671	neoplasm_histologic_grade	present	8627	2.6221e-07	Wilcoxon rank sum test with continuity correction	two.sided	1.83547e-06	****
0.519505	0.91206	neoplasm_histologic_grade	absent	8627	2.6221e-07	Wilcoxon rank sum test with continuity correction	two.sided	1.83547e-06	****
0.836393	0.921195	neoplasm_histologic_grade	absent	8627	2.6221e-07	Wilcoxon rank sum test with continuity correction	two.sided	1.83547e-06	****
0.868082	0.903169	neoplasm_histologic_grade	absent	8627	2.6221e-07	Wilcoxon rank sum test with continuity correction	two.sided	1.83547e-06	****
0.436981	0.949759	neoplasm_histologic_grade	absent	8627	2.6221e-07	Wilcoxon rank sum test with continuity correction	two.sided	1.83547e-06	****
0.755409	0.934628	neoplasm_histologic_grade	absent	8627	2.6221e-07	Wilcoxon rank sum test with continuity correction	two.sided	1.83547e-06	****
0.841435	0.923016	neoplasm_histologic_grade	absent	8627	2.6221e-07	Wilcoxon rank sum test with continuity correction	two.sided	1.83547e-06	****
0.471759	0.918055	neoplasm_histologic_grade	absent	8627	2.6221e-07	Wilcoxon rank sum test with continuity correction	two.sided	1.83547e-06	****
0.390423	0.950364	neoplasm_histologic_grade	present	8627	2.6221e-07	Wilcoxon rank sum test with continuity correction	two.sided	1.83547e-06	****
0.775222	0.87801	neoplasm_histologic_grade	absent	8627	2.6221e-07	Wilcoxon rank sum test with continuity correction	two.sided	1.83547e-06	****
0.670345	0.956851	neoplasm_histologic_grade	absent	8627	2.6221e-07	Wilcoxon rank sum test with continuity correction	two.sided	1.83547e-06	****
0.751883	0.935573	neoplasm_histologic_grade	absent	8627	2.6221e-07	Wilcoxon rank sum test with continuity correction	two.sided	1.83547e-06	****
0.489381	0.934322	neoplasm_histologic_grade	absent	8627	2.6221e-07	Wilcoxon rank sum test with continuity correction	two.sided	1.83547e-06	****
0.496249	0.919495	neoplasm_histologic_grade	absent	8627	2.6221e-07	Wilcoxon rank sum test with continuity correction	two.sided	1.83547e-06	****
0.668441	0.919372	neoplasm_histologic_grade	present	8627	2.6221e-07	Wilcoxon rank sum test with continuity correction	two.sided	1.83547e-06	****
0.477406	0.950094	neoplasm_histologic_grade	absent	8627	2.6221e-07	Wilcoxon rank sum test with continuity correction	two.sided	1.83547e-06	****
0.647901	0.912182	neoplasm_histologic_grade	absent	8627	2.6221e-07	Wilcoxon rank sum test with continuity correction	two.sided	1.83547e-06	****
0.683217	0.914691	neoplasm_histologic_grade	absent	8627	2.6221e-07	Wilcoxon rank sum test with continuity correction	two.sided	1.83547e-06	****
0.736664	0.925681	neoplasm_histologic_grade	absent	8627	2.6221e-07	Wilcoxon rank sum test with continuity correction	two.sided	1.83547e-06	****
0.492978	0.935897	neoplasm_histologic_grade	absent	8627	2.6221e-07	Wilcoxon rank sum test with continuity correction	two.sided	1.83547e-06	****
0.845253	0.9502	neoplasm_histologic_grade	absent	8627	2.6221e-07	Wilcoxon rank sum test with continuity correction	two.sided	1.83547e-06	****
0.464503	0.934974	neoplasm_histologic_grade	present	8627	2.6221e-07	Wilcoxon rank sum test with continuity correction	two.sided	1.83547e-06	****
0.841554	0.924599	neoplasm_histologic_grade	absent	8627	2.6221e-07	Wilcoxon rank sum test with continuity correction	two.sided	1.83547e-06	****
0.819239	0.912643	neoplasm_histologic_grade	absent	8627	2.6221e-07	Wilcoxon rank sum test with continuity correction	two.sided	1.83547e-06	****
0.533008	0.938389	neoplasm_histologic_grade	absent	8627	2.6221e-07	Wilcoxon rank sum test with continuity correction	two.sided	1.83547e-06	****
0.796249	0.948738	neoplasm_histologic_grade	present	8627	2.6221e-07	Wilcoxon rank sum test with continuity correction	two.sided	1.83547e-06	****
0.553669	0.944542	neoplasm_histologic_grade	absent	8627	2.6221e-07	Wilcoxon rank sum test with continuity correction	two.sided	1.83547e-06	****
0.603561	0.930955	neoplasm_histologic_grade	present	8627	2.6221e-07	Wilcoxon rank sum test with continuity correction	two.sided	1.83547e-06	****
0.450306	0.918609	neoplasm_histologic_grade	absent	8627	2.6221e-07	Wilcoxon rank sum test with continuity correction	two.sided	1.83547e-06	****
0.630641	0.90669	neoplasm_histologic_grade	absent	8627	2.6221e-07	Wilcoxon rank sum test with continuity correction	two.sided	1.83547e-06	****
0.509804	0.937166	neoplasm_histologic_grade	absent	8627	2.6221e-07	Wilcoxon rank sum test with continuity correction	two.sided	1.83547e-06	****
0.591913	0.946287	neoplasm_histologic_grade	absent	8627	2.6221e-07	Wilcoxon rank sum test with continuity correction	two.sided	1.83547e-06	****
0.627022	0.951863	neoplasm_histologic_grade	present	8627	2.6221e-07	Wilcoxon rank sum test with continuity correction	two.sided	1.83547e-06	****
0.586073	0.933247	neoplasm_histologic_grade	absent	8627	2.6221e-07	Wilcoxon rank sum test with continuity correction	two.sided	1.83547e-06	****
0.50046	0.929092	neoplasm_histologic_grade	present	8627	2.6221e-07	Wilcoxon rank sum test with continuity correction	two.sided	1.83547e-06	****
0.555567	0.948754	margin_status	absent	4816	0.0144041	Wilcoxon rank sum test with continuity correction	two.sided	0.0201657	*
0.459243	0.962248	margin_status	present	4816	0.0144041	Wilcoxon rank sum test with continuity correction	two.sided	0.0201657	*
0.449672	0.959746	margin_status	present	4816	0.0144041	Wilcoxon rank sum test with continuity correction	two.sided	0.0201657	*
0.509695	0.925123	margin_status	absent	4816	0.0144041	Wilcoxon rank sum test with continuity correction	two.sided	0.0201657	*
0.771765	0.919464	margin_status	absent	4816	0.0144041	Wilcoxon rank sum test with continuity correction	two.sided	0.0201657	*
0.466722	0.925217	margin_status	present	4816	0.0144041	Wilcoxon rank sum test with continuity correction	two.sided	0.0201657	*
0.847482	0.912669	margin_status	absent	4816	0.0144041	Wilcoxon rank sum test with continuity correction	two.sided	0.0201657	*
0.639401	0.92403	margin_status	absent	4816	0.0144041	Wilcoxon rank sum test with continuity correction	two.sided	0.0201657	*
0.60796	0.936819	margin_status	absent	4816	0.0144041	Wilcoxon rank sum test with continuity correction	two.sided	0.0201657	*
0.680221	0.926973	margin_status	absent	4816	0.0144041	Wilcoxon rank sum test with continuity correction	two.sided	0.0201657	*
0.453662	0.922783	margin_status	absent	4816	0.0144041	Wilcoxon rank sum test with continuity correction	two.sided	0.0201657	*
0.564169	0.955306	margin_status	absent	4816	0.0144041	Wilcoxon rank sum test with continuity correction	two.sided	0.0201657	*
0.734981	0.939924	margin_status	absent	4816	0.0144041	Wilcoxon rank sum test with continuity correction	two.sided	0.0201657	*
0.429641	0.960998	margin_status	present	4816	0.0144041	Wilcoxon rank sum test with continuity correction	two.sided	0.0201657	*
0.766587	0.950402	margin_status	absent	4816	0.0144041	Wilcoxon rank sum test with continuity correction	two.sided	0.0201657	*
0.830302	0.909571	margin_status	absent	4816	0.0144041	Wilcoxon rank sum test with continuity correction	two.sided	0.0201657	*
0.738062	0.951653	margin_status	present	4816	0.0144041	Wilcoxon rank sum test with continuity correction	two.sided	0.0201657	*
0.695071	0.918449	margin_status	absent	4816	0.0144041	Wilcoxon rank sum test with continuity correction	two.sided	0.0201657	*
0.74151	0.944119	margin_status	absent	4816	0.0144041	Wilcoxon rank sum test with continuity correction	two.sided	0.0201657	*
0.754227	0.932689	margin_status	absent	4816	0.0144041	Wilcoxon rank sum test with continuity correction	two.sided	0.0201657	*
0.483367	0.891485	margin_status	present	4816	0.0144041	Wilcoxon rank sum test with continuity correction	two.sided	0.0201657	*
0.568058	0.930492	margin_status	absent	4816	0.0144041	Wilcoxon rank sum test with continuity correction	two.sided	0.0201657	*
0.502552	0.917854	margin_status	absent	4816	0.0144041	Wilcoxon rank sum test with continuity correction	two.sided	0.0201657	*
0.609623	0.87023	margin_status	absent	4816	0.0144041	Wilcoxon rank sum test with continuity correction	two.sided	0.0201657	*
0.753792	0.942082	margin_status	absent	4816	0.0144041	Wilcoxon rank sum test with continuity correction	two.sided	0.0201657	*
0.80602	0.901529	margin_status	absent	4816	0.0144041	Wilcoxon rank sum test with continuity correction	two.sided	0.0201657	*
0.65474	0.913165	margin_status	absent	4816	0.0144041	Wilcoxon rank sum test with continuity correction	two.sided	0.0201657	*
0.773493	0.93218	margin_status	present	4816	0.0144041	Wilcoxon rank sum test with continuity correction	two.sided	0.0201657	*
0.550434	0.906705	margin_status	absent	4816	0.0144041	Wilcoxon rank sum test with continuity correction	two.sided	0.0201657	*
0.794153	0.921946	margin_status	absent	4816	0.0144041	Wilcoxon rank sum test with continuity correction	two.sided	0.0201657	*
0.60429	0.94544	margin_status	absent	4816	0.0144041	Wilcoxon rank sum test with continuity correction	two.sided	0.0201657	*
0.653262	0.93196	margin_status	absent	4816	0.0144041	Wilcoxon rank sum test with continuity correction	two.sided	0.0201657	*
0.475691	0.917987	margin_status	absent	4816	0.0144041	Wilcoxon rank sum test with continuity correction	two.sided	0.0201657	*
0.650033	0.92552	margin_status	absent	4816	0.0144041	Wilcoxon rank sum test with continuity correction	two.sided	0.0201657	*
0.556378	0.910687	margin_status	absent	4816	0.0144041	Wilcoxon rank sum test with continuity correction	two.sided	0.0201657	*
0.617132	0.90363	margin_status	absent	4816	0.0144041	Wilcoxon rank sum test with continuity correction	two.sided	0.0201657	*
0.701154	0.895497	margin_status	absent	4816	0.0144041	Wilcoxon rank sum test with continuity correction	two.sided	0.0201657	*
0.674803	0.925541	margin_status	absent	4816	0.0144041	Wilcoxon rank sum test with continuity correction	two.sided	0.0201657	*
0.822424	0.937064	margin_status	absent	4816	0.0144041	Wilcoxon rank sum test with continuity correction	two.sided	0.0201657	*
0.776665	0.904798	margin_status	absent	4816	0.0144041	Wilcoxon rank sum test with continuity correction	two.sided	0.0201657	*
0.755517	0.906147	margin_status	absent	4816	0.0144041	Wilcoxon rank sum test with continuity correction	two.sided	0.0201657	*
0.560758	0.936948	margin_status	absent	4816	0.0144041	Wilcoxon rank sum test with continuity correction	two.sided	0.0201657	*
0.660061	0.900048	margin_status	absent	4816	0.0144041	Wilcoxon rank sum test with continuity correction	two.sided	0.0201657	*
0.47957	0.923509	margin_status	absent	4816	0.0144041	Wilcoxon rank sum test with continuity correction	two.sided	0.0201657	*
0.828113	0.913245	margin_status	absent	4816	0.0144041	Wilcoxon rank sum test with continuity correction	two.sided	0.0201657	*
0.725725	0.928835	margin_status	absent	4816	0.0144041	Wilcoxon rank sum test with continuity correction	two.sided	0.0201657	*
0.59648	0.917907	margin_status	absent	4816	0.0144041	Wilcoxon rank sum test with continuity correction	two.sided	0.0201657	*
0.79711	0.868206	margin_status	absent	4816	0.0144041	Wilcoxon rank sum test with continuity correction	two.sided	0.0201657	*
0.442243	0.945725	margin_status	absent	4816	0.0144041	Wilcoxon rank sum test with continuity correction	two.sided	0.0201657	*
0.592798	0.897574	margin_status	absent	4816	0.0144041	Wilcoxon rank sum test with continuity correction	two.sided	0.0201657	*
0.507692	0.904102	margin_status	absent	4816	0.0144041	Wilcoxon rank sum test with continuity correction	two.sided	0.0201657	*
0.633046	0.910684	margin_status	present	4816	0.0144041	Wilcoxon rank sum test with continuity correction	two.sided	0.0201657	*
0.450558	0.90559	margin_status	absent	4816	0.0144041	Wilcoxon rank sum test with continuity correction	two.sided	0.0201657	*
0.42577	0.922541	margin_status	absent	4816	0.0144041	Wilcoxon rank sum test with continuity correction	two.sided	0.0201657	*
0.561277	0.919697	margin_status	absent	4816	0.0144041	Wilcoxon rank sum test with continuity correction	two.sided	0.0201657	*
0.721803	0.920798	margin_status	absent	4816	0.0144041	Wilcoxon rank sum test with continuity correction	two.sided	0.0201657	*
0.611431	0.923411	margin_status	present	4816	0.0144041	Wilcoxon rank sum test with continuity correction	two.sided	0.0201657	*
0.592167	0.92361	margin_status	absent	4816	0.0144041	Wilcoxon rank sum test with continuity correction	two.sided	0.0201657	*
0.66839	0.912173	margin_status	absent	4816	0.0144041	Wilcoxon rank sum test with continuity correction	two.sided	0.0201657	*
0.570373	0.918708	margin_status	absent	4816	0.0144041	Wilcoxon rank sum test with continuity correction	two.sided	0.0201657	*
0.6248	0.924665	margin_status	absent	4816	0.0144041	Wilcoxon rank sum test with continuity correction	two.sided	0.0201657	*
0.617044	0.891141	margin_status	absent	4816	0.0144041	Wilcoxon rank sum test with continuity correction	two.sided	0.0201657	*
0.823867	0.899545	margin_status	absent	4816	0.0144041	Wilcoxon rank sum test with continuity correction	two.sided	0.0201657	*
0.737727	0.915147	margin_status	absent	4816	0.0144041	Wilcoxon rank sum test with continuity correction	two.sided	0.0201657	*
0.528916	0.923751	margin_status	absent	4816	0.0144041	Wilcoxon rank sum test with continuity correction	two.sided	0.0201657	*
0.506871	0.946366	margin_status	absent	4816	0.0144041	Wilcoxon rank sum test with continuity correction	two.sided	0.0201657	*
0.631523	0.931337	margin_status	absent	4816	0.0144041	Wilcoxon rank sum test with continuity correction	two.sided	0.0201657	*
0.426509	0.954592	margin_status	present	4816	0.0144041	Wilcoxon rank sum test with continuity correction	two.sided	0.0201657	*
0.496658	0.919764	margin_status	absent	4816	0.0144041	Wilcoxon rank sum test with continuity correction	two.sided	0.0201657	*
0.67575	0.923658	margin_status	absent	4816	0.0144041	Wilcoxon rank sum test with continuity correction	two.sided	0.0201657	*
0.667943	0.909411	margin_status	absent	4816	0.0144041	Wilcoxon rank sum test with continuity correction	two.sided	0.0201657	*
0.778862	0.942447	margin_status	absent	4816	0.0144041	Wilcoxon rank sum test with continuity correction	two.sided	0.0201657	*
0.461539	0.936747	margin_status	absent	4816	0.0144041	Wilcoxon rank sum test with continuity correction	two.sided	0.0201657	*
0.467876	0.93	margin_status	present	4816	0.0144041	Wilcoxon rank sum test with continuity correction	two.sided	0.0201657	*
0.452067	0.925426	margin_status	absent	4816	0.0144041	Wilcoxon rank sum test with continuity correction	two.sided	0.0201657	*
0.763313	0.925326	margin_status	absent	4816	0.0144041	Wilcoxon rank sum test with continuity correction	two.sided	0.0201657	*
0.594055	0.931516	margin_status	absent	4816	0.0144041	Wilcoxon rank sum test with continuity correction	two.sided	0.0201657	*
0.413515	0.940544	margin_status	absent	4816	0.0144041	Wilcoxon rank sum test with continuity correction	two.sided	0.0201657	*
0.655445	0.928032	margin_status	absent	4816	0.0144041	Wilcoxon rank sum test with continuity correction	two.sided	0.0201657	*
0.794003	0.934888	margin_status	absent	4816	0.0144041	Wilcoxon rank sum test with continuity correction	two.sided	0.0201657	*
0.560681	0.937789	margin_status	absent	4816	0.0144041	Wilcoxon rank sum test with continuity correction	two.sided	0.0201657	*
0.811674	0.913068	margin_status	absent	4816	0.0144041	Wilcoxon rank sum test with continuity correction	two.sided	0.0201657	*
0.657124	0.93949	margin_status	present	4816	0.0144041	Wilcoxon rank sum test with continuity correction	two.sided	0.0201657	*
0.579846	0.879684	margin_status	absent	4816	0.0144041	Wilcoxon rank sum test with continuity correction	two.sided	0.0201657	*
0.779611	0.921192	margin_status	absent	4816	0.0144041	Wilcoxon rank sum test with continuity correction	two.sided	0.0201657	*
0.812906	0.89957	margin_status	absent	4816	0.0144041	Wilcoxon rank sum test with continuity correction	two.sided	0.0201657	*
0.417841	0.928294	margin_status	absent	4816	0.0144041	Wilcoxon rank sum test with continuity correction	two.sided	0.0201657	*
0.673657	0.927731	margin_status	absent	4816	0.0144041	Wilcoxon rank sum test with continuity correction	two.sided	0.0201657	*
0.678662	0.928819	margin_status	absent	4816	0.0144041	Wilcoxon rank sum test with continuity correction	two.sided	0.0201657	*
0.520455	0.922474	margin_status	absent	4816	0.0144041	Wilcoxon rank sum test with continuity correction	two.sided	0.0201657	*
0.788048	0.922439	margin_status	absent	4816	0.0144041	Wilcoxon rank sum test with continuity correction	two.sided	0.0201657	*
0.690561	0.925218	margin_status	absent	4816	0.0144041	Wilcoxon rank sum test with continuity correction	two.sided	0.0201657	*
0.489533	0.921538	margin_status	absent	4816	0.0144041	Wilcoxon rank sum test with continuity correction	two.sided	0.0201657	*
0.648348	0.922105	margin_status	absent	4816	0.0144041	Wilcoxon rank sum test with continuity correction	two.sided	0.0201657	*
0.547054	0.922261	margin_status	absent	4816	0.0144041	Wilcoxon rank sum test with continuity correction	two.sided	0.0201657	*
0.553106	0.930702	margin_status	absent	4816	0.0144041	Wilcoxon rank sum test with continuity correction	two.sided	0.0201657	*
0.822029	0.938838	margin_status	absent	4816	0.0144041	Wilcoxon rank sum test with continuity correction	two.sided	0.0201657	*
0.4279	0.922762	margin_status	absent	4816	0.0144041	Wilcoxon rank sum test with continuity correction	two.sided	0.0201657	*
0.578528	0.920591	margin_status	absent	4816	0.0144041	Wilcoxon rank sum test with continuity correction	two.sided	0.0201657	*
0.503841	0.935905	margin_status	absent	4816	0.0144041	Wilcoxon rank sum test with continuity correction	two.sided	0.0201657	*
0.467492	0.945121	margin_status	present	4816	0.0144041	Wilcoxon rank sum test with continuity correction	two.sided	0.0201657	*
0.68396	0.927818	margin_status	absent	4816	0.0144041	Wilcoxon rank sum test with continuity correction	two.sided	0.0201657	*
0.662801	0.935401	margin_status	absent	4816	0.0144041	Wilcoxon rank sum test with continuity correction	two.sided	0.0201657	*
0.726917	0.910522	margin_status	absent	4816	0.0144041	Wilcoxon rank sum test with continuity correction	two.sided	0.0201657	*
0.478058	0.905061	margin_status	absent	4816	0.0144041	Wilcoxon rank sum test with continuity correction	two.sided	0.0201657	*
0.757839	0.933322	margin_status	absent	4816	0.0144041	Wilcoxon rank sum test with continuity correction	two.sided	0.0201657	*
0.463937	0.9279	margin_status	absent	4816	0.0144041	Wilcoxon rank sum test with continuity correction	two.sided	0.0201657	*
0.633338	0.919125	margin_status	absent	4816	0.0144041	Wilcoxon rank sum test with continuity correction	two.sided	0.0201657	*
0.587077	0.916103	margin_status	present	4816	0.0144041	Wilcoxon rank sum test with continuity correction	two.sided	0.0201657	*
0.670131	0.900643	margin_status	absent	4816	0.0144041	Wilcoxon rank sum test with continuity correction	two.sided	0.0201657	*
0.592133	0.937644	margin_status	absent	4816	0.0144041	Wilcoxon rank sum test with continuity correction	two.sided	0.0201657	*
0.453634	0.929644	margin_status	absent	4816	0.0144041	Wilcoxon rank sum test with continuity correction	two.sided	0.0201657	*
0.392888	0.938803	margin_status	absent	4816	0.0144041	Wilcoxon rank sum test with continuity correction	two.sided	0.0201657	*
0.757577	0.943102	margin_status	absent	4816	0.0144041	Wilcoxon rank sum test with continuity correction	two.sided	0.0201657	*
0.52085	0.94015	margin_status	absent	4816	0.0144041	Wilcoxon rank sum test with continuity correction	two.sided	0.0201657	*
0.785928	0.938242	margin_status	absent	4816	0.0144041	Wilcoxon rank sum test with continuity correction	two.sided	0.0201657	*
0.499894	0.922442	margin_status	absent	4816	0.0144041	Wilcoxon rank sum test with continuity correction	two.sided	0.0201657	*
0.532675	0.925835	margin_status	absent	4816	0.0144041	Wilcoxon rank sum test with continuity correction	two.sided	0.0201657	*
0.686559	0.957817	margin_status	absent	4816	0.0144041	Wilcoxon rank sum test with continuity correction	two.sided	0.0201657	*
0.715969	0.926636	margin_status	present	4816	0.0144041	Wilcoxon rank sum test with continuity correction	two.sided	0.0201657	*
0.786502	0.914417	margin_status	absent	4816	0.0144041	Wilcoxon rank sum test with continuity correction	two.sided	0.0201657	*
0.449219	0.9266	margin_status	absent	4816	0.0144041	Wilcoxon rank sum test with continuity correction	two.sided	0.0201657	*
0.462496	0.924825	margin_status	present	4816	0.0144041	Wilcoxon rank sum test with continuity correction	two.sided	0.0201657	*
0.57926	0.92289	margin_status	absent	4816	0.0144041	Wilcoxon rank sum test with continuity correction	two.sided	0.0201657	*
0.562035	0.924483	margin_status	present	4816	0.0144041	Wilcoxon rank sum test with continuity correction	two.sided	0.0201657	*
0.621464	0.935082	margin_status	present	4816	0.0144041	Wilcoxon rank sum test with continuity correction	two.sided	0.0201657	*
0.693991	0.931814	margin_status	absent	4816	0.0144041	Wilcoxon rank sum test with continuity correction	two.sided	0.0201657	*
0.778251	0.91238	margin_status	present	4816	0.0144041	Wilcoxon rank sum test with continuity correction	two.sided	0.0201657	*
0.433432	0.936388	margin_status	present	4816	0.0144041	Wilcoxon rank sum test with continuity correction	two.sided	0.0201657	*
0.494559	0.952761	margin_status	present	4816	0.0144041	Wilcoxon rank sum test with continuity correction	two.sided	0.0201657	*
0.433283	0.900703	margin_status	absent	4816	0.0144041	Wilcoxon rank sum test with continuity correction	two.sided	0.0201657	*
0.705685	0.899099	margin_status	absent	4816	0.0144041	Wilcoxon rank sum test with continuity correction	two.sided	0.0201657	*
0.564341	0.933922	margin_status	absent	4816	0.0144041	Wilcoxon rank sum test with continuity correction	two.sided	0.0201657	*
0.540873	0.903322	margin_status	absent	4816	0.0144041	Wilcoxon rank sum test with continuity correction	two.sided	0.0201657	*
0.599933	0.90437	margin_status	absent	4816	0.0144041	Wilcoxon rank sum test with continuity correction	two.sided	0.0201657	*
0.582617	0.926922	margin_status	absent	4816	0.0144041	Wilcoxon rank sum test with continuity correction	two.sided	0.0201657	*
0.950169	0.891201	margin_status	absent	4816	0.0144041	Wilcoxon rank sum test with continuity correction	two.sided	0.0201657	*
0.712569	0.894026	margin_status	absent	4816	0.0144041	Wilcoxon rank sum test with continuity correction	two.sided	0.0201657	*
0.545211	0.915353	margin_status	absent	4816	0.0144041	Wilcoxon rank sum test with continuity correction	two.sided	0.0201657	*
0.561971	0.92902	margin_status	absent	4816	0.0144041	Wilcoxon rank sum test with continuity correction	two.sided	0.0201657	*
0.67253	0.921772	margin_status	absent	4816	0.0144041	Wilcoxon rank sum test with continuity correction	two.sided	0.0201657	*
0.504718	0.922854	margin_status	absent	4816	0.0144041	Wilcoxon rank sum test with continuity correction	two.sided	0.0201657	*
0.463465	0.93521	margin_status	absent	4816	0.0144041	Wilcoxon rank sum test with continuity correction	two.sided	0.0201657	*
0.829404	0.92691	margin_status	absent	4816	0.0144041	Wilcoxon rank sum test with continuity correction	two.sided	0.0201657	*
0.69007	0.940594	margin_status	absent	4816	0.0144041	Wilcoxon rank sum test with continuity correction	two.sided	0.0201657	*
0.409467	0.919351	margin_status	present	4816	0.0144041	Wilcoxon rank sum test with continuity correction	two.sided	0.0201657	*
0.824588	0.933162	margin_status	absent	4816	0.0144041	Wilcoxon rank sum test with continuity correction	two.sided	0.0201657	*
0.53573	0.940463	margin_status	absent	4816	0.0144041	Wilcoxon rank sum test with continuity correction	two.sided	0.0201657	*
0.683232	0.94078	margin_status	absent	4816	0.0144041	Wilcoxon rank sum test with continuity correction	two.sided	0.0201657	*
0.514423	0.94262	margin_status	absent	4816	0.0144041	Wilcoxon rank sum test with continuity correction	two.sided	0.0201657	*
0.70044	0.916624	margin_status	absent	4816	0.0144041	Wilcoxon rank sum test with continuity correction	two.sided	0.0201657	*
0.460284	0.925705	margin_status	absent	4816	0.0144041	Wilcoxon rank sum test with continuity correction	two.sided	0.0201657	*
0.62837	0.954398	margin_status	absent	4816	0.0144041	Wilcoxon rank sum test with continuity correction	two.sided	0.0201657	*
0.541139	0.931994	margin_status	absent	4816	0.0144041	Wilcoxon rank sum test with continuity correction	two.sided	0.0201657	*
0.895091	0.925804	margin_status	absent	4816	0.0144041	Wilcoxon rank sum test with continuity correction	two.sided	0.0201657	*
0.601408	0.925134	margin_status	present	4816	0.0144041	Wilcoxon rank sum test with continuity correction	two.sided	0.0201657	*
0.409512	0.921584	margin_status	absent	4816	0.0144041	Wilcoxon rank sum test with continuity correction	two.sided	0.0201657	*
0.603391	0.917056	margin_status	absent	4816	0.0144041	Wilcoxon rank sum test with continuity correction	two.sided	0.0201657	*
0.405983	0.931099	margin_status	absent	4816	0.0144041	Wilcoxon rank sum test with continuity correction	two.sided	0.0201657	*
0.608971	0.943598	margin_status	absent	4816	0.0144041	Wilcoxon rank sum test with continuity correction	two.sided	0.0201657	*
0.778009	0.95443	margin_status	absent	4816	0.0144041	Wilcoxon rank sum test with continuity correction	two.sided	0.0201657	*
0.698365	0.919673	margin_status	absent	4816	0.0144041	Wilcoxon rank sum test with continuity correction	two.sided	0.0201657	*
0.85478	0.927354	margin_status	absent	4816	0.0144041	Wilcoxon rank sum test with continuity correction	two.sided	0.0201657	*
0.853589	0.895992	margin_status	absent	4816	0.0144041	Wilcoxon rank sum test with continuity correction	two.sided	0.0201657	*
0.650977	0.891831	margin_status	absent	4816	0.0144041	Wilcoxon rank sum test with continuity correction	two.sided	0.0201657	*
0.774911	0.926827	margin_status	absent	4816	0.0144041	Wilcoxon rank sum test with continuity correction	two.sided	0.0201657	*
0.431224	0.926103	margin_status	absent	4816	0.0144041	Wilcoxon rank sum test with continuity correction	two.sided	0.0201657	*
0.746743	0.920856	margin_status	absent	4816	0.0144041	Wilcoxon rank sum test with continuity correction	two.sided	0.0201657	*
0.799451	0.960628	margin_status	present	4816	0.0144041	Wilcoxon rank sum test with continuity correction	two.sided	0.0201657	*
0.622221	0.929677	margin_status	absent	4816	0.0144041	Wilcoxon rank sum test with continuity correction	two.sided	0.0201657	*
0.888133	0.932826	margin_status	absent	4816	0.0144041	Wilcoxon rank sum test with continuity correction	two.sided	0.0201657	*
0.722103	0.903703	margin_status	absent	4816	0.0144041	Wilcoxon rank sum test with continuity correction	two.sided	0.0201657	*
0.573989	0.94063	margin_status	absent	4816	0.0144041	Wilcoxon rank sum test with continuity correction	two.sided	0.0201657	*
0.564144	0.88864	margin_status	present	4816	0.0144041	Wilcoxon rank sum test with continuity correction	two.sided	0.0201657	*
0.430048	0.886621	margin_status	absent	4816	0.0144041	Wilcoxon rank sum test with continuity correction	two.sided	0.0201657	*
0.7452	0.921867	margin_status	absent	4816	0.0144041	Wilcoxon rank sum test with continuity correction	two.sided	0.0201657	*
0.642779	0.927531	margin_status	absent	4816	0.0144041	Wilcoxon rank sum test with continuity correction	two.sided	0.0201657	*
0.533624	0.924987	margin_status	absent	4816	0.0144041	Wilcoxon rank sum test with continuity correction	two.sided	0.0201657	*
0.808264	0.921014	margin_status	absent	4816	0.0144041	Wilcoxon rank sum test with continuity correction	two.sided	0.0201657	*
0.519179	0.915569	margin_status	absent	4816	0.0144041	Wilcoxon rank sum test with continuity correction	two.sided	0.0201657	*
0.75119	0.917535	margin_status	absent	4816	0.0144041	Wilcoxon rank sum test with continuity correction	two.sided	0.0201657	*
0.596066	0.95995	margin_status	absent	4816	0.0144041	Wilcoxon rank sum test with continuity correction	two.sided	0.0201657	*
0.670358	0.925978	margin_status	absent	4816	0.0144041	Wilcoxon rank sum test with continuity correction	two.sided	0.0201657	*
0.81959	0.906034	margin_status	absent	4816	0.0144041	Wilcoxon rank sum test with continuity correction	two.sided	0.0201657	*
0.378662	0.954975	margin_status	absent	4816	0.0144041	Wilcoxon rank sum test with continuity correction	two.sided	0.0201657	*
0.802711	0.926704	margin_status	absent	4816	0.0144041	Wilcoxon rank sum test with continuity correction	two.sided	0.0201657	*
0.578522	0.93322	margin_status	absent	4816	0.0144041	Wilcoxon rank sum test with continuity correction	two.sided	0.0201657	*
0.852606	0.931928	margin_status	absent	4816	0.0144041	Wilcoxon rank sum test with continuity correction	two.sided	0.0201657	*
0.464134	0.958297	margin_status	absent	4816	0.0144041	Wilcoxon rank sum test with continuity correction	two.sided	0.0201657	*
0.581976	0.925818	margin_status	absent	4816	0.0144041	Wilcoxon rank sum test with continuity correction	two.sided	0.0201657	*
0.724874	0.915893	margin_status	absent	4816	0.0144041	Wilcoxon rank sum test with continuity correction	two.sided	0.0201657	*
0.505362	0.939425	margin_status	absent	4816	0.0144041	Wilcoxon rank sum test with continuity correction	two.sided	0.0201657	*
0.828233	0.956658	margin_status	absent	4816	0.0144041	Wilcoxon rank sum test with continuity correction	two.sided	0.0201657	*
0.645408	0.914621	margin_status	absent	4816	0.0144041	Wilcoxon rank sum test with continuity correction	two.sided	0.0201657	*
0.403781	0.929951	margin_status	absent	4816	0.0144041	Wilcoxon rank sum test with continuity correction	two.sided	0.0201657	*
0.495486	0.92027	margin_status	absent	4816	0.0144041	Wilcoxon rank sum test with continuity correction	two.sided	0.0201657	*
0.552634	0.926976	margin_status	absent	4816	0.0144041	Wilcoxon rank sum test with continuity correction	two.sided	0.0201657	*
0.643509	0.928368	margin_status	absent	4816	0.0144041	Wilcoxon rank sum test with continuity correction	two.sided	0.0201657	*
0.5596	0.904729	margin_status	absent	4816	0.0144041	Wilcoxon rank sum test with continuity correction	two.sided	0.0201657	*
0.650887	0.928979	margin_status	absent	4816	0.0144041	Wilcoxon rank sum test with continuity correction	two.sided	0.0201657	*
0.461775	0.93998	margin_status	absent	4816	0.0144041	Wilcoxon rank sum test with continuity correction	two.sided	0.0201657	*
0.618203	0.933007	margin_status	absent	4816	0.0144041	Wilcoxon rank sum test with continuity correction	two.sided	0.0201657	*
0.482589	0.958736	margin_status	absent	4816	0.0144041	Wilcoxon rank sum test with continuity correction	two.sided	0.0201657	*
0.527337	0.925872	margin_status	absent	4816	0.0144041	Wilcoxon rank sum test with continuity correction	two.sided	0.0201657	*
0.672597	0.928044	margin_status	present	4816	0.0144041	Wilcoxon rank sum test with continuity correction	two.sided	0.0201657	*
0.632063	0.926776	margin_status	absent	4816	0.0144041	Wilcoxon rank sum test with continuity correction	two.sided	0.0201657	*
0.489599	0.932979	margin_status	absent	4816	0.0144041	Wilcoxon rank sum test with continuity correction	two.sided	0.0201657	*
0.44969	0.928927	margin_status	absent	4816	0.0144041	Wilcoxon rank sum test with continuity correction	two.sided	0.0201657	*
0.585452	0.935398	margin_status	present	4816	0.0144041	Wilcoxon rank sum test with continuity correction	two.sided	0.0201657	*
0.512959	0.908456	margin_status	absent	4816	0.0144041	Wilcoxon rank sum test with continuity correction	two.sided	0.0201657	*
0.633348	0.917408	margin_status	absent	4816	0.0144041	Wilcoxon rank sum test with continuity correction	two.sided	0.0201657	*
0.509224	0.927993	margin_status	absent	4816	0.0144041	Wilcoxon rank sum test with continuity correction	two.sided	0.0201657	*
0.381457	0.940701	margin_status	present	4816	0.0144041	Wilcoxon rank sum test with continuity correction	two.sided	0.0201657	*
0.733573	0.930244	margin_status	absent	4816	0.0144041	Wilcoxon rank sum test with continuity correction	two.sided	0.0201657	*
0.798107	0.934067	margin_status	absent	4816	0.0144041	Wilcoxon rank sum test with continuity correction	two.sided	0.0201657	*
0.608919	0.923892	margin_status	absent	4816	0.0144041	Wilcoxon rank sum test with continuity correction	two.sided	0.0201657	*
0.677911	0.898104	margin_status	absent	4816	0.0144041	Wilcoxon rank sum test with continuity correction	two.sided	0.0201657	*
0.500944	0.926738	margin_status	absent	4816	0.0144041	Wilcoxon rank sum test with continuity correction	two.sided	0.0201657	*
0.74233	0.933386	margin_status	absent	4816	0.0144041	Wilcoxon rank sum test with continuity correction	two.sided	0.0201657	*
0.664694	0.927349	margin_status	absent	4816	0.0144041	Wilcoxon rank sum test with continuity correction	two.sided	0.0201657	*
0.610293	0.921409	margin_status	absent	4816	0.0144041	Wilcoxon rank sum test with continuity correction	two.sided	0.0201657	*
0.522325	0.903638	margin_status	absent	4816	0.0144041	Wilcoxon rank sum test with continuity correction	two.sided	0.0201657	*
0.722704	0.934414	margin_status	absent	4816	0.0144041	Wilcoxon rank sum test with continuity correction	two.sided	0.0201657	*
0.470338	0.953516	margin_status	absent	4816	0.0144041	Wilcoxon rank sum test with continuity correction	two.sided	0.0201657	*
0.694144	0.908639	margin_status	absent	4816	0.0144041	Wilcoxon rank sum test with continuity correction	two.sided	0.0201657	*
0.537717	0.87155	margin_status	absent	4816	0.0144041	Wilcoxon rank sum test with continuity correction	two.sided	0.0201657	*
0.472937	0.919016	margin_status	absent	4816	0.0144041	Wilcoxon rank sum test with continuity correction	two.sided	0.0201657	*
0.886139	0.922413	margin_status	absent	4816	0.0144041	Wilcoxon rank sum test with continuity correction	two.sided	0.0201657	*
0.671895	0.91612	margin_status	absent	4816	0.0144041	Wilcoxon rank sum test with continuity correction	two.sided	0.0201657	*
0.745743	0.938671	margin_status	present	4816	0.0144041	Wilcoxon rank sum test with continuity correction	two.sided	0.0201657	*
0.519505	0.91206	margin_status	absent	4816	0.0144041	Wilcoxon rank sum test with continuity correction	two.sided	0.0201657	*
0.836393	0.921195	margin_status	absent	4816	0.0144041	Wilcoxon rank sum test with continuity correction	two.sided	0.0201657	*
0.868082	0.903169	margin_status	absent	4816	0.0144041	Wilcoxon rank sum test with continuity correction	two.sided	0.0201657	*
0.436981	0.949759	margin_status	absent	4816	0.0144041	Wilcoxon rank sum test with continuity correction	two.sided	0.0201657	*
0.755409	0.934628	margin_status	absent	4816	0.0144041	Wilcoxon rank sum test with continuity correction	two.sided	0.0201657	*
0.841435	0.923016	margin_status	absent	4816	0.0144041	Wilcoxon rank sum test with continuity correction	two.sided	0.0201657	*
0.471759	0.918055	margin_status	present	4816	0.0144041	Wilcoxon rank sum test with continuity correction	two.sided	0.0201657	*
0.390423	0.950364	margin_status	absent	4816	0.0144041	Wilcoxon rank sum test with continuity correction	two.sided	0.0201657	*
0.775222	0.87801	margin_status	absent	4816	0.0144041	Wilcoxon rank sum test with continuity correction	two.sided	0.0201657	*
0.670345	0.956851	margin_status	absent	4816	0.0144041	Wilcoxon rank sum test with continuity correction	two.sided	0.0201657	*
0.751883	0.935573	margin_status	absent	4816	0.0144041	Wilcoxon rank sum test with continuity correction	two.sided	0.0201657	*
0.489381	0.934322	margin_status	absent	4816	0.0144041	Wilcoxon rank sum test with continuity correction	two.sided	0.0201657	*
0.496249	0.919495	margin_status	absent	4816	0.0144041	Wilcoxon rank sum test with continuity correction	two.sided	0.0201657	*
0.668441	0.919372	margin_status	absent	4816	0.0144041	Wilcoxon rank sum test with continuity correction	two.sided	0.0201657	*
0.477406	0.950094	margin_status	absent	4816	0.0144041	Wilcoxon rank sum test with continuity correction	two.sided	0.0201657	*
0.647901	0.912182	margin_status	absent	4816	0.0144041	Wilcoxon rank sum test with continuity correction	two.sided	0.0201657	*
0.683217	0.914691	margin_status	absent	4816	0.0144041	Wilcoxon rank sum test with continuity correction	two.sided	0.0201657	*
0.736664	0.925681	margin_status	present	4816	0.0144041	Wilcoxon rank sum test with continuity correction	two.sided	0.0201657	*
0.492978	0.935897	margin_status	absent	4816	0.0144041	Wilcoxon rank sum test with continuity correction	two.sided	0.0201657	*
0.845253	0.9502	margin_status	absent	4816	0.0144041	Wilcoxon rank sum test with continuity correction	two.sided	0.0201657	*
0.464503	0.934974	margin_status	absent	4816	0.0144041	Wilcoxon rank sum test with continuity correction	two.sided	0.0201657	*
0.841554	0.924599	margin_status	absent	4816	0.0144041	Wilcoxon rank sum test with continuity correction	two.sided	0.0201657	*
0.819239	0.912643	margin_status	absent	4816	0.0144041	Wilcoxon rank sum test with continuity correction	two.sided	0.0201657	*
0.533008	0.938389	margin_status	present	4816	0.0144041	Wilcoxon rank sum test with continuity correction	two.sided	0.0201657	*
0.796249	0.948738	margin_status	absent	4816	0.0144041	Wilcoxon rank sum test with continuity correction	two.sided	0.0201657	*
0.553669	0.944542	margin_status	absent	4816	0.0144041	Wilcoxon rank sum test with continuity correction	two.sided	0.0201657	*
0.603561	0.930955	margin_status	absent	4816	0.0144041	Wilcoxon rank sum test with continuity correction	two.sided	0.0201657	*
0.450306	0.918609	margin_status	absent	4816	0.0144041	Wilcoxon rank sum test with continuity correction	two.sided	0.0201657	*
0.630641	0.90669	margin_status	absent	4816	0.0144041	Wilcoxon rank sum test with continuity correction	two.sided	0.0201657	*
0.509804	0.937166	margin_status	absent	4816	0.0144041	Wilcoxon rank sum test with continuity correction	two.sided	0.0201657	*
0.591913	0.946287	margin_status	present	4816	0.0144041	Wilcoxon rank sum test with continuity correction	two.sided	0.0201657	*
0.627022	0.951863	margin_status	absent	4816	0.0144041	Wilcoxon rank sum test with continuity correction	two.sided	0.0201657	*
0.586073	0.933247	margin_status	absent	4816	0.0144041	Wilcoxon rank sum test with continuity correction	two.sided	0.0201657	*
0.50046	0.929092	margin_status	absent	4816	0.0144041	Wilcoxon rank sum test with continuity correction	two.sided	0.0201657	*
0.555567	0.948754	presence_of_pathological_nodal_extracapsular_spread	absent	5365	0.000808457	Wilcoxon rank sum test with continuity correction	two.sided	0.0018864	**
0.459243	0.962248	presence_of_pathological_nodal_extracapsular_spread	present	5365	0.000808457	Wilcoxon rank sum test with continuity correction	two.sided	0.0018864	**
0.509695	0.925123	presence_of_pathological_nodal_extracapsular_spread	absent	5365	0.000808457	Wilcoxon rank sum test with continuity correction	two.sided	0.0018864	**
0.771765	0.919464	presence_of_pathological_nodal_extracapsular_spread	absent	5365	0.000808457	Wilcoxon rank sum test with continuity correction	two.sided	0.0018864	**
0.702083	0.920154	presence_of_pathological_nodal_extracapsular_spread	absent	5365	0.000808457	Wilcoxon rank sum test with continuity correction	two.sided	0.0018864	**
0.847482	0.912669	presence_of_pathological_nodal_extracapsular_spread	absent	5365	0.000808457	Wilcoxon rank sum test with continuity correction	two.sided	0.0018864	**
0.639401	0.92403	presence_of_pathological_nodal_extracapsular_spread	absent	5365	0.000808457	Wilcoxon rank sum test with continuity correction	two.sided	0.0018864	**
0.453662	0.922783	presence_of_pathological_nodal_extracapsular_spread	present	5365	0.000808457	Wilcoxon rank sum test with continuity correction	two.sided	0.0018864	**
0.564169	0.955306	presence_of_pathological_nodal_extracapsular_spread	absent	5365	0.000808457	Wilcoxon rank sum test with continuity correction	two.sided	0.0018864	**
0.734981	0.939924	presence_of_pathological_nodal_extracapsular_spread	absent	5365	0.000808457	Wilcoxon rank sum test with continuity correction	two.sided	0.0018864	**
0.429641	0.960998	presence_of_pathological_nodal_extracapsular_spread	present	5365	0.000808457	Wilcoxon rank sum test with continuity correction	two.sided	0.0018864	**
0.738062	0.951653	presence_of_pathological_nodal_extracapsular_spread	absent	5365	0.000808457	Wilcoxon rank sum test with continuity correction	two.sided	0.0018864	**
0.74151	0.944119	presence_of_pathological_nodal_extracapsular_spread	absent	5365	0.000808457	Wilcoxon rank sum test with continuity correction	two.sided	0.0018864	**
0.502552	0.917854	presence_of_pathological_nodal_extracapsular_spread	present	5365	0.000808457	Wilcoxon rank sum test with continuity correction	two.sided	0.0018864	**
[truncated: 192 more rows]

## Sheet: Figure 5f
core	edge	variable	value	statistic	p.value	method	alternative	p.adj	p.adj.signif
[truncated: 1,615 more rows]

## Sheet: Figure 3f-h
source	target	prob	pathway_name	ligand	receptor
[truncated: 9,162 more rows]

## Sheet: Figure 6c
Gene	fit_likelihood	fit_diff_kinetics
[truncated: 10,000 more rows]

[truncated: 1 more sheets: Figure 6h]
